# Supplementary material for: Ochre star mortality during the 2014 wasting disease epizootic: role of population size structure and temperature
Source: Philos Trans R Soc Lond B Biol Sci. 2016 Mar 5;371(1689):20150212. doi: 10.1098/rstb.2015.0212 (PMC4760142; doi:10.1098/rstb.2015.0212)
Supplement: Field Survey Logistic Regression.R [file rstb20150212supp3.r]

##Supplementary material for Eisenlord ME, Groner ML, Yoshioka RM, Elliott J, Maynard J, Fradkin S, Turner M, Pyne K, Rivlin N, van Hooidonk R, Harvell CD. 
#Demographic shifts and severe population declines from the sea star wasting disease epizootic in the northeast Pacific, 
#Phil. Trans. R. Soc. B. 10.1098/rstb.2014.0049

#setwd("")

#Longitudinal logistic regression of field data for San Juan Islands (SJI) and South Puget Sound (SPS)

SSWD_Pis <- read.delim("6_Eisenlord et al 2016_SSWD All Pisaster.txt")

SSWD_Pis$date<-as.Date(SSWD_Pis$date, "%m/%d/%y")
SSWD_Pis$size_m<-SSWD_Pis$size/100 ##rescale to meters to avoid issues w/ convergence

#subset data
SSWD_SJI<-subset(SSWD_Pis, region=="SJI")
SSWD_SPS<-subset(SSWD_Pis, region=="SPS")

require(ggplot2)
require(lme4)
library(Epi) 
library(tsModel)
library(piecewiseSEM)


#start with SJI
#control for seasonal effects w/ harmonics
harm1<-harmonic(SSWD_SJI$date, nfreq=1, period=365.25)

m.SJI <- glmer(prev~size_m+harm1+(1|site), data=SSWD_SJI, family=binomial, control = glmerControl(optimizer = "bobyqa"))
summary(m.SJI)

#Calculate marginal and conditional R2
sem.model.fits(m.SJI)

#Repeat for SPS
#control for seasonal effects w/ harmonics
harm2<-harmonic(SSWD_SPS$date, nfreq=1, period=365.25)

m.SPS<- glmer(prev~size_m+harm2+(1|site), data=SSWD_SPS, family=binomial, control = glmerControl(optimizer = "bobyqa"))
summary(m.SPS)


#Calculate marginal and conditional R2
sem.model.fits(m.SPS)


#Temperature analysis
#Temperature data available for Rosario, Strathmann, Richardson, Crescent, Richardson- available between 6-20-14 and end of 2014
#4 timepoints w/ temp for all but Richardson which only has 3 timepoints

#model of temp dataset
##setwd("")
SSWD_temp <- read.delim("7_Eisenlord et al 2016_SSWD_SJI_Temp.txt")
SSWD_temp$date<-as.Date(SSWD_temp$date, "%m/%d/%y")


require(ggplot2)
require(lme4)


#Try using harmonic and date^2 to measure time effect, nest date within site, and size within that
#rescale variables to get convergence
SSWD_temp$size_cm<-SSWD_temp$size/10
SSWD_temp$centered_date_sq_100<-SSWD_temp$centered_date_sq/100


m1 <- glmer(prev~size_cm+centered_date+centered_date_sq_100+ MeanST5+ (1|site:MeanST5), data=SSWD_temp, family=binomial)
summary(m1)


harm<-harmonic(SSWD_temp$date, nfreq=1, period=365.25) 
m1a <- glmer(prev~size_cm+harm+MeanST5+ (1|site:MeanST5), data=SSWD_temp, family=binomial)
summary(m1a)

#models give similar coefficients and have similar AIC values
AIC(m1, m1a)


#Try various temperature effects
#no temp effect
m0 <- glmer(prev~size_cm+centered_date+centered_date_sq_100+ (1|site:MaxET5), data=SSWD_temp, family=binomial)
summary(m0)

#Mean submerged (same as above)
m1 <- glmer(prev~size_cm+centered_date+centered_date_sq_100+ MeanST5+ (1|site:MeanST5), data=SSWD_temp, family=binomial)
summary(m1)

#Max submerged temp
m2 <- glmer(prev~size_cm+centered_date+centered_date_sq_100+ MaxST5+ (1|site:MaxST5), data=SSWD_temp, family=binomial)
summary(m2)

#Mean Exposed temp
m3 <- glmer(prev~size_cm+centered_date+centered_date_sq_100+ MeanET5+ (1|site:MeanET5), data=SSWD_temp, family=binomial)
summary(m3)

#Max Exposed temp
m4 <- glmer(prev~size_cm+centered_date+centered_date_sq_100+ MaxET5+ (1|site:MaxET5), data=SSWD_temp, family=binomial)
summary(m4)

#compare models
AIC(m0, m1, m2, m3, m4)


#m1 is best fit. Calculate marginal and conditional R2
sem.model.fits(m1)


#PLOT TEMP EFFECT OVER TIME using m1 from temp series analysis - fixing size to 10cm
#dataset for predictions
tmpdat <- SSWD_temp[, c("centered_date", "centered_date_sq_100", "site", "size_cm", "MeanST")]
jvalues <- with(SSWD_temp, seq(from = min(centered_date), to = max(centered_date), length.out = 100))

#predict results
pp12 <- lapply(jvalues, function(j) {
  tmpdat$centered_date <- j
  tmpdat$centered_date_sq_100<-((j^2)/100)
  tmpdat$MeanST5<-rep.int(12, 2012)
  tmpdat$size_cm<-rep.int(10, 2012)
  predict(m1, newdata = tmpdat, type = "response", allow.new.levels = TRUE)
})

plotdat12<- t(sapply(pp12, function(x) {
  c(M = mean(x), quantile(x, c(0.25, 0.75)))
}))

# un-center the date, create data frame and rename
jvalues<-jvalues+177.5
plotdat12 <- as.data.frame(cbind(plotdat12, jvalues))
temp <- rep(12, 100)
plotdat12 <- as.data.frame(cbind(plotdat12, temp))
colnames(plotdat12) <- c("PredictedProbability", "Lower", "Upper", "days", "temp")


#temp 16
#create dataset for predictions
tmpdat <- SSWD_temp[, c("centered_date", "centered_date_sq_100", "size_cm", "site", "MeanST")]
jvalues <- with(SSWD_temp, seq(from = min(centered_date), to = max(centered_date), length.out = 100))

#predict results
pp16 <- lapply(jvalues, function(j) {
  tmpdat$centered_date <- j
  tmpdat$centered_date_sq_100<-((j^2)/100)
  tmpdat$MeanST5<-rep.int(16, 2012)
  tmpdat$size_cm<-rep.int(10, 2012)
  predict(m1, newdata = tmpdat, type = "response", allow.new.levels = TRUE)
})

plotdat16<- t(sapply(pp16, function(x) {
  c(M = mean(x), quantile(x, c(0.25, 0.75)))
}))

# un-center the data, create data frame and rename
jvalues<-jvalues+177.5
plotdat16 <- as.data.frame(cbind(plotdat16, jvalues))
colnames(plotdat16) <- c("PredictedProbability", "Lower", "Upper", "days")
temp <- rep(16, 100)
plotdat16 <- as.data.frame(cbind(plotdat16, temp))


#temp 20

#dataset for predictions
tmpdat <- SSWD_temp[, c("centered_date", "centered_date_sq_100", "size_cm", "site", "MeanST")]
jvalues <- with(SSWD_temp, seq(from = min(centered_date), to = max(centered_date), length.out = 100))

#predict effects
pp20 <- lapply(jvalues, function(j) {
  tmpdat$centered_date <- j
  tmpdat$centered_date_sq_100<-((j^2)/100)
  tmpdat$MeanST5<-rep.int(20, 2012)
  tmpdat$size_cm<-rep.int(10, 2012)
  predict(m1, newdata = tmpdat, type = "response", allow.new.levels = TRUE)
})

plotdat20<- t(sapply(pp20, function(x) {
  c(M = mean(x), quantile(x, c(0.25, 0.75)))
}))

# un-center the data, create data frame and rename
jvalues<-jvalues+177.5
plotdat20 <- as.data.frame(cbind(plotdat20, jvalues))
colnames(plotdat20) <- c("PredictedProbability", "Lower", "Upper", "days")
temp <- rep(20, 100)
plotdat20 <- as.data.frame(cbind(plotdat20, temp))


#plot all simulations on 1 graph
plotdatall<-rbind(plotdat12, plotdat16)
plotdatall<-rbind(plotdatall, plotdat20)
ppall_temp<-ggplot(plotdatall, aes(x = days, y = PredictedProbability, group = temp, colour = temp)) + geom_linerange(aes(ymin = Lower,
                                                                                      ymax = Upper)) + ylim(c(0, 1))+ geom_line(days = 2)+ theme(panel.grid.major = element_blank(), panel.grid.minor = element_blank(), 
                                                                                                                                                                       panel.background = element_blank(), axis.line = element_line(colour = "black"))+ylab("Probability of disease")+xlab("Time (Julian days)") +theme(text = element_text(size=16))
ppall_temp


#PLOT SIZE EFFECT OVER TIME, hold temperature to 16 C, For Crescent Bay

#size 5
tmpdat <- SSWD_temp[, c("centered_date", "centered_date_sq", "size", "site", "MeanST")]
jvalues <- with(SSWD_temp, seq(from = min(centered_date), to = max(centered_date), length.out = 100))

pp50 <- lapply(jvalues, function(j) {
  tmpdat$centered_date <- j
  tmpdat$centered_date_sq_100<-((j^2)/100)
  tmpdat$MeanST5<-rep.int(16, 2012)
  tmpdat$size_cm<-rep.int(5, 2012)
  predict(m1, newdata = tmpdat, type = "response", allow.new.levels = TRUE)
})

plotdat50<- t(sapply(pp50, function(x) {
  c(M = mean(x), quantile(x, c(0.25, 0.75)))
}))

jvalues<-jvalues+177.5
plotdat50 <- as.data.frame(cbind(plotdat50, jvalues))
size <- rep(5, 100)
plotdat50 <- as.data.frame(cbind(plotdat50, size))
colnames(plotdat50) <- c("PredictedProbability", "Lower", "Upper", "days", "size")


#size 10
tmpdat <- SSWD_temp[, c("centered_date", "centered_date_sq", "size", "site", "MeanST")]
jvalues <- with(SSWD_temp, seq(from = min(centered_date), to = max(centered_date), length.out = 100))

pp100 <- lapply(jvalues, function(j) {
  tmpdat$centered_date <- j
  tmpdat$centered_date_sq_100<-((j^2)/100)
  tmpdat$MeanST5<-rep.int(16, 2012)
  tmpdat$size_cm<-rep.int(10, 2012)
  predict(m1, newdata = tmpdat, type = "response", allow.new.levels = TRUE)
})

plotdat100<- t(sapply(pp100, function(x) {
  c(M = mean(x), quantile(x, c(0.25, 0.75)))
}))

jvalues<-jvalues+177.5
plotdat100 <- as.data.frame(cbind(plotdat100, jvalues))
size <- rep(10, 100)
plotdat100 <- as.data.frame(cbind(plotdat100, size))
colnames(plotdat100) <- c("PredictedProbability", "Lower", "Upper", "days", "size")

#size 150
tmpdat <- SSWD_temp[, c("centered_date", "centered_date_sq", "size_cm", "site", "MeanST")]
jvalues <- with(SSWD_temp, seq(from = min(centered_date), to = max(centered_date), length.out = 100))

pp150 <- lapply(jvalues, function(j) {
  tmpdat$centered_date <- j
  tmpdat$centered_date_sq_100<-((j^2)/100)
  tmpdat$MeanST5<-rep.int(16, 2012)
  tmpdat$size_cm<-rep.int(15, 2012)
  predict(m1, newdata = tmpdat, type = "response", allow.new.levels = TRUE)
})

plotdat150<- t(sapply(pp150, function(x) {
  c(M = mean(x), quantile(x, c(0.25, 0.75)))
}))

jvalues<-jvalues+177.5
plotdat150 <- as.data.frame(cbind(plotdat150, jvalues))
size <- rep(15, 100)
plotdat150 <- as.data.frame(cbind(plotdat150, size))
colnames(plotdat150) <- c("PredictedProbability", "Lower", "Upper", "days", "size")

#size 20
tmpdat <- SSWD_temp[, c("centered_date", "centered_date_sq_100", "size_cm", "site", "MeanST")]
jvalues <- with(SSWD_temp, seq(from = min(centered_date), to = max(centered_date), length.out = 100))

pp200 <- lapply(jvalues, function(j) {
  tmpdat$centered_date <- j
  tmpdat$centered_date_sq_100<-((j^2)/100)
  tmpdat$MeanST5<-rep.int(16, 2012)
  tmpdat$size_cm<-rep.int(20, 2012)
  predict(m1, newdata = tmpdat, type = "response", allow.new.levels = TRUE)
})

plotdat200<- t(sapply(pp200, function(x) {
  c(M = mean(x), quantile(x, c(0.25, 0.75)))
}))

jvalues<-jvalues+177.5
plotdat200 <- as.data.frame(cbind(plotdat200, jvalues))
size <- rep(20, 100)
plotdat200 <- as.data.frame(cbind(plotdat200, size))
colnames(plotdat200) <- c("PredictedProbability", "Lower", "Upper", "days", "size")


#plot all simulations on 1 graph
plotdatall_size<-rbind(plotdat50, plotdat100)
plotdatall_size<-rbind(plotdatall_size, plotdat150)
plotdatall_size<-rbind(plotdatall_size, plotdat200)

ppall_size<-ggplot(plotdatall_size, aes(x = days, y = PredictedProbability, group = size, colour = size)) + geom_linerange(aes(ymin = Lower,
                                                                                                                     ymax = Upper)) + ylim(c(0, 1))+ geom_line(days = 2)+ theme(panel.grid.major = element_blank(), panel.grid.minor = element_blank(), 
                                                                                                                                                                                panel.background = element_blank(), axis.line = element_line(colour = "black"))+ylab("Probability of disease")+xlab("Time (Julian days)") +theme(text = element_text(size=16))

ppall_size

require(gridExtra)
grid.arrange(ppall_temp, ppall_size)
