# Supplementary material for: Ochre star mortality during the 2014 wasting disease epizootic: role of population size structure and temperature
Source: Philos Trans R Soc Lond B Biol Sci. 2016 Mar 5;371(1689):20150212. doi: 10.1098/rstb.2015.0212 (PMC4760142; doi:10.1098/rstb.2015.0212)
Supplement: SSWD demographic analysis-2.R [file rstb20150212supp4.r]

##Supplementary material for Eisenlord ME, Groner ML, Yoshioka RM, Elliott J, Maynard J, Fradkin S, Turner M, Pyne K, Rivlin N, van Hooidonk R, Harvell CD. 
#Ochre star mortality during the 2014 wasting disease epizootic: Role of population size structure and temperature, 
#Phil. Trans. R. Soc. B. 10.1098/ rstb.2015.0212

#demographic analysis to compare size size classes before and after outbreaks


##setwd()

Demog2<- read.delim("5_Eisenlord et al 2016_Demography_SPS_SJI_SP.txt")

Pis_All<-subset(Demog2, Stage=="All")
Pis_Adult<-subset(Demog2, Stage=="Adult")
Pis_Juve<-subset(Demog2, Stage=="Juvenile")


Pis_All_Size<-t.test(Pis_All$Size_2014, Pis_All$Size_2015)
Pis_All_Size

Pis_Adult_Size<-t.test(Pis_Adult$Size_2014, Pis_Adult$Size_2015)
Pis_Adult_Size

Pis_Juvenile_Size<-t.test(Pis_Juve$Size_2014, Pis_Juve$Size_2015)
Pis_Juvenile_Size

Pis_All_Count<-t.test(Pis_All$Count_2014, Pis_All$Count_2015)
Pis_All_Count

Pis_Adult_Count<-t.test(Pis_Adult$Count_2014, Pis_Adult$Count_2015)
Pis_Adult_Count

Pis_Juvenile_Count<-t.test(Pis_Juve$Count_2014, Pis_Juve$Count_2015)
Pis_Juvenile_Count
