# Supplementary material for: Ochre star mortality during the 2014 wasting disease epizootic: role of population size structure and temperature
Source: Philos Trans R Soc Lond B Biol Sci. 2016 Mar 5;371(1689):20150212. doi: 10.1098/rstb.2015.0212 (PMC4760142; doi:10.1098/rstb.2015.0212)
Supplement: SSWD Experiment.R [file rstb20150212supp5.r]

##Supplementary material for Eisenlord ME, Groner ML, Yoshioka RM, Elliott J, Maynard J, Fradkin S, Turner M, Pyne K, Rivlin N, van Hooidonk R, Harvell CD.  
#Ochre star mortality during the 2014 wasting disease epizootic: Role of population size structure and temperature, 
#Phil. Trans. R. Soc. B. 10.1098/ rstb.2015.0212


#SEASTAR TEMP EXPERIMENT W/ JUVENILES AND ADULTS, treating temperature as a fixed factor
##setwd()
Temp<- read.delim("8_Eisenlord et al 2016_Pisaster_Temp_Exp_R.txt")
View(Temp)
Temp$Temp<-as.factor(Temp$Temp)
Temp_Adult<-subset(Temp, Stage=="Adult")
Temp_Juvenile<-subset(Temp, Stage=="Juvenile")

#Cox proportional hazards w/ mixed effects
require(coxme)
require(survival)
require(simPH)


#Test the predictors for time to disease signs
#For adults
fit1 <- coxme(Surv(Sign, Status_Sign) ~Temp + (1|Tank), data=Temp_Adult)
fit1

#Fit w/out random effect in order to test assumption of proportionality
fit1a <- coxph(Surv(Sign, Status_Sign) ~ Temp , data=Temp_Adult)
fit1a

temp1a <- cox.zph(fit1a) 

print(temp1a)                  # display the results 
plot(temp1a)                   # plot curves 

#For Juveniles
fit2 <- coxme(Surv(Sign, Status_Sign) ~Temp + (1|Tank), data=Temp_Juvenile)
fit2

#Fit w/out random effect in order to test assumption of proportionality
fit2a <- coxph(Surv(Sign, Status_Sign) ~ Temp , data=Temp_Juvenile)
fit2a

#Test assumptions in coxpH
temp2a <- cox.zph(fit2a) 

print(temp2a)                  # display the results 
plot(temp2a)                   # plot curves 


#test of effect of temp and stage on the time between disease signs and death
#For adults
fit_between_Adult <- coxme(Surv(Between, Status_Dead) ~ Temp  + (1|Tank),
              data=Temp_Adult)
fit_between_Adult

#test w/out random effects
fit_between_Adult_a <- coxph(Surv(Between, Status_Dead) ~ Temp , data=Temp_Adult)
fit_between_Adult_a


anova(fit_between_Adult, fit_between_Adult_a) # mixed effect model is not different from model w/out random effects

#test assumptions
temp3a <- cox.zph(fit_between_Adult_a) 

print(temp3a)                  # display the results 
plot(temp3a)                   # plot curves 


#Now for Juveniles
  fit_between_Juvenile <- coxme(Surv(Between, Status_Dead) ~ Temp  + (1|Tank),
                           data=Temp_Juvenile)
fit_between_Juvenile

#test w/out random effects
fit_between_Juvenile_a <- coxph(Surv(Between, Status_Dead) ~ Temp , data=Temp_Juvenile)
fit_between_Juvenile_a


anova(fit_between_Juvenile, fit_between_Juvenile_a) # mixed effect model is not different from model w/out random effects

#test assumptions
temp3b <- cox.zph(fit_between_Juvenile_a) 

print(temp3b)                  # display the results 
plot(temp3b)                   # plot curves, does not meet assumption statistically, but graphically, the fit doesn't seem so bad
