# Supplementary material for: Ochre star mortality during the 2014 wasting disease epizootic: role of population size structure and temperature
Source: Philos Trans R Soc Lond B Biol Sci. 2016 Mar 5;371(1689):20150212. doi: 10.1098/rstb.2015.0212 (PMC4760142; doi:10.1098/rstb.2015.0212)
Supplement: Demography_SPS_SJI_SP-2.txt [file rstb20150212supp6.txt]

Site	Stage	Size_2014	stdev_2014	Count_2014	Size_2015	stdev_2015	Count_2015
ASARCO	Adult	125.78125	31.03352441	32	123.3333333	25.16611478	3
Caution	Adult	120.6	18.4365409	150	109.2424242	19.55745823	66
Colin	Adult	133.75	11.47460965	16			0
Crescent	Adult	98.62068966	11.93853993	145	93.33333333	15.27525232	3
Eastsound	Adult	109.3023256	20.39325067	172	105	30	4
Hyde	Adult	95	7.071067812	2	120		1
Lonesome	Adult	135.890411	25.64910744	73	156.8181818	20.56033251	22
Pile	Adult	176.6304348	21.65042821	92	148.3333333	23.89590954	24
Pt Defiance	Adult	135.8928571	40.76202398	84	168.5714286	50.0549149	14
Reuben	Adult	129.047619	26.05854215	21	135.8333333	27.12205856	12
Richardson	Adult	165.4545455	21.55442649	77	146	36.99420804	15
Rosario	Adult	122.2522523	13.50091944	444	110.9677419	25.21307051	31
Starfish Point	Adult	127.3873874	19.05550322	111	120.6896552	16.66676662	116
Strathmann	Adult	130.7619048	23.15064537	105	124	32.09361307	5
Titlow	Adult	128.5106383	43.78697064	47			0
Yellow	Adult	128.6666667	22.95660362	60	136.6666667	15.27525232	3
ASARCO	All	106.6666667	45.4203493	42	60.41666667	41.69468755	12
Caution	All	118.516129	21.8552959	155	100.1265823	28.21591072	79
Colin	All	133.75	11.47460965	16	20	0	2
Crescent	All	71.48148148	36.0249378	243	52.08333333	22.25917821	24
Eastsound	All	62.98387097	41.5577421	434	50.88888889	22.13822509	45
Hyde	All	50.625	28.59039549	8	49.28571429	24.7181919	14
Lonesome	All	135.890411	25.64910744	73	156.8181818	20.56033251	22
Pile	All	173.8297872	28.70339169	94	148.3333333	23.89590954	24
Pt Defiance	All	128.1195652	47.12406874	92	138.6842105	67.03734667	19
Reuben	All	129.047619	26.05854215	21	32.97385621	33.50882596	153
Richardson	All	165.4545455	21.55442649	77	130	56.89903338	17
Rosario	All	121.0643016	16.48495174	451	64.49438202	39.60059791	89
Starfish Point	All	123.8793103	25.18700672	116	93.28220859	45.92459052	163
Strathmann	All	129.5327103	24.62485236	107	124	32.09361307	5
Titlow	All	122.4509804	47.0358645	51			0
Yellow	All	128.6666667	22.95660362	60	78.57142857	55.80578567	7
ASARCO	Juvenile	45.5	24.99444383	10	39.44444444	15.89898669	9
Caution	Juvenile	56	26.07680962	5	53.84615385	18.04552647	13
Colin	Juvenile			0	20	0	2
Crescent	Juvenile	31.32653061	17.2093091	98	46.19047619	15.96126263	21
Eastsound	Juvenile	32.57633588	15.8339048	262	45.6097561	12.25740194	41
Hyde	Juvenile	35.83333333	9.174239296	6	43.84615385	14.59935018	13
Pile	Juvenile	45	7.071067812	2			0
Pt Defiance	Juvenile	46.5	28.79484081	8	55	14.14213562	5
Reuben	Juvenile			0	24.21985816	13.31330816	141
Richardson	Juvenile			0	10	0	2
Rosario	Juvenile	45.71428571	13.97276262	7	39.65517241	16.85495578	58
Starfish Point	Juvenile	46	18.16590212	5	25.63829787	12.79508318	47
Strathmann	Juvenile	65	7.071067812	2			0
Titlow	Juvenile	51.25	11.81453907	4			0
Yellow	Juvenile			0	35	12.90994449	4
