# Supplementary material for: Ochre star mortality during the 2014 wasting disease epizootic: role of population size structure and temperature
Source: Philos Trans R Soc Lond B Biol Sci. 2016 Mar 5;371(1689):20150212. doi: 10.1098/rstb.2015.0212 (PMC4760142; doi:10.1098/rstb.2015.0212)
Supplement: SSWD All Pisaster.txt [file rstb20150212supp7.txt]

id	date	date2	year	region	site	plot	plotarea	densAdultPisaster	densAdPAllOthers	avePisDens	aveStarDens	densAdultPisaster1000	densAdPAllOthers1000	avePisDens1000	aveStarDens1000	species	size	stage	prev
215	11/4/2013	307	2014	SPS	ASARCO	1	300	0.263333333	0.44	0.148315789	0.399657895	263.333333	440	148.3157893	399.6578948	Pisaster	80	0	0
114	11/4/2013	307	2014	SPS	ASARCO	1	300	0.263333333	0.44	0.148315789	0.399657895	263.333333	440	148.3157893	399.6578948	Pisaster	90	0	0
187	11/4/2013	307	2014	SPS	ASARCO	1	300	0.263333333	0.44	0.148315789	0.399657895	263.333333	440	148.3157893	399.6578948	Pisaster	60	0	0
231	11/4/2013	307	2014	SPS	ASARCO	1	300	0.263333333	0.44	0.148315789	0.399657895	263.333333	440	148.3157893	399.6578948	Pisaster	60	0	0
224	11/4/2013	307	2014	SPS	ASARCO	1	300	0.263333333	0.44	0.148315789	0.399657895	263.333333	440	148.3157893	399.6578948	Pisaster	80	0	0
232	11/4/2013	307	2014	SPS	ASARCO	1	300	0.263333333	0.44	0.148315789	0.399657895	263.333333	440	148.3157893	399.6578948	Pisaster	90	0	0
243	11/4/2013	307	2014	SPS	ASARCO	1	300	0.263333333	0.44	0.148315789	0.399657895	263.333333	440	148.3157893	399.6578948	Pisaster	90	0	0
135	11/4/2013	307	2014	SPS	ASARCO	1	300	0.263333333	0.44	0.148315789	0.399657895	263.333333	440	148.3157893	399.6578948	Pisaster	100	0	0
176	11/4/2013	307	2014	SPS	ASARCO	1	300	0.263333333	0.44	0.148315789	0.399657895	263.333333	440	148.3157893	399.6578948	Pisaster	100	0	0
134	11/4/2013	307	2014	SPS	ASARCO	1	300	0.263333333	0.44	0.148315789	0.399657895	263.333333	440	148.3157893	399.6578948	Pisaster	110	0	0
219	11/4/2013	307	2014	SPS	ASARCO	1	300	0.263333333	0.44	0.148315789	0.399657895	263.333333	440	148.3157893	399.6578948	Pisaster	120	0	0
202	11/4/2013	307	2014	SPS	ASARCO	1	300	0.263333333	0.44	0.148315789	0.399657895	263.333333	440	148.3157893	399.6578948	Pisaster	150	0	0
233	11/4/2013	307	2014	SPS	ASARCO	1	300	0.263333333	0.44	0.148315789	0.399657895	263.333333	440	148.3157893	399.6578948	Pisaster	160	0	0
239	11/4/2013	307	2014	SPS	ASARCO	1	300	0.263333333	0.44	0.148315789	0.399657895	263.333333	440	148.3157893	399.6578948	Pisaster	11	0	0
155	11/4/2013	307	2014	SPS	ASARCO	1	300	0.263333333	0.44	0.148315789	0.399657895	263.333333	440	148.3157893	399.6578948	Pisaster	60	0	0
192	11/4/2013	307	2014	SPS	ASARCO	1	300	0.263333333	0.44	0.148315789	0.399657895	263.333333	440	148.3157893	399.6578948	Pisaster	60	0	0
113	11/4/2013	307	2014	SPS	ASARCO	1	300	0.263333333	0.44	0.148315789	0.399657895	263.333333	440	148.3157893	399.6578948	Pisaster	70	0	0
133	11/4/2013	307	2014	SPS	ASARCO	1	300	0.263333333	0.44	0.148315789	0.399657895	263.333333	440	148.3157893	399.6578948	Pisaster	70	0	0
151	11/4/2013	307	2014	SPS	ASARCO	1	300	0.263333333	0.44	0.148315789	0.399657895	263.333333	440	148.3157893	399.6578948	Pisaster	70	0	0
175	11/4/2013	307	2014	SPS	ASARCO	1	300	0.263333333	0.44	0.148315789	0.399657895	263.333333	440	148.3157893	399.6578948	Pisaster	70	0	0
109	11/4/2013	307	2014	SPS	ASARCO	1	300	0.263333333	0.44	0.148315789	0.399657895	263.333333	440	148.3157893	399.6578948	Pisaster	80	0	0
148	11/4/2013	307	2014	SPS	ASARCO	1	300	0.263333333	0.44	0.148315789	0.399657895	263.333333	440	148.3157893	399.6578948	Pisaster	80	0	0
177	11/4/2013	307	2014	SPS	ASARCO	1	300	0.263333333	0.44	0.148315789	0.399657895	263.333333	440	148.3157893	399.6578948	Pisaster	80	0	0
178	11/4/2013	307	2014	SPS	ASARCO	1	300	0.263333333	0.44	0.148315789	0.399657895	263.333333	440	148.3157893	399.6578948	Pisaster	80	0	0
184	11/4/2013	307	2014	SPS	ASARCO	1	300	0.263333333	0.44	0.148315789	0.399657895	263.333333	440	148.3157893	399.6578948	Pisaster	80	0	0
195	11/4/2013	307	2014	SPS	ASARCO	1	300	0.263333333	0.44	0.148315789	0.399657895	263.333333	440	148.3157893	399.6578948	Pisaster	80	0	0
196	11/4/2013	307	2014	SPS	ASARCO	1	300	0.263333333	0.44	0.148315789	0.399657895	263.333333	440	148.3157893	399.6578948	Pisaster	80	0	0
198	11/4/2013	307	2014	SPS	ASARCO	1	300	0.263333333	0.44	0.148315789	0.399657895	263.333333	440	148.3157893	399.6578948	Pisaster	80	0	0
212	11/4/2013	307	2014	SPS	ASARCO	1	300	0.263333333	0.44	0.148315789	0.399657895	263.333333	440	148.3157893	399.6578948	Pisaster	80	0	0
221	11/4/2013	307	2014	SPS	ASARCO	1	300	0.263333333	0.44	0.148315789	0.399657895	263.333333	440	148.3157893	399.6578948	Pisaster	80	0	0
227	11/4/2013	307	2014	SPS	ASARCO	1	300	0.263333333	0.44	0.148315789	0.399657895	263.333333	440	148.3157893	399.6578948	Pisaster	80	0	0
237	11/4/2013	307	2014	SPS	ASARCO	1	300	0.263333333	0.44	0.148315789	0.399657895	263.333333	440	148.3157893	399.6578948	Pisaster	80	0	0
126	11/4/2013	307	2014	SPS	ASARCO	1	300	0.263333333	0.44	0.148315789	0.399657895	263.333333	440	148.3157893	399.6578948	Pisaster	90	0	0
207	11/4/2013	307	2014	SPS	ASARCO	1	300	0.263333333	0.44	0.148315789	0.399657895	263.333333	440	148.3157893	399.6578948	Pisaster	90	0	0
222	11/4/2013	307	2014	SPS	ASARCO	1	300	0.263333333	0.44	0.148315789	0.399657895	263.333333	440	148.3157893	399.6578948	Pisaster	90	0	0
229	11/4/2013	307	2014	SPS	ASARCO	1	300	0.263333333	0.44	0.148315789	0.399657895	263.333333	440	148.3157893	399.6578948	Pisaster	90	0	0
131	11/4/2013	307	2014	SPS	ASARCO	1	300	0.263333333	0.44	0.148315789	0.399657895	263.333333	440	148.3157893	399.6578948	Pisaster	100	0	0
147	11/4/2013	307	2014	SPS	ASARCO	1	300	0.263333333	0.44	0.148315789	0.399657895	263.333333	440	148.3157893	399.6578948	Pisaster	100	0	0
150	11/4/2013	307	2014	SPS	ASARCO	1	300	0.263333333	0.44	0.148315789	0.399657895	263.333333	440	148.3157893	399.6578948	Pisaster	100	0	0
153	11/4/2013	307	2014	SPS	ASARCO	1	300	0.263333333	0.44	0.148315789	0.399657895	263.333333	440	148.3157893	399.6578948	Pisaster	100	0	0
156	11/4/2013	307	2014	SPS	ASARCO	1	300	0.263333333	0.44	0.148315789	0.399657895	263.333333	440	148.3157893	399.6578948	Pisaster	100	0	0
162	11/4/2013	307	2014	SPS	ASARCO	1	300	0.263333333	0.44	0.148315789	0.399657895	263.333333	440	148.3157893	399.6578948	Pisaster	100	0	0
166	11/4/2013	307	2014	SPS	ASARCO	1	300	0.263333333	0.44	0.148315789	0.399657895	263.333333	440	148.3157893	399.6578948	Pisaster	100	0	0
169	11/4/2013	307	2014	SPS	ASARCO	1	300	0.263333333	0.44	0.148315789	0.399657895	263.333333	440	148.3157893	399.6578948	Pisaster	100	0	0
170	11/4/2013	307	2014	SPS	ASARCO	1	300	0.263333333	0.44	0.148315789	0.399657895	263.333333	440	148.3157893	399.6578948	Pisaster	100	0	0
171	11/4/2013	307	2014	SPS	ASARCO	1	300	0.263333333	0.44	0.148315789	0.399657895	263.333333	440	148.3157893	399.6578948	Pisaster	100	0	0
173	11/4/2013	307	2014	SPS	ASARCO	1	300	0.263333333	0.44	0.148315789	0.399657895	263.333333	440	148.3157893	399.6578948	Pisaster	100	0	0
182	11/4/2013	307	2014	SPS	ASARCO	1	300	0.263333333	0.44	0.148315789	0.399657895	263.333333	440	148.3157893	399.6578948	Pisaster	100	0	0
186	11/4/2013	307	2014	SPS	ASARCO	1	300	0.263333333	0.44	0.148315789	0.399657895	263.333333	440	148.3157893	399.6578948	Pisaster	100	0	0
211	11/4/2013	307	2014	SPS	ASARCO	1	300	0.263333333	0.44	0.148315789	0.399657895	263.333333	440	148.3157893	399.6578948	Pisaster	100	0	0
214	11/4/2013	307	2014	SPS	ASARCO	1	300	0.263333333	0.44	0.148315789	0.399657895	263.333333	440	148.3157893	399.6578948	Pisaster	100	0	0
228	11/4/2013	307	2014	SPS	ASARCO	1	300	0.263333333	0.44	0.148315789	0.399657895	263.333333	440	148.3157893	399.6578948	Pisaster	100	0	0
158	11/4/2013	307	2014	SPS	ASARCO	1	300	0.263333333	0.44	0.148315789	0.399657895	263.333333	440	148.3157893	399.6578948	Pisaster	110	0	0
210	11/4/2013	307	2014	SPS	ASARCO	1	300	0.263333333	0.44	0.148315789	0.399657895	263.333333	440	148.3157893	399.6578948	Pisaster	110	0	0
223	11/4/2013	307	2014	SPS	ASARCO	1	300	0.263333333	0.44	0.148315789	0.399657895	263.333333	440	148.3157893	399.6578948	Pisaster	110	0	0
112	11/4/2013	307	2014	SPS	ASARCO	1	300	0.263333333	0.44	0.148315789	0.399657895	263.333333	440	148.3157893	399.6578948	Pisaster	120	0	0
115	11/4/2013	307	2014	SPS	ASARCO	1	300	0.263333333	0.44	0.148315789	0.399657895	263.333333	440	148.3157893	399.6578948	Pisaster	120	0	0
119	11/4/2013	307	2014	SPS	ASARCO	1	300	0.263333333	0.44	0.148315789	0.399657895	263.333333	440	148.3157893	399.6578948	Pisaster	120	0	0
138	11/4/2013	307	2014	SPS	ASARCO	1	300	0.263333333	0.44	0.148315789	0.399657895	263.333333	440	148.3157893	399.6578948	Pisaster	120	0	0
174	11/4/2013	307	2014	SPS	ASARCO	1	300	0.263333333	0.44	0.148315789	0.399657895	263.333333	440	148.3157893	399.6578948	Pisaster	120	0	0
181	11/4/2013	307	2014	SPS	ASARCO	1	300	0.263333333	0.44	0.148315789	0.399657895	263.333333	440	148.3157893	399.6578948	Pisaster	120	0	0
191	11/4/2013	307	2014	SPS	ASARCO	1	300	0.263333333	0.44	0.148315789	0.399657895	263.333333	440	148.3157893	399.6578948	Pisaster	120	0	0
193	11/4/2013	307	2014	SPS	ASARCO	1	300	0.263333333	0.44	0.148315789	0.399657895	263.333333	440	148.3157893	399.6578948	Pisaster	120	0	0
213	11/4/2013	307	2014	SPS	ASARCO	1	300	0.263333333	0.44	0.148315789	0.399657895	263.333333	440	148.3157893	399.6578948	Pisaster	120	0	0
246	11/4/2013	307	2014	SPS	ASARCO	1	300	0.263333333	0.44	0.148315789	0.399657895	263.333333	440	148.3157893	399.6578948	Pisaster	120	0	0
128	11/4/2013	307	2014	SPS	ASARCO	1	300	0.263333333	0.44	0.148315789	0.399657895	263.333333	440	148.3157893	399.6578948	Pisaster	130	0	0
143	11/4/2013	307	2014	SPS	ASARCO	1	300	0.263333333	0.44	0.148315789	0.399657895	263.333333	440	148.3157893	399.6578948	Pisaster	130	0	0
200	11/4/2013	307	2014	SPS	ASARCO	1	300	0.263333333	0.44	0.148315789	0.399657895	263.333333	440	148.3157893	399.6578948	Pisaster	130	0	0
226	11/4/2013	307	2014	SPS	ASARCO	1	300	0.263333333	0.44	0.148315789	0.399657895	263.333333	440	148.3157893	399.6578948	Pisaster	130	0	0
118	11/4/2013	307	2014	SPS	ASARCO	1	300	0.263333333	0.44	0.148315789	0.399657895	263.333333	440	148.3157893	399.6578948	Pisaster	140	0	0
168	11/4/2013	307	2014	SPS	ASARCO	1	300	0.263333333	0.44	0.148315789	0.399657895	263.333333	440	148.3157893	399.6578948	Pisaster	140	0	0
235	11/4/2013	307	2014	SPS	ASARCO	1	300	0.263333333	0.44	0.148315789	0.399657895	263.333333	440	148.3157893	399.6578948	Pisaster	140	0	0
111	11/4/2013	307	2014	SPS	ASARCO	1	300	0.263333333	0.44	0.148315789	0.399657895	263.333333	440	148.3157893	399.6578948	Pisaster	150	0	0
142	11/4/2013	307	2014	SPS	ASARCO	1	300	0.263333333	0.44	0.148315789	0.399657895	263.333333	440	148.3157893	399.6578948	Pisaster	150	0	0
179	11/4/2013	307	2014	SPS	ASARCO	1	300	0.263333333	0.44	0.148315789	0.399657895	263.333333	440	148.3157893	399.6578948	Pisaster	150	0	0
180	11/4/2013	307	2014	SPS	ASARCO	1	300	0.263333333	0.44	0.148315789	0.399657895	263.333333	440	148.3157893	399.6578948	Pisaster	150	0	0
194	11/4/2013	307	2014	SPS	ASARCO	1	300	0.263333333	0.44	0.148315789	0.399657895	263.333333	440	148.3157893	399.6578948	Pisaster	150	0	0
197	11/4/2013	307	2014	SPS	ASARCO	1	300	0.263333333	0.44	0.148315789	0.399657895	263.333333	440	148.3157893	399.6578948	Pisaster	150	0	0
199	11/4/2013	307	2014	SPS	ASARCO	1	300	0.263333333	0.44	0.148315789	0.399657895	263.333333	440	148.3157893	399.6578948	Pisaster	150	0	0
208	11/4/2013	307	2014	SPS	ASARCO	1	300	0.263333333	0.44	0.148315789	0.399657895	263.333333	440	148.3157893	399.6578948	Pisaster	150	0	0
240	11/4/2013	307	2014	SPS	ASARCO	1	300	0.263333333	0.44	0.148315789	0.399657895	263.333333	440	148.3157893	399.6578948	Pisaster	160	0	0
157	11/4/2013	307	2014	SPS	ASARCO	1	300	0.263333333	0.44	0.148315789	0.399657895	263.333333	440	148.3157893	399.6578948	Pisaster	170	0	0
218	11/4/2013	307	2014	SPS	ASARCO	1	300	0.263333333	0.44	0.148315789	0.399657895	263.333333	440	148.3157893	399.6578948	Pisaster	170	0	0
122	11/4/2013	307	2014	SPS	ASARCO	1	300	0.263333333	0.44	0.148315789	0.399657895	263.333333	440	148.3157893	399.6578948	Pisaster	180	0	0
123	11/4/2013	307	2014	SPS	ASARCO	1	300	0.263333333	0.44	0.148315789	0.399657895	263.333333	440	148.3157893	399.6578948	Pisaster	180	0	0
149	11/4/2013	307	2014	SPS	ASARCO	1	300	0.263333333	0.44	0.148315789	0.399657895	263.333333	440	148.3157893	399.6578948	Pisaster	190	0	0
110	11/4/2013	307	2014	SPS	ASARCO	1	300	0.263333333	0.44	0.148315789	0.399657895	263.333333	440	148.3157893	399.6578948	Pisaster	120	0	0
154	11/4/2013	307	2014	SPS	ASARCO	1	300	0.263333333	0.44	0.148315789	0.399657895	263.333333	440	148.3157893	399.6578948	Pisaster	150	0	0
121	11/4/2013	307	2014	SPS	ASARCO	1	300	0.263333333	0.44	0.148315789	0.399657895	263.333333	440	148.3157893	399.6578948		10	0	0
3	12/29/2013	362	2014	SPS	ASARCO	1	300	0.106666667	0.29	0.148315789	0.399657895	106.666667	290	148.3157893	399.6578948	Pisaster	30	0	0
6	12/29/2013	362	2014	SPS	ASARCO	1	300	0.106666667	0.29	0.148315789	0.399657895	106.666667	290	148.3157893	399.6578948	Pisaster	50	0	0
74	12/29/2013	362	2014	SPS	ASARCO	1	300	0.106666667	0.29	0.148315789	0.399657895	106.666667	290	148.3157893	399.6578948	Pisaster	60	0	0
17	12/29/2013	362	2014	SPS	ASARCO	1	300	0.106666667	0.29	0.148315789	0.399657895	106.666667	290	148.3157893	399.6578948	Pisaster	80	0	0
10	12/29/2013	362	2014	SPS	ASARCO	1	300	0.106666667	0.29	0.148315789	0.399657895	106.666667	290	148.3157893	399.6578948	Pisaster	5	0	0
91	12/29/2013	362	2014	SPS	ASARCO	1	300	0.106666667	0.29	0.148315789	0.399657895	106.666667	290	148.3157893	399.6578948	Pisaster	10	0	0
44	12/29/2013	362	2014	SPS	ASARCO	1	300	0.106666667	0.29	0.148315789	0.399657895	106.666667	290	148.3157893	399.6578948	Pisaster	100	0	0
78	12/29/2013	362	2014	SPS	ASARCO	1	300	0.106666667	0.29	0.148315789	0.399657895	106.666667	290	148.3157893	399.6578948	Pisaster	150	0	0
84	12/29/2013	362	2014	SPS	ASARCO	1	300	0.106666667	0.29	0.148315789	0.399657895	106.666667	290	148.3157893	399.6578948	Pisaster	150	0	0
7	12/29/2013	362	2014	SPS	ASARCO	1	300	0.106666667	0.29	0.148315789	0.399657895	106.666667	290	148.3157893	399.6578948	Pisaster	30	0	0
14	12/29/2013	362	2014	SPS	ASARCO	1	300	0.106666667	0.29	0.148315789	0.399657895	106.666667	290	148.3157893	399.6578948	Pisaster	70	0	0
15	12/29/2013	362	2014	SPS	ASARCO	1	300	0.106666667	0.29	0.148315789	0.399657895	106.666667	290	148.3157893	399.6578948	Pisaster	70	0	0
76	12/29/2013	362	2014	SPS	ASARCO	1	300	0.106666667	0.29	0.148315789	0.399657895	106.666667	290	148.3157893	399.6578948	Pisaster	70	0	0
27	12/29/2013	362	2014	SPS	ASARCO	1	300	0.106666667	0.29	0.148315789	0.399657895	106.666667	290	148.3157893	399.6578948	Pisaster	80	0	0
39	12/29/2013	362	2014	SPS	ASARCO	1	300	0.106666667	0.29	0.148315789	0.399657895	106.666667	290	148.3157893	399.6578948	Pisaster	80	0	0
2	12/29/2013	362	2014	SPS	ASARCO	1	300	0.106666667	0.29	0.148315789	0.399657895	106.666667	290	148.3157893	399.6578948	Pisaster	90	0	0
75	12/29/2013	362	2014	SPS	ASARCO	1	300	0.106666667	0.29	0.148315789	0.399657895	106.666667	290	148.3157893	399.6578948	Pisaster	90	0	0
41	12/29/2013	362	2014	SPS	ASARCO	1	300	0.106666667	0.29	0.148315789	0.399657895	106.666667	290	148.3157893	399.6578948	Pisaster	100	0	0
45	12/29/2013	362	2014	SPS	ASARCO	1	300	0.106666667	0.29	0.148315789	0.399657895	106.666667	290	148.3157893	399.6578948	Pisaster	100	0	0
52	12/29/2013	362	2014	SPS	ASARCO	1	300	0.106666667	0.29	0.148315789	0.399657895	106.666667	290	148.3157893	399.6578948	Pisaster	100	0	0
53	12/29/2013	362	2014	SPS	ASARCO	1	300	0.106666667	0.29	0.148315789	0.399657895	106.666667	290	148.3157893	399.6578948	Pisaster	100	0	0
96	12/29/2013	362	2014	SPS	ASARCO	1	300	0.106666667	0.29	0.148315789	0.399657895	106.666667	290	148.3157893	399.6578948	Pisaster	100	0	0
26	12/29/2013	362	2014	SPS	ASARCO	1	300	0.106666667	0.29	0.148315789	0.399657895	106.666667	290	148.3157893	399.6578948	Pisaster	110	0	0
95	12/29/2013	362	2014	SPS	ASARCO	1	300	0.106666667	0.29	0.148315789	0.399657895	106.666667	290	148.3157893	399.6578948	Pisaster	110	0	0
1	12/29/2013	362	2014	SPS	ASARCO	1	300	0.106666667	0.29	0.148315789	0.399657895	106.666667	290	148.3157893	399.6578948	Pisaster	120	0	0
60	12/29/2013	362	2014	SPS	ASARCO	1	300	0.106666667	0.29	0.148315789	0.399657895	106.666667	290	148.3157893	399.6578948	Pisaster	120	0	0
89	12/29/2013	362	2014	SPS	ASARCO	1	300	0.106666667	0.29	0.148315789	0.399657895	106.666667	290	148.3157893	399.6578948	Pisaster	120	0	0
34	12/29/2013	362	2014	SPS	ASARCO	1	300	0.106666667	0.29	0.148315789	0.399657895	106.666667	290	148.3157893	399.6578948	Pisaster	130	0	0
42	12/29/2013	362	2014	SPS	ASARCO	1	300	0.106666667	0.29	0.148315789	0.399657895	106.666667	290	148.3157893	399.6578948	Pisaster	130	0	0
48	12/29/2013	362	2014	SPS	ASARCO	1	300	0.106666667	0.29	0.148315789	0.399657895	106.666667	290	148.3157893	399.6578948	Pisaster	140	0	0
58	12/29/2013	362	2014	SPS	ASARCO	1	300	0.106666667	0.29	0.148315789	0.399657895	106.666667	290	148.3157893	399.6578948	Pisaster	140	0	0
77	12/29/2013	362	2014	SPS	ASARCO	1	300	0.106666667	0.29	0.148315789	0.399657895	106.666667	290	148.3157893	399.6578948	Pisaster	140	0	0
8	12/29/2013	362	2014	SPS	ASARCO	1	300	0.106666667	0.29	0.148315789	0.399657895	106.666667	290	148.3157893	399.6578948	Pisaster	150	0	0
35	12/29/2013	362	2014	SPS	ASARCO	1	300	0.106666667	0.29	0.148315789	0.399657895	106.666667	290	148.3157893	399.6578948	Pisaster	150	0	0
81	12/29/2013	362	2014	SPS	ASARCO	1	300	0.106666667	0.29	0.148315789	0.399657895	106.666667	290	148.3157893	399.6578948	Pisaster	155	0	0
40	12/29/2013	362	2014	SPS	ASARCO	1	300	0.106666667	0.29	0.148315789	0.399657895	106.666667	290	148.3157893	399.6578948	Pisaster	160	0	0
49	12/29/2013	362	2014	SPS	ASARCO	1	300	0.106666667	0.29	0.148315789	0.399657895	106.666667	290	148.3157893	399.6578948	Pisaster	170	0	0
50	12/29/2013	362	2014	SPS	ASARCO	1	300	0.106666667	0.29	0.148315789	0.399657895	106.666667	290	148.3157893	399.6578948	Pisaster	170	0	0
51	12/29/2013	362	2014	SPS	ASARCO	1	300	0.106666667	0.29	0.148315789	0.399657895	106.666667	290	148.3157893	399.6578948	Pisaster	170	0	0
57	12/29/2013	362	2014	SPS	ASARCO	1	300	0.106666667	0.29	0.148315789	0.399657895	106.666667	290	148.3157893	399.6578948	Pisaster	200	0	0
92	12/29/2013	362	2014	SPS	ASARCO	1	300	0.106666667	0.29	0.148315789	0.399657895	106.666667	290	148.3157893	399.6578948	Pisaster	60	0	0
90	12/29/2013	362	2014	SPS	ASARCO	1	300	0.106666667	0.29	0.148315789	0.399657895	106.666667	290	148.3157893	399.6578948	Pisaster	120	0	0
11	12/30/2013	363	2014	SPS	Hyde	1	300	0.006666667	0.08	0.008402367	0.192327416	6.666667	80	8.402366763	192.3274163	Pisaster	30	0	0
26	12/30/2013	363	2014	SPS	Hyde	1	300	0.006666667	0.08	0.008402367	0.192327416	6.666667	80	8.402366763	192.3274163	Pisaster	50	0	0
25	12/30/2013	363	2014	SPS	Hyde	1	300	0.006666667	0.08	0.008402367	0.192327416	6.666667	80	8.402366763	192.3274163	Pisaster	25	0	0
5	12/30/2013	363	2014	SPS	Hyde	1	300	0.006666667	0.08	0.008402367	0.192327416	6.666667	80	8.402366763	192.3274163	Pisaster	40	0	0
8	12/30/2013	363	2014	SPS	Hyde	1	300	0.006666667	0.08	0.008402367	0.192327416	6.666667	80	8.402366763	192.3274163	Pisaster	40	0	0
30	12/30/2013	363	2014	SPS	Hyde	1	300	0.006666667	0.08	0.008402367	0.192327416	6.666667	80	8.402366763	192.3274163	Pisaster	90	0	0
28	12/30/2013	363	2014	SPS	Hyde	1	300	0.006666667	0.08	0.008402367	0.192327416	6.666667	80	8.402366763	192.3274163	Pisaster	100	0	0
19	12/30/2013	363	2014	SPS	Hyde	1	300	0.006666667	0.08	0.008402367	0.192327416	6.666667	80	8.402366763	192.3274163	Pisaster	30	0	0
19	1/1/2014	365	2014	SPS	Titlow	1	1026	0.045808967	0.118908382	0.027894534	0.09821211	45.808967	118.908382	27.8945338	98.21210998	Pisaster	80	0	0
84	1/1/2014	365	2014	SPS	Titlow	1	1026	0.045808967	0.118908382	0.027894534	0.09821211	45.808967	118.908382	27.8945338	98.21210998	Pisaster	100	0	0
34	1/1/2014	365	2014	SPS	Titlow	1	1026	0.045808967	0.118908382	0.027894534	0.09821211	45.808967	118.908382	27.8945338	98.21210998	Pisaster	35	0	0
41	1/1/2014	365	2014	SPS	Titlow	1	1026	0.045808967	0.118908382	0.027894534	0.09821211	45.808967	118.908382	27.8945338	98.21210998	Pisaster	50	0	0
30	1/1/2014	365	2014	SPS	Titlow	1	1026	0.045808967	0.118908382	0.027894534	0.09821211	45.808967	118.908382	27.8945338	98.21210998	Pisaster	60	0	0
33	1/1/2014	365	2014	SPS	Titlow	1	1026	0.045808967	0.118908382	0.027894534	0.09821211	45.808967	118.908382	27.8945338	98.21210998	Pisaster	60	0	0
11	1/1/2014	365	2014	SPS	Titlow	1	1026	0.045808967	0.118908382	0.027894534	0.09821211	45.808967	118.908382	27.8945338	98.21210998	Pisaster	80	0	0
57	1/1/2014	365	2014	SPS	Titlow	1	1026	0.045808967	0.118908382	0.027894534	0.09821211	45.808967	118.908382	27.8945338	98.21210998	Pisaster	90	0	0
89	1/1/2014	365	2014	SPS	Titlow	1	1026	0.045808967	0.118908382	0.027894534	0.09821211	45.808967	118.908382	27.8945338	98.21210998	Pisaster	90	0	0
94	1/1/2014	365	2014	SPS	Titlow	1	1026	0.045808967	0.118908382	0.027894534	0.09821211	45.808967	118.908382	27.8945338	98.21210998	Pisaster	90	0	0
105	1/1/2014	365	2014	SPS	Titlow	1	1026	0.045808967	0.118908382	0.027894534	0.09821211	45.808967	118.908382	27.8945338	98.21210998	Pisaster	90	0	0
32	1/1/2014	365	2014	SPS	Titlow	1	1026	0.045808967	0.118908382	0.027894534	0.09821211	45.808967	118.908382	27.8945338	98.21210998	Pisaster	100	0	0
38	1/1/2014	365	2014	SPS	Titlow	1	1026	0.045808967	0.118908382	0.027894534	0.09821211	45.808967	118.908382	27.8945338	98.21210998	Pisaster	100	0	0
59	1/1/2014	365	2014	SPS	Titlow	1	1026	0.045808967	0.118908382	0.027894534	0.09821211	45.808967	118.908382	27.8945338	98.21210998	Pisaster	100	0	0
90	1/1/2014	365	2014	SPS	Titlow	1	1026	0.045808967	0.118908382	0.027894534	0.09821211	45.808967	118.908382	27.8945338	98.21210998	Pisaster	100	0	0
119	1/1/2014	365	2014	SPS	Titlow	1	1026	0.045808967	0.118908382	0.027894534	0.09821211	45.808967	118.908382	27.8945338	98.21210998	Pisaster	100	0	0
125	1/1/2014	365	2014	SPS	Titlow	1	1026	0.045808967	0.118908382	0.027894534	0.09821211	45.808967	118.908382	27.8945338	98.21210998	Pisaster	100	0	0
31	1/1/2014	365	2014	SPS	Titlow	1	1026	0.045808967	0.118908382	0.027894534	0.09821211	45.808967	118.908382	27.8945338	98.21210998	Pisaster	110	0	0
95	1/1/2014	365	2014	SPS	Titlow	1	1026	0.045808967	0.118908382	0.027894534	0.09821211	45.808967	118.908382	27.8945338	98.21210998	Pisaster	110	0	0
112	1/1/2014	365	2014	SPS	Titlow	1	1026	0.045808967	0.118908382	0.027894534	0.09821211	45.808967	118.908382	27.8945338	98.21210998	Pisaster	110	0	0
120	1/1/2014	365	2014	SPS	Titlow	1	1026	0.045808967	0.118908382	0.027894534	0.09821211	45.808967	118.908382	27.8945338	98.21210998	Pisaster	110	0	0
42	1/1/2014	365	2014	SPS	Titlow	1	1026	0.045808967	0.118908382	0.027894534	0.09821211	45.808967	118.908382	27.8945338	98.21210998	Pisaster	120	0	0
121	1/1/2014	365	2014	SPS	Titlow	1	1026	0.045808967	0.118908382	0.027894534	0.09821211	45.808967	118.908382	27.8945338	98.21210998	Pisaster	120	0	0
70	1/1/2014	365	2014	SPS	Titlow	1	1026	0.045808967	0.118908382	0.027894534	0.09821211	45.808967	118.908382	27.8945338	98.21210998	Pisaster	130	0	0
122	1/1/2014	365	2014	SPS	Titlow	1	1026	0.045808967	0.118908382	0.027894534	0.09821211	45.808967	118.908382	27.8945338	98.21210998	Pisaster	180	0	0
64	1/1/2014	365	2014	SPS	Titlow	1	1026	0.045808967	0.118908382	0.027894534	0.09821211	45.808967	118.908382	27.8945338	98.21210998	Pisaster	200	0	0
25	1/1/2014	365	2014	SPS	Titlow	1	1026	0.045808967	0.118908382	0.027894534	0.09821211	45.808967	118.908382	27.8945338	98.21210998	Pisaster	210	0	0
52	1/1/2014	365	2014	SPS	Titlow	1	1026	0.045808967	0.118908382	0.027894534	0.09821211	45.808967	118.908382	27.8945338	98.21210998	Pisaster	220	0	0
2	1/1/2014	365	2014	SPS	Titlow	1	1026	0.045808967	0.118908382	0.027894534	0.09821211	45.808967	118.908382	27.8945338	98.21210998	Pisaster	80	1	1
10	1/1/2014	365	2014	SPS	Titlow	1	1026	0.045808967	0.118908382	0.027894534	0.09821211	45.808967	118.908382	27.8945338	98.21210998	Pisaster	80	1	1
7	1/1/2014	365	2014	SPS	Titlow	1	1026	0.045808967	0.118908382	0.027894534	0.09821211	45.808967	118.908382	27.8945338	98.21210998	Pisaster	100	1	1
53	1/1/2014	365	2014	SPS	Titlow	1	1026	0.045808967	0.118908382	0.027894534	0.09821211	45.808967	118.908382	27.8945338	98.21210998	Pisaster	100	4	1
61	1/1/2014	365	2014	SPS	Titlow	1	1026	0.045808967	0.118908382	0.027894534	0.09821211	45.808967	118.908382	27.8945338	98.21210998	Pisaster	100	3	1
8	1/1/2014	365	2014	SPS	Titlow	1	1026	0.045808967	0.118908382	0.027894534	0.09821211	45.808967	118.908382	27.8945338	98.21210998	Pisaster	110	1	1
9	1/1/2014	365	2014	SPS	Titlow	1	1026	0.045808967	0.118908382	0.027894534	0.09821211	45.808967	118.908382	27.8945338	98.21210998	Pisaster	110	1	1
28	1/1/2014	365	2014	SPS	Titlow	1	1026	0.045808967	0.118908382	0.027894534	0.09821211	45.808967	118.908382	27.8945338	98.21210998	Pisaster	110	4	1
71	1/1/2014	365	2014	SPS	Titlow	1	1026	0.045808967	0.118908382	0.027894534	0.09821211	45.808967	118.908382	27.8945338	98.21210998	Pisaster	120	1	1
82	1/1/2014	365	2014	SPS	Titlow	1	1026	0.045808967	0.118908382	0.027894534	0.09821211	45.808967	118.908382	27.8945338	98.21210998	Pisaster	120	3	1
85	1/1/2014	365	2014	SPS	Titlow	1	1026	0.045808967	0.118908382	0.027894534	0.09821211	45.808967	118.908382	27.8945338	98.21210998	Pisaster	120	1	1
37	1/1/2014	365	2014	SPS	Titlow	1	1026	0.045808967	0.118908382	0.027894534	0.09821211	45.808967	118.908382	27.8945338	98.21210998	Pisaster	130	3	1
63	1/1/2014	365	2014	SPS	Titlow	1	1026	0.045808967	0.118908382	0.027894534	0.09821211	45.808967	118.908382	27.8945338	98.21210998	Pisaster	140	3	1
74	1/1/2014	365	2014	SPS	Titlow	1	1026	0.045808967	0.118908382	0.027894534	0.09821211	45.808967	118.908382	27.8945338	98.21210998	Pisaster	150	3	1
107	1/1/2014	365	2014	SPS	Titlow	1	1026	0.045808967	0.118908382	0.027894534	0.09821211	45.808967	118.908382	27.8945338	98.21210998	Pisaster	150	1	1
123	1/1/2014	365	2014	SPS	Titlow	1	1026	0.045808967	0.118908382	0.027894534	0.09821211	45.808967	118.908382	27.8945338	98.21210998	Pisaster	150	4	1
5	1/1/2014	365	2014	SPS	Titlow	1	1026	0.045808967	0.118908382	0.027894534	0.09821211	45.808967	118.908382	27.8945338	98.21210998	Pisaster	160	4	1
27	1/1/2014	365	2014	SPS	Titlow	1	1026	0.045808967	0.118908382	0.027894534	0.09821211	45.808967	118.908382	27.8945338	98.21210998	Pisaster	160	2	1
87	1/1/2014	365	2014	SPS	Titlow	1	1026	0.045808967	0.118908382	0.027894534	0.09821211	45.808967	118.908382	27.8945338	98.21210998	Pisaster	170	4	1
99	1/1/2014	365	2014	SPS	Titlow	1	1026	0.045808967	0.118908382	0.027894534	0.09821211	45.808967	118.908382	27.8945338	98.21210998	Pisaster	170	2	1
24	1/1/2014	365	2014	SPS	Titlow	1	1026	0.045808967	0.118908382	0.027894534	0.09821211	45.808967	118.908382	27.8945338	98.21210998	Pisaster	180	4	1
3	1/1/2014	365	2014	SPS	Titlow	1	1026	0.045808967	0.118908382	0.027894534	0.09821211	45.808967	118.908382	27.8945338	98.21210998	Pisaster	210	3	1
1	1/1/2014	365	2014	SPS	Titlow	1	1026	0.045808967	0.118908382	0.027894534	0.09821211	45.808967	118.908382	27.8945338	98.21210998	Pisaster	280	4	1
35	1/3/2014	367	2014	SPS	Defiance	1	837	0.071684588	0.162485066	0.053713088	0.115423173	71.684588	162.485066	53.71308777	115.4231726	Pisaster	50	0	0
85	1/3/2014	367	2014	SPS	Defiance	1	837	0.071684588	0.162485066	0.053713088	0.115423173	71.684588	162.485066	53.71308777	115.4231726	Pisaster	120	0	0
38	1/3/2014	367	2014	SPS	Defiance	1	837	0.071684588	0.162485066	0.053713088	0.115423173	71.684588	162.485066	53.71308777	115.4231726	Pisaster	60	0	0
75	1/3/2014	367	2014	SPS	Defiance	1	837	0.071684588	0.162485066	0.053713088	0.115423173	71.684588	162.485066	53.71308777	115.4231726	Pisaster	70	0	0
68	1/3/2014	367	2014	SPS	Defiance	1	837	0.071684588	0.162485066	0.053713088	0.115423173	71.684588	162.485066	53.71308777	115.4231726	Pisaster	80	0	0
120	1/3/2014	367	2014	SPS	Defiance	1	837	0.071684588	0.162485066	0.053713088	0.115423173	71.684588	162.485066	53.71308777	115.4231726	Pisaster	85	0	0
120	1/3/2014	367	2014	SPS	Defiance	1	837	0.071684588	0.162485066	0.053713088	0.115423173	71.684588	162.485066	53.71308777	115.4231726	Pisaster	85	0	0
69	1/3/2014	367	2014	SPS	Defiance	1	837	0.071684588	0.162485066	0.053713088	0.115423173	71.684588	162.485066	53.71308777	115.4231726	Pisaster	90	0	0
116	1/3/2014	367	2014	SPS	Defiance	1	837	0.071684588	0.162485066	0.053713088	0.115423173	71.684588	162.485066	53.71308777	115.4231726	Pisaster	95	0	0
45	1/3/2014	367	2014	SPS	Defiance	1	837	0.071684588	0.162485066	0.053713088	0.115423173	71.684588	162.485066	53.71308777	115.4231726	Pisaster	100	0	0
70	1/3/2014	367	2014	SPS	Defiance	1	837	0.071684588	0.162485066	0.053713088	0.115423173	71.684588	162.485066	53.71308777	115.4231726	Pisaster	100	0	0
2	1/3/2014	367	2014	SPS	Defiance	1	837	0.071684588	0.162485066	0.053713088	0.115423173	71.684588	162.485066	53.71308777	115.4231726	Pisaster	105	0	0
118	1/3/2014	367	2014	SPS	Defiance	1	837	0.071684588	0.162485066	0.053713088	0.115423173	71.684588	162.485066	53.71308777	115.4231726	Pisaster	105	0	0
9	1/3/2014	367	2014	SPS	Defiance	1	837	0.071684588	0.162485066	0.053713088	0.115423173	71.684588	162.485066	53.71308777	115.4231726	Pisaster	110	0	0
54	1/3/2014	367	2014	SPS	Defiance	1	837	0.071684588	0.162485066	0.053713088	0.115423173	71.684588	162.485066	53.71308777	115.4231726	Pisaster	110	0	0
71	1/3/2014	367	2014	SPS	Defiance	1	837	0.071684588	0.162485066	0.053713088	0.115423173	71.684588	162.485066	53.71308777	115.4231726	Pisaster	110	0	0
124	1/3/2014	367	2014	SPS	Defiance	1	837	0.071684588	0.162485066	0.053713088	0.115423173	71.684588	162.485066	53.71308777	115.4231726	Pisaster	110	0	0
124	1/3/2014	367	2014	SPS	Defiance	1	837	0.071684588	0.162485066	0.053713088	0.115423173	71.684588	162.485066	53.71308777	115.4231726	Pisaster	110	0	0
32	1/3/2014	367	2014	SPS	Defiance	1	837	0.071684588	0.162485066	0.053713088	0.115423173	71.684588	162.485066	53.71308777	115.4231726	Pisaster	120	0	0
42	1/3/2014	367	2014	SPS	Defiance	1	837	0.071684588	0.162485066	0.053713088	0.115423173	71.684588	162.485066	53.71308777	115.4231726	Pisaster	120	0	0
24	1/3/2014	367	2014	SPS	Defiance	1	837	0.071684588	0.162485066	0.053713088	0.115423173	71.684588	162.485066	53.71308777	115.4231726	Pisaster	130	0	0
53	1/3/2014	367	2014	SPS	Defiance	1	837	0.071684588	0.162485066	0.053713088	0.115423173	71.684588	162.485066	53.71308777	115.4231726	Pisaster	130	0	0
64	1/3/2014	367	2014	SPS	Defiance	1	837	0.071684588	0.162485066	0.053713088	0.115423173	71.684588	162.485066	53.71308777	115.4231726	Pisaster	130	0	0
101	1/3/2014	367	2014	SPS	Defiance	1	837	0.071684588	0.162485066	0.053713088	0.115423173	71.684588	162.485066	53.71308777	115.4231726	Pisaster	130	0	0
111	1/3/2014	367	2014	SPS	Defiance	1	837	0.071684588	0.162485066	0.053713088	0.115423173	71.684588	162.485066	53.71308777	115.4231726	Pisaster	130	0	0
101	1/3/2014	367	2014	SPS	Defiance	1	837	0.071684588	0.162485066	0.053713088	0.115423173	71.684588	162.485066	53.71308777	115.4231726	Pisaster	130	0	0
58	1/3/2014	367	2014	SPS	Defiance	1	837	0.071684588	0.162485066	0.053713088	0.115423173	71.684588	162.485066	53.71308777	115.4231726	Pisaster	140	0	0
73	1/3/2014	367	2014	SPS	Defiance	1	837	0.071684588	0.162485066	0.053713088	0.115423173	71.684588	162.485066	53.71308777	115.4231726	Pisaster	140	0	0
81	1/3/2014	367	2014	SPS	Defiance	1	837	0.071684588	0.162485066	0.053713088	0.115423173	71.684588	162.485066	53.71308777	115.4231726	Pisaster	140	0	0
72	1/3/2014	367	2014	SPS	Defiance	1	837	0.071684588	0.162485066	0.053713088	0.115423173	71.684588	162.485066	53.71308777	115.4231726	Pisaster	150	0	0
102	1/3/2014	367	2014	SPS	Defiance	1	837	0.071684588	0.162485066	0.053713088	0.115423173	71.684588	162.485066	53.71308777	115.4231726	Pisaster	150	0	0
108	1/3/2014	367	2014	SPS	Defiance	1	837	0.071684588	0.162485066	0.053713088	0.115423173	71.684588	162.485066	53.71308777	115.4231726	Pisaster	150	0	0
102	1/3/2014	367	2014	SPS	Defiance	1	837	0.071684588	0.162485066	0.053713088	0.115423173	71.684588	162.485066	53.71308777	115.4231726	Pisaster	150	0	0
43	1/3/2014	367	2014	SPS	Defiance	1	837	0.071684588	0.162485066	0.053713088	0.115423173	71.684588	162.485066	53.71308777	115.4231726	Pisaster	160	0	0
91	1/3/2014	367	2014	SPS	Defiance	1	837	0.071684588	0.162485066	0.053713088	0.115423173	71.684588	162.485066	53.71308777	115.4231726	Pisaster	180	0	0
86	1/3/2014	367	2014	SPS	Defiance	1	837	0.071684588	0.162485066	0.053713088	0.115423173	71.684588	162.485066	53.71308777	115.4231726	Pisaster	200	0	0
87	1/3/2014	367	2014	SPS	Defiance	1	837	0.071684588	0.162485066	0.053713088	0.115423173	71.684588	162.485066	53.71308777	115.4231726	Pisaster	200	0	0
89	1/3/2014	367	2014	SPS	Defiance	1	837	0.071684588	0.162485066	0.053713088	0.115423173	71.684588	162.485066	53.71308777	115.4231726	Pisaster	200	0	0
83	1/3/2014	367	2014	SPS	Defiance	1	837	0.071684588	0.162485066	0.053713088	0.115423173	71.684588	162.485066	53.71308777	115.4231726	Pisaster	220	0	0
44	1/3/2014	367	2014	SPS	Defiance	1	837	0.071684588	0.162485066	0.053713088	0.115423173	71.684588	162.485066	53.71308777	115.4231726	Pisaster	250	0	0
14	1/3/2014	367	2014	SPS	Defiance	1	837	0.071684588	0.162485066	0.053713088	0.115423173	71.684588	162.485066	53.71308777	115.4231726	Pisaster	120	0	0
123	1/3/2014	367	2014	SPS	Defiance	1	837	0.071684588	0.162485066	0.053713088	0.115423173	71.684588	162.485066	53.71308777	115.4231726	Pisaster	1	2	1
123	1/3/2014	367	2014	SPS	Defiance	1	837	0.071684588	0.162485066	0.053713088	0.115423173	71.684588	162.485066	53.71308777	115.4231726	Pisaster	1	2	1
117	1/3/2014	367	2014	SPS	Defiance	1	837	0.071684588	0.162485066	0.053713088	0.115423173	71.684588	162.485066	53.71308777	115.4231726	Pisaster	60	1	1
39	1/3/2014	367	2014	SPS	Defiance	1	837	0.071684588	0.162485066	0.053713088	0.115423173	71.684588	162.485066	53.71308777	115.4231726	Pisaster	100	4	1
55	1/3/2014	367	2014	SPS	Defiance	1	837	0.071684588	0.162485066	0.053713088	0.115423173	71.684588	162.485066	53.71308777	115.4231726	Pisaster	100	3	1
78	1/3/2014	367	2014	SPS	Defiance	1	837	0.071684588	0.162485066	0.053713088	0.115423173	71.684588	162.485066	53.71308777	115.4231726	Pisaster	100	4	1
121	1/3/2014	367	2014	SPS	Defiance	1	837	0.071684588	0.162485066	0.053713088	0.115423173	71.684588	162.485066	53.71308777	115.4231726	Pisaster	100	4	1
121	1/3/2014	367	2014	SPS	Defiance	1	837	0.071684588	0.162485066	0.053713088	0.115423173	71.684588	162.485066	53.71308777	115.4231726	Pisaster	100	4	1
107	1/3/2014	367	2014	SPS	Defiance	1	837	0.071684588	0.162485066	0.053713088	0.115423173	71.684588	162.485066	53.71308777	115.4231726	Pisaster	110	4	1
29	1/3/2014	367	2014	SPS	Defiance	1	837	0.071684588	0.162485066	0.053713088	0.115423173	71.684588	162.485066	53.71308777	115.4231726	Pisaster	120	1	1
8	1/3/2014	367	2014	SPS	Defiance	1	837	0.071684588	0.162485066	0.053713088	0.115423173	71.684588	162.485066	53.71308777	115.4231726	Pisaster	130	1	1
31	1/3/2014	367	2014	SPS	Defiance	1	837	0.071684588	0.162485066	0.053713088	0.115423173	71.684588	162.485066	53.71308777	115.4231726	Pisaster	150	2	1
98	1/3/2014	367	2014	SPS	Defiance	1	837	0.071684588	0.162485066	0.053713088	0.115423173	71.684588	162.485066	53.71308777	115.4231726	Pisaster	150	1	1
104	1/3/2014	367	2014	SPS	Defiance	1	837	0.071684588	0.162485066	0.053713088	0.115423173	71.684588	162.485066	53.71308777	115.4231726	Pisaster	150	2	1
119	1/3/2014	367	2014	SPS	Defiance	1	837	0.071684588	0.162485066	0.053713088	0.115423173	71.684588	162.485066	53.71308777	115.4231726	Pisaster	150	4	1
104	1/3/2014	367	2014	SPS	Defiance	1	837	0.071684588	0.162485066	0.053713088	0.115423173	71.684588	162.485066	53.71308777	115.4231726	Pisaster	150	2	1
112	1/3/2014	367	2014	SPS	Defiance	1	837	0.071684588	0.162485066	0.053713088	0.115423173	71.684588	162.485066	53.71308777	115.4231726	Pisaster	160	1	1
110	1/3/2014	367	2014	SPS	Defiance	1	837	0.071684588	0.162485066	0.053713088	0.115423173	71.684588	162.485066	53.71308777	115.4231726	Pisaster	170	4	1
105	1/3/2014	367	2014	SPS	Defiance	1	837	0.071684588	0.162485066	0.053713088	0.115423173	71.684588	162.485066	53.71308777	115.4231726	Pisaster	180	3	1
114	1/3/2014	367	2014	SPS	Defiance	1	837	0.071684588	0.162485066	0.053713088	0.115423173	71.684588	162.485066	53.71308777	115.4231726	Pisaster	180	4	1
13	1/3/2014	367	2014	SPS	Defiance	1	837	0.071684588	0.162485066	0.053713088	0.115423173	71.684588	162.485066	53.71308777	115.4231726	Pisaster	200	1	1
106	1/3/2014	367	2014	SPS	Defiance	1	837	0.071684588	0.162485066	0.053713088	0.115423173	71.684588	162.485066	53.71308777	115.4231726	Pisaster	210	2	1
100	1/3/2014	367	2014	SPS	Defiance	1	837	0.071684588	0.162485066	0.053713088	0.115423173	71.684588	162.485066	53.71308777	115.4231726	Pisaster	220	1	1
100	1/3/2014	367	2014	SPS	Defiance	1	837	0.071684588	0.162485066	0.053713088	0.115423173	71.684588	162.485066	53.71308777	115.4231726	Pisaster	220	1	1
84	1/3/2014	367	2014	SPS	Defiance	1	837	0.071684588	0.162485066	0.053713088	0.115423173	71.684588	162.485066	53.71308777	115.4231726	Pisaster	260	1	1
46	1/4/2014	368	2014	SPS	Defiance	1	837	0.028673835	0.072879331	0.053713088	0.115423173	28.673835	72.879331	53.71308777	115.4231726	Pisaster	70	0	0
4	1/4/2014	368	2014	SPS	Defiance	1	837	0.028673835	0.072879331	0.053713088	0.115423173	28.673835	72.879331	53.71308777	115.4231726	Pisaster	80	0	0
11	1/4/2014	368	2014	SPS	Defiance	1	837	0.028673835	0.072879331	0.053713088	0.115423173	28.673835	72.879331	53.71308777	115.4231726	Pisaster	80	0	0
28	1/4/2014	368	2014	SPS	Defiance	1	837	0.028673835	0.072879331	0.053713088	0.115423173	28.673835	72.879331	53.71308777	115.4231726	Pisaster	80	0	0
61	1/4/2014	368	2014	SPS	Defiance	1	837	0.028673835	0.072879331	0.053713088	0.115423173	28.673835	72.879331	53.71308777	115.4231726	Pisaster	90	0	0
51	1/4/2014	368	2014	SPS	Defiance	1	837	0.028673835	0.072879331	0.053713088	0.115423173	28.673835	72.879331	53.71308777	115.4231726	Pisaster	100	0	0
54	1/4/2014	368	2014	SPS	Defiance	1	837	0.028673835	0.072879331	0.053713088	0.115423173	28.673835	72.879331	53.71308777	115.4231726	Pisaster	100	0	0
55	1/4/2014	368	2014	SPS	Defiance	1	837	0.028673835	0.072879331	0.053713088	0.115423173	28.673835	72.879331	53.71308777	115.4231726	Pisaster	100	0	0
48	1/4/2014	368	2014	SPS	Defiance	1	837	0.028673835	0.072879331	0.053713088	0.115423173	28.673835	72.879331	53.71308777	115.4231726	Pisaster	110	0	0
58	1/4/2014	368	2014	SPS	Defiance	1	837	0.028673835	0.072879331	0.053713088	0.115423173	28.673835	72.879331	53.71308777	115.4231726	Pisaster	110	0	0
59	1/4/2014	368	2014	SPS	Defiance	1	837	0.028673835	0.072879331	0.053713088	0.115423173	28.673835	72.879331	53.71308777	115.4231726	Pisaster	110	0	0
26	1/4/2014	368	2014	SPS	Defiance	1	837	0.028673835	0.072879331	0.053713088	0.115423173	28.673835	72.879331	53.71308777	115.4231726	Pisaster	120	0	0
57	1/4/2014	368	2014	SPS	Defiance	1	837	0.028673835	0.072879331	0.053713088	0.115423173	28.673835	72.879331	53.71308777	115.4231726	Pisaster	120	0	0
25	1/4/2014	368	2014	SPS	Defiance	1	837	0.028673835	0.072879331	0.053713088	0.115423173	28.673835	72.879331	53.71308777	115.4231726	Pisaster	150	0	0
56	1/4/2014	368	2014	SPS	Defiance	1	837	0.028673835	0.072879331	0.053713088	0.115423173	28.673835	72.879331	53.71308777	115.4231726	Pisaster	150	0	0
3	1/4/2014	368	2014	SPS	Defiance	1	837	0.028673835	0.072879331	0.053713088	0.115423173	28.673835	72.879331	53.71308777	115.4231726	Pisaster	130	0	0
29	1/4/2014	368	2014	SPS	Defiance	1	837	0.028673835	0.072879331	0.053713088	0.115423173	28.673835	72.879331	53.71308777	115.4231726	Pisaster	60	1	1
27	1/4/2014	368	2014	SPS	Defiance	1	837	0.028673835	0.072879331	0.053713088	0.115423173	28.673835	72.879331	53.71308777	115.4231726	Pisaster	90	1	1
36	1/4/2014	368	2014	SPS	Defiance	1	837	0.028673835	0.072879331	0.053713088	0.115423173	28.673835	72.879331	53.71308777	115.4231726	Pisaster	110	1	1
34	1/4/2014	368	2014	SPS	Defiance	1	837	0.028673835	0.072879331	0.053713088	0.115423173	28.673835	72.879331	53.71308777	115.4231726	Pisaster	130	2	1
35	1/4/2014	368	2014	SPS	Defiance	1	837	0.028673835	0.072879331	0.053713088	0.115423173	28.673835	72.879331	53.71308777	115.4231726	Pisaster	130	1	1
52	1/4/2014	368	2014	SPS	Defiance	1	837	0.028673835	0.072879331	0.053713088	0.115423173	28.673835	72.879331	53.71308777	115.4231726	Pisaster	140	1	1
49	1/4/2014	368	2014	SPS	Defiance	1	837	0.028673835	0.072879331	0.053713088	0.115423173	28.673835	72.879331	53.71308777	115.4231726	Pisaster	170	2	1
63	1/4/2014	368	2014	SPS	Defiance	1	837	0.028673835	0.072879331	0.053713088	0.115423173	28.673835	72.879331	53.71308777	115.4231726	Pisaster	150	4	1
62	1/4/2014	368	2014	SPS	Defiance	1	837	0.028673835	0.072879331	0.053713088	0.115423173	28.673835	72.879331	53.71308777	115.4231726	Pisaster	170	1	1
60	1/4/2014	368	2014	SPS	Defiance	1	837	0.028673835	0.072879331	0.053713088	0.115423173	28.673835	72.879331	53.71308777	115.4231726	Pisaster	200	4	1
51	1/27/2014	391	2014	SPS	ASARCO	1	300	0.1	0.343333333	0.148315789	0.399657895	100	343.333333	148.3157893	399.6578948	Pisaster	60	0	0
11	1/27/2014	391	2014	SPS	ASARCO	1	300	0.1	0.343333333	0.148315789	0.399657895	100	343.333333	148.3157893	399.6578948	Pisaster	30	0	0
116	1/27/2014	391	2014	SPS	ASARCO	1	300	0.1	0.343333333	0.148315789	0.399657895	100	343.333333	148.3157893	399.6578948	Pisaster	50	0	0
88	1/27/2014	391	2014	SPS	ASARCO	1	300	0.1	0.343333333	0.148315789	0.399657895	100	343.333333	148.3157893	399.6578948	Pisaster	70	0	0
28	1/27/2014	391	2014	SPS	ASARCO	1	300	0.1	0.343333333	0.148315789	0.399657895	100	343.333333	148.3157893	399.6578948	Pisaster	110	0	0
43	1/27/2014	391	2014	SPS	ASARCO	1	300	0.1	0.343333333	0.148315789	0.399657895	100	343.333333	148.3157893	399.6578948	Pisaster	110	0	0
47	1/27/2014	391	2014	SPS	ASARCO	1	300	0.1	0.343333333	0.148315789	0.399657895	100	343.333333	148.3157893	399.6578948	Pisaster	110	0	0
100	1/27/2014	391	2014	SPS	ASARCO	1	300	0.1	0.343333333	0.148315789	0.399657895	100	343.333333	148.3157893	399.6578948	Pisaster	20	0	0
103	1/27/2014	391	2014	SPS	ASARCO	1	300	0.1	0.343333333	0.148315789	0.399657895	100	343.333333	148.3157893	399.6578948	Pisaster	30	0	0
19	1/27/2014	391	2014	SPS	ASARCO	1	300	0.1	0.343333333	0.148315789	0.399657895	100	343.333333	148.3157893	399.6578948	Pisaster	35	0	0
53	1/27/2014	391	2014	SPS	ASARCO	1	300	0.1	0.343333333	0.148315789	0.399657895	100	343.333333	148.3157893	399.6578948	Pisaster	50	0	0
85	1/27/2014	391	2014	SPS	ASARCO	1	300	0.1	0.343333333	0.148315789	0.399657895	100	343.333333	148.3157893	399.6578948	Pisaster	50	0	0
5	1/27/2014	391	2014	SPS	ASARCO	1	300	0.1	0.343333333	0.148315789	0.399657895	100	343.333333	148.3157893	399.6578948	Pisaster	60	0	0
17	1/27/2014	391	2014	SPS	ASARCO	1	300	0.1	0.343333333	0.148315789	0.399657895	100	343.333333	148.3157893	399.6578948	Pisaster	60	0	0
48	1/27/2014	391	2014	SPS	ASARCO	1	300	0.1	0.343333333	0.148315789	0.399657895	100	343.333333	148.3157893	399.6578948	Pisaster	60	0	0
86	1/27/2014	391	2014	SPS	ASARCO	1	300	0.1	0.343333333	0.148315789	0.399657895	100	343.333333	148.3157893	399.6578948	Pisaster	60	0	0
52	1/27/2014	391	2014	SPS	ASARCO	1	300	0.1	0.343333333	0.148315789	0.399657895	100	343.333333	148.3157893	399.6578948	Pisaster	70	0	0
54	1/27/2014	391	2014	SPS	ASARCO	1	300	0.1	0.343333333	0.148315789	0.399657895	100	343.333333	148.3157893	399.6578948	Pisaster	70	0	0
95	1/27/2014	391	2014	SPS	ASARCO	1	300	0.1	0.343333333	0.148315789	0.399657895	100	343.333333	148.3157893	399.6578948	Pisaster	70	0	0
26	1/27/2014	391	2014	SPS	ASARCO	1	300	0.1	0.343333333	0.148315789	0.399657895	100	343.333333	148.3157893	399.6578948	Pisaster	75	0	0
41	1/27/2014	391	2014	SPS	ASARCO	1	300	0.1	0.343333333	0.148315789	0.399657895	100	343.333333	148.3157893	399.6578948	Pisaster	80	0	0
50	1/27/2014	391	2014	SPS	ASARCO	1	300	0.1	0.343333333	0.148315789	0.399657895	100	343.333333	148.3157893	399.6578948	Pisaster	80	0	0
68	1/27/2014	391	2014	SPS	ASARCO	1	300	0.1	0.343333333	0.148315789	0.399657895	100	343.333333	148.3157893	399.6578948	Pisaster	80	0	0
84	1/27/2014	391	2014	SPS	ASARCO	1	300	0.1	0.343333333	0.148315789	0.399657895	100	343.333333	148.3157893	399.6578948	Pisaster	80	0	0
114	1/27/2014	391	2014	SPS	ASARCO	1	300	0.1	0.343333333	0.148315789	0.399657895	100	343.333333	148.3157893	399.6578948	Pisaster	80	0	0
69	1/27/2014	391	2014	SPS	ASARCO	1	300	0.1	0.343333333	0.148315789	0.399657895	100	343.333333	148.3157893	399.6578948	Pisaster	90	0	0
38	1/27/2014	391	2014	SPS	ASARCO	1	300	0.1	0.343333333	0.148315789	0.399657895	100	343.333333	148.3157893	399.6578948	Pisaster	100	0	0
39	1/27/2014	391	2014	SPS	ASARCO	1	300	0.1	0.343333333	0.148315789	0.399657895	100	343.333333	148.3157893	399.6578948	Pisaster	100	0	0
49	1/27/2014	391	2014	SPS	ASARCO	1	300	0.1	0.343333333	0.148315789	0.399657895	100	343.333333	148.3157893	399.6578948	Pisaster	100	0	0
63	1/27/2014	391	2014	SPS	ASARCO	1	300	0.1	0.343333333	0.148315789	0.399657895	100	343.333333	148.3157893	399.6578948	Pisaster	100	0	0
70	1/27/2014	391	2014	SPS	ASARCO	1	300	0.1	0.343333333	0.148315789	0.399657895	100	343.333333	148.3157893	399.6578948	Pisaster	100	0	0
87	1/27/2014	391	2014	SPS	ASARCO	1	300	0.1	0.343333333	0.148315789	0.399657895	100	343.333333	148.3157893	399.6578948	Pisaster	100	0	0
113	1/27/2014	391	2014	SPS	ASARCO	1	300	0.1	0.343333333	0.148315789	0.399657895	100	343.333333	148.3157893	399.6578948	Pisaster	100	0	0
119	1/27/2014	391	2014	SPS	ASARCO	1	300	0.1	0.343333333	0.148315789	0.399657895	100	343.333333	148.3157893	399.6578948	Pisaster	110	0	0
94	1/27/2014	391	2014	SPS	ASARCO	1	300	0.1	0.343333333	0.148315789	0.399657895	100	343.333333	148.3157893	399.6578948	Pisaster	120	0	0
118	1/27/2014	391	2014	SPS	ASARCO	1	300	0.1	0.343333333	0.148315789	0.399657895	100	343.333333	148.3157893	399.6578948	Pisaster	120	0	0
3	1/27/2014	391	2014	SPS	ASARCO	1	300	0.1	0.343333333	0.148315789	0.399657895	100	343.333333	148.3157893	399.6578948	Pisaster	130	0	0
9	1/27/2014	391	2014	SPS	ASARCO	1	300	0.1	0.343333333	0.148315789	0.399657895	100	343.333333	148.3157893	399.6578948	Pisaster	130	0	0
81	1/27/2014	391	2014	SPS	ASARCO	1	300	0.1	0.343333333	0.148315789	0.399657895	100	343.333333	148.3157893	399.6578948	Pisaster	140	0	0
42	1/27/2014	391	2014	SPS	ASARCO	1	300	0.1	0.343333333	0.148315789	0.399657895	100	343.333333	148.3157893	399.6578948	Pisaster	160	0	0
46	1/27/2014	391	2014	SPS	ASARCO	1	300	0.1	0.343333333	0.148315789	0.399657895	100	343.333333	148.3157893	399.6578948	Pisaster	150	2	1
73	1/27/2014	391	2014	SPS	ASARCO	1	300	0.1	0.343333333	0.148315789	0.399657895	100	343.333333	148.3157893	399.6578948	Pisaster	80	3	1
10	1/27/2014	391	2014	SPS	ASARCO	1	300	0.1	0.343333333	0.148315789	0.399657895	100	343.333333	148.3157893	399.6578948	Pisaster	100	1	1
72	1/27/2014	391	2014	SPS	ASARCO	1	300	0.1	0.343333333	0.148315789	0.399657895	100	343.333333	148.3157893	399.6578948	Pisaster	110	2	1
31	1/27/2014	391	2014	SPS	ASARCO	1	300	0.1	0.343333333	0.148315789	0.399657895	100	343.333333	148.3157893	399.6578948	Pisaster	120	1	1
71	1/27/2014	391	2014	SPS	ASARCO	1	300	0.1	0.343333333	0.148315789	0.399657895	100	343.333333	148.3157893	399.6578948	Pisaster	120	4	1
8	1/28/2014	392	2014	SPS	Titlow	1	1026	0.031189084	0.096491228	0.027894534	0.09821211	31.189084	96.491228	27.8945338	98.21210998	Pisaster	40	0	0
23	1/28/2014	392	2014	SPS	Titlow	1	1026	0.031189084	0.096491228	0.027894534	0.09821211	31.189084	96.491228	27.8945338	98.21210998	Pisaster	50	0	0
1	1/28/2014	392	2014	SPS	Titlow	1	1026	0.031189084	0.096491228	0.027894534	0.09821211	31.189084	96.491228	27.8945338	98.21210998	Pisaster	75	0	0
62	1/28/2014	392	2014	SPS	Titlow	1	1026	0.031189084	0.096491228	0.027894534	0.09821211	31.189084	96.491228	27.8945338	98.21210998	Pisaster	3	0	0
92	1/28/2014	392	2014	SPS	Titlow	1	1026	0.031189084	0.096491228	0.027894534	0.09821211	31.189084	96.491228	27.8945338	98.21210998	Pisaster	100	0	0
103	1/28/2014	392	2014	SPS	Titlow	1	1026	0.031189084	0.096491228	0.027894534	0.09821211	31.189084	96.491228	27.8945338	98.21210998	Pisaster	140	0	0
90	1/28/2014	392	2014	SPS	Titlow	1	1026	0.031189084	0.096491228	0.027894534	0.09821211	31.189084	96.491228	27.8945338	98.21210998	Pisaster	30	0	0
3	1/28/2014	392	2014	SPS	Titlow	1	1026	0.031189084	0.096491228	0.027894534	0.09821211	31.189084	96.491228	27.8945338	98.21210998	Pisaster	40	0	0
21	1/28/2014	392	2014	SPS	Titlow	1	1026	0.031189084	0.096491228	0.027894534	0.09821211	31.189084	96.491228	27.8945338	98.21210998	Pisaster	40	0	0
2	1/28/2014	392	2014	SPS	Titlow	1	1026	0.031189084	0.096491228	0.027894534	0.09821211	31.189084	96.491228	27.8945338	98.21210998	Pisaster	60	0	0
11	1/28/2014	392	2014	SPS	Titlow	1	1026	0.031189084	0.096491228	0.027894534	0.09821211	31.189084	96.491228	27.8945338	98.21210998	Pisaster	70	0	0
13	1/28/2014	392	2014	SPS	Titlow	1	1026	0.031189084	0.096491228	0.027894534	0.09821211	31.189084	96.491228	27.8945338	98.21210998	Pisaster	80	0	0
19	1/28/2014	392	2014	SPS	Titlow	1	1026	0.031189084	0.096491228	0.027894534	0.09821211	31.189084	96.491228	27.8945338	98.21210998	Pisaster	80	0	0
6	1/28/2014	392	2014	SPS	Titlow	1	1026	0.031189084	0.096491228	0.027894534	0.09821211	31.189084	96.491228	27.8945338	98.21210998	Pisaster	90	0	0
14	1/28/2014	392	2014	SPS	Titlow	1	1026	0.031189084	0.096491228	0.027894534	0.09821211	31.189084	96.491228	27.8945338	98.21210998	Pisaster	90	0	0
39	1/28/2014	392	2014	SPS	Titlow	1	1026	0.031189084	0.096491228	0.027894534	0.09821211	31.189084	96.491228	27.8945338	98.21210998	Pisaster	90	0	0
98	1/28/2014	392	2014	SPS	Titlow	1	1026	0.031189084	0.096491228	0.027894534	0.09821211	31.189084	96.491228	27.8945338	98.21210998	Pisaster	90	0	0
12	1/28/2014	392	2014	SPS	Titlow	1	1026	0.031189084	0.096491228	0.027894534	0.09821211	31.189084	96.491228	27.8945338	98.21210998	Pisaster	100	0	0
15	1/28/2014	392	2014	SPS	Titlow	1	1026	0.031189084	0.096491228	0.027894534	0.09821211	31.189084	96.491228	27.8945338	98.21210998	Pisaster	100	0	0
16	1/28/2014	392	2014	SPS	Titlow	1	1026	0.031189084	0.096491228	0.027894534	0.09821211	31.189084	96.491228	27.8945338	98.21210998	Pisaster	110	0	0
48	1/28/2014	392	2014	SPS	Titlow	1	1026	0.031189084	0.096491228	0.027894534	0.09821211	31.189084	96.491228	27.8945338	98.21210998	Pisaster	110	0	0
78	1/28/2014	392	2014	SPS	Titlow	1	1026	0.031189084	0.096491228	0.027894534	0.09821211	31.189084	96.491228	27.8945338	98.21210998	Pisaster	110	0	0
93	1/28/2014	392	2014	SPS	Titlow	1	1026	0.031189084	0.096491228	0.027894534	0.09821211	31.189084	96.491228	27.8945338	98.21210998	Pisaster	110	0	0
99	1/28/2014	392	2014	SPS	Titlow	1	1026	0.031189084	0.096491228	0.027894534	0.09821211	31.189084	96.491228	27.8945338	98.21210998	Pisaster	110	0	0
102	1/28/2014	392	2014	SPS	Titlow	1	1026	0.031189084	0.096491228	0.027894534	0.09821211	31.189084	96.491228	27.8945338	98.21210998	Pisaster	110	0	0
107	1/28/2014	392	2014	SPS	Titlow	1	1026	0.031189084	0.096491228	0.027894534	0.09821211	31.189084	96.491228	27.8945338	98.21210998	Pisaster	110	0	0
108	1/28/2014	392	2014	SPS	Titlow	1	1026	0.031189084	0.096491228	0.027894534	0.09821211	31.189084	96.491228	27.8945338	98.21210998	Pisaster	120	0	0
45	1/28/2014	392	2014	SPS	Titlow	1	1026	0.031189084	0.096491228	0.027894534	0.09821211	31.189084	96.491228	27.8945338	98.21210998	Pisaster	130	0	0
46	1/28/2014	392	2014	SPS	Titlow	1	1026	0.031189084	0.096491228	0.027894534	0.09821211	31.189084	96.491228	27.8945338	98.21210998	Pisaster	130	0	0
64	1/28/2014	392	2014	SPS	Titlow	1	1026	0.031189084	0.096491228	0.027894534	0.09821211	31.189084	96.491228	27.8945338	98.21210998	Pisaster	130	0	0
97	1/28/2014	392	2014	SPS	Titlow	1	1026	0.031189084	0.096491228	0.027894534	0.09821211	31.189084	96.491228	27.8945338	98.21210998	Pisaster	130	0	0
100	1/28/2014	392	2014	SPS	Titlow	1	1026	0.031189084	0.096491228	0.027894534	0.09821211	31.189084	96.491228	27.8945338	98.21210998	Pisaster	140	0	0
101	1/28/2014	392	2014	SPS	Titlow	1	1026	0.031189084	0.096491228	0.027894534	0.09821211	31.189084	96.491228	27.8945338	98.21210998	Pisaster	140	0	0
106	1/28/2014	392	2014	SPS	Titlow	1	1026	0.031189084	0.096491228	0.027894534	0.09821211	31.189084	96.491228	27.8945338	98.21210998	Pisaster	160	0	0
81	1/28/2014	392	2014	SPS	Titlow	1	1026	0.031189084	0.096491228	0.027894534	0.09821211	31.189084	96.491228	27.8945338	98.21210998	Pisaster	170	0	0
66	1/28/2014	392	2014	SPS	Titlow	1	1026	0.031189084	0.096491228	0.027894534	0.09821211	31.189084	96.491228	27.8945338	98.21210998	Pisaster	190	0	0
96	1/28/2014	392	2014	SPS	Titlow	1	1026	0.031189084	0.096491228	0.027894534	0.09821211	31.189084	96.491228	27.8945338	98.21210998	Pisaster	240	0	0
82	1/28/2014	392	2014	SPS	Titlow	1	1026	0.031189084	0.096491228	0.027894534	0.09821211	31.189084	96.491228	27.8945338	98.21210998	Pisaster	30	0	0
104	1/28/2014	392	2014	SPS	Titlow	1	1026	0.031189084	0.096491228	0.027894534	0.09821211	31.189084	96.491228	27.8945338	98.21210998	Pisaster	90	1	1
10	1/28/2014	392	2014	SPS	Titlow	1	1026	0.031189084	0.096491228	0.027894534	0.09821211	31.189084	96.491228	27.8945338	98.21210998	Pisaster	110	2	1
65	1/28/2014	392	2014	SPS	Titlow	1	1026	0.031189084	0.096491228	0.027894534	0.09821211	31.189084	96.491228	27.8945338	98.21210998	Pisaster	120	2	1
52	1/30/2014	394	2014	SPS	Defiance	1	837	0.051373955	0.112305854	0.053713088	0.115423173	51.373955	112.305854	53.71308777	115.4231726	Pisaster	40	0	0
48	1/30/2014	394	2014	SPS	Defiance	1	837	0.051373955	0.112305854	0.053713088	0.115423173	51.373955	112.305854	53.71308777	115.4231726	Pisaster	40	0	0
51	1/30/2014	394	2014	SPS	Defiance	1	837	0.051373955	0.112305854	0.053713088	0.115423173	51.373955	112.305854	53.71308777	115.4231726	Pisaster	50	0	0
88	1/30/2014	394	2014	SPS	Defiance	1	837	0.051373955	0.112305854	0.053713088	0.115423173	51.373955	112.305854	53.71308777	115.4231726	Pisaster	80	0	0
13	1/30/2014	394	2014	SPS	Defiance	1	837	0.051373955	0.112305854	0.053713088	0.115423173	51.373955	112.305854	53.71308777	115.4231726	Pisaster	90	0	0
14	1/30/2014	394	2014	SPS	Defiance	1	837	0.051373955	0.112305854	0.053713088	0.115423173	51.373955	112.305854	53.71308777	115.4231726	Pisaster	90	0	0
91	1/30/2014	394	2014	SPS	Defiance	1	837	0.051373955	0.112305854	0.053713088	0.115423173	51.373955	112.305854	53.71308777	115.4231726	Pisaster	90	0	0
96	1/30/2014	394	2014	SPS	Defiance	1	837	0.051373955	0.112305854	0.053713088	0.115423173	51.373955	112.305854	53.71308777	115.4231726	Pisaster	90	0	0
23	1/30/2014	394	2014	SPS	Defiance	1	837	0.051373955	0.112305854	0.053713088	0.115423173	51.373955	112.305854	53.71308777	115.4231726	Pisaster	100	0	0
30	1/30/2014	394	2014	SPS	Defiance	1	837	0.051373955	0.112305854	0.053713088	0.115423173	51.373955	112.305854	53.71308777	115.4231726	Pisaster	100	0	0
90	1/30/2014	394	2014	SPS	Defiance	1	837	0.051373955	0.112305854	0.053713088	0.115423173	51.373955	112.305854	53.71308777	115.4231726	Pisaster	100	0	0
98	1/30/2014	394	2014	SPS	Defiance	1	837	0.051373955	0.112305854	0.053713088	0.115423173	51.373955	112.305854	53.71308777	115.4231726	Pisaster	120	0	0
36	1/30/2014	394	2014	SPS	Defiance	1	837	0.051373955	0.112305854	0.053713088	0.115423173	51.373955	112.305854	53.71308777	115.4231726	Pisaster	130	0	0
9	1/30/2014	394	2014	SPS	Defiance	1	837	0.051373955	0.112305854	0.053713088	0.115423173	51.373955	112.305854	53.71308777	115.4231726	Pisaster	140	0	0
45	1/30/2014	394	2014	SPS	Defiance	1	837	0.051373955	0.112305854	0.053713088	0.115423173	51.373955	112.305854	53.71308777	115.4231726	Pisaster	140	0	0
79	1/30/2014	394	2014	SPS	Defiance	1	837	0.051373955	0.112305854	0.053713088	0.115423173	51.373955	112.305854	53.71308777	115.4231726	Pisaster	140	0	0
94	1/30/2014	394	2014	SPS	Defiance	1	837	0.051373955	0.112305854	0.053713088	0.115423173	51.373955	112.305854	53.71308777	115.4231726	Pisaster	140	0	0
5	1/30/2014	394	2014	SPS	Defiance	1	837	0.051373955	0.112305854	0.053713088	0.115423173	51.373955	112.305854	53.71308777	115.4231726	Pisaster	150	0	0
63	1/30/2014	394	2014	SPS	Defiance	1	837	0.051373955	0.112305854	0.053713088	0.115423173	51.373955	112.305854	53.71308777	115.4231726	Pisaster	150	0	0
86	1/30/2014	394	2014	SPS	Defiance	1	837	0.051373955	0.112305854	0.053713088	0.115423173	51.373955	112.305854	53.71308777	115.4231726	Pisaster	150	0	0
92	1/30/2014	394	2014	SPS	Defiance	1	837	0.051373955	0.112305854	0.053713088	0.115423173	51.373955	112.305854	53.71308777	115.4231726	Pisaster	150	0	0
7	1/30/2014	394	2014	SPS	Defiance	1	837	0.051373955	0.112305854	0.053713088	0.115423173	51.373955	112.305854	53.71308777	115.4231726	Pisaster	180	0	0
87	1/30/2014	394	2014	SPS	Defiance	1	837	0.051373955	0.112305854	0.053713088	0.115423173	51.373955	112.305854	53.71308777	115.4231726	Pisaster	180	0	0
27	1/30/2014	394	2014	SPS	Defiance	1	837	0.051373955	0.112305854	0.053713088	0.115423173	51.373955	112.305854	53.71308777	115.4231726	Pisaster	190	0	0
12	1/30/2014	394	2014	SPS	Defiance	1	837	0.051373955	0.112305854	0.053713088	0.115423173	51.373955	112.305854	53.71308777	115.4231726	Pisaster	290	0	0
78	1/30/2014	394	2014	SPS	Defiance	1	837	0.051373955	0.112305854	0.053713088	0.115423173	51.373955	112.305854	53.71308777	115.4231726	Pisaster	150	1	1
11	1/30/2014	394	2014	SPS	Defiance	1	837	0.051373955	0.112305854	0.053713088	0.115423173	51.373955	112.305854	53.71308777	115.4231726	Pisaster	160	3	1
58	1/30/2014	394	2014	SPS	Defiance	1	837	0.051373955	0.112305854	0.053713088	0.115423173	51.373955	112.305854	53.71308777	115.4231726	Pisaster	80	1	1
15	1/30/2014	394	2014	SPS	Defiance	1	837	0.051373955	0.112305854	0.053713088	0.115423173	51.373955	112.305854	53.71308777	115.4231726	Pisaster	150	3	1
54	1/30/2014	394	2014	SPS	Defiance	1	837	0.051373955	0.112305854	0.053713088	0.115423173	51.373955	112.305854	53.71308777	115.4231726	Pisaster	150	1	1
62	1/30/2014	394	2014	SPS	Defiance	1	837	0.051373955	0.112305854	0.053713088	0.115423173	51.373955	112.305854	53.71308777	115.4231726	Pisaster	150	3	1
22	1/30/2014	394	2014	SPS	Defiance	1	837	0.051373955	0.112305854	0.053713088	0.115423173	51.373955	112.305854	53.71308777	115.4231726	Pisaster	160	1	1
25	1/30/2014	394	2014	SPS	Defiance	1	837	0.051373955	0.112305854	0.053713088	0.115423173	51.373955	112.305854	53.71308777	115.4231726	Pisaster	160	1	1
37	1/30/2014	394	2014	SPS	Defiance	1	837	0.051373955	0.112305854	0.053713088	0.115423173	51.373955	112.305854	53.71308777	115.4231726	Pisaster	160	1	1
44	1/30/2014	394	2014	SPS	Defiance	1	837	0.051373955	0.112305854	0.053713088	0.115423173	51.373955	112.305854	53.71308777	115.4231726	Pisaster	160	1	1
55	1/30/2014	394	2014	SPS	Defiance	1	837	0.051373955	0.112305854	0.053713088	0.115423173	51.373955	112.305854	53.71308777	115.4231726	Pisaster	160	1	1
57	1/30/2014	394	2014	SPS	Defiance	1	837	0.051373955	0.112305854	0.053713088	0.115423173	51.373955	112.305854	53.71308777	115.4231726	Pisaster	160	1	1
95	1/30/2014	394	2014	SPS	Defiance	1	837	0.051373955	0.112305854	0.053713088	0.115423173	51.373955	112.305854	53.71308777	115.4231726	Pisaster	170	1	1
97	1/30/2014	394	2014	SPS	Defiance	1	837	0.051373955	0.112305854	0.053713088	0.115423173	51.373955	112.305854	53.71308777	115.4231726	Pisaster	170	1	1
61	1/30/2014	394	2014	SPS	Defiance	1	837	0.051373955	0.112305854	0.053713088	0.115423173	51.373955	112.305854	53.71308777	115.4231726	Pisaster	180	2	1
26	1/30/2014	394	2014	SPS	Defiance	1	837	0.051373955	0.112305854	0.053713088	0.115423173	51.373955	112.305854	53.71308777	115.4231726	Pisaster	190	2	1
70	1/30/2014	394	2014	SPS	Defiance	1	837	0.051373955	0.112305854	0.053713088	0.115423173	51.373955	112.305854	53.71308777	115.4231726	Pisaster	220	4	1
29	1/30/2014	394	2014	SPS	Defiance	1	837	0.051373955	0.112305854	0.053713088	0.115423173	51.373955	112.305854	53.71308777	115.4231726	Pisaster	240	2	1
1	1/30/2014	394	2014	SPS	Defiance	1	837	0.051373955	0.112305854	0.053713088	0.115423173	51.373955	112.305854	53.71308777	115.4231726	Pisaster	250	2	1
2	1/30/2014	394	2014	SPS	Defiance	1	837	0.051373955	0.112305854	0.053713088	0.115423173	51.373955	112.305854	53.71308777	115.4231726	Pisaster	250	2	1
4	1/30/2014	394	2014	SPS	Defiance	1	837	0.051373955	0.112305854	0.053713088	0.115423173	51.373955	112.305854	53.71308777	115.4231726	Pisaster	260	4	1
79	5/16/2014	500	2014	SPS	Titlow	1	1026	0.023391813	0.102339181	0.027894534	0.09821211	23.391813	102.339181	27.8945338	98.21210998	Pisaster	5	0	0
12	5/16/2014	500	2014	SPS	Titlow	1	1026	0.023391813	0.102339181	0.027894534	0.09821211	23.391813	102.339181	27.8945338	98.21210998	Pisaster	10	0	0
23	5/16/2014	500	2014	SPS	Titlow	1	1026	0.023391813	0.102339181	0.027894534	0.09821211	23.391813	102.339181	27.8945338	98.21210998	Pisaster	10	0	0
2	5/16/2014	500	2014	SPS	Titlow	1	1026	0.023391813	0.102339181	0.027894534	0.09821211	23.391813	102.339181	27.8945338	98.21210998	Pisaster	20	0	0
36	5/16/2014	500	2014	SPS	Titlow	1	1026	0.023391813	0.102339181	0.027894534	0.09821211	23.391813	102.339181	27.8945338	98.21210998	Pisaster	20	0	0
91	5/16/2014	500	2014	SPS	Titlow	1	1026	0.023391813	0.102339181	0.027894534	0.09821211	23.391813	102.339181	27.8945338	98.21210998	Pisaster	50	0	0
25	5/16/2014	500	2014	SPS	Titlow	1	1026	0.023391813	0.102339181	0.027894534	0.09821211	23.391813	102.339181	27.8945338	98.21210998	Pisaster	5	0	0
26	5/16/2014	500	2014	SPS	Titlow	1	1026	0.023391813	0.102339181	0.027894534	0.09821211	23.391813	102.339181	27.8945338	98.21210998	Pisaster	5	0	0
80	5/16/2014	500	2014	SPS	Titlow	1	1026	0.023391813	0.102339181	0.027894534	0.09821211	23.391813	102.339181	27.8945338	98.21210998	Pisaster	10	0	0
107	5/16/2014	500	2014	SPS	Titlow	1	1026	0.023391813	0.102339181	0.027894534	0.09821211	23.391813	102.339181	27.8945338	98.21210998	Pisaster	10	0	0
58	5/16/2014	500	2014	SPS	Titlow	1	1026	0.023391813	0.102339181	0.027894534	0.09821211	23.391813	102.339181	27.8945338	98.21210998	Pisaster	10	0	0
34	5/16/2014	500	2014	SPS	Titlow	1	1026	0.023391813	0.102339181	0.027894534	0.09821211	23.391813	102.339181	27.8945338	98.21210998	Pisaster	60	0	0
126	5/16/2014	500	2014	SPS	Titlow	1	1026	0.023391813	0.102339181	0.027894534	0.09821211	23.391813	102.339181	27.8945338	98.21210998	Pisaster	80	0	0
10	5/16/2014	500	2014	SPS	Titlow	1	1026	0.023391813	0.102339181	0.027894534	0.09821211	23.391813	102.339181	27.8945338	98.21210998	Pisaster	90	0	0
57	5/16/2014	500	2014	SPS	Titlow	1	1026	0.023391813	0.102339181	0.027894534	0.09821211	23.391813	102.339181	27.8945338	98.21210998	Pisaster	5	0	0
1	5/16/2014	500	2014	SPS	Titlow	1	1026	0.023391813	0.102339181	0.027894534	0.09821211	23.391813	102.339181	27.8945338	98.21210998	Pisaster	45	0	0
32	5/16/2014	500	2014	SPS	Titlow	1	1026	0.023391813	0.102339181	0.027894534	0.09821211	23.391813	102.339181	27.8945338	98.21210998	Pisaster	45	0	0
43	5/16/2014	500	2014	SPS	Titlow	1	1026	0.023391813	0.102339181	0.027894534	0.09821211	23.391813	102.339181	27.8945338	98.21210998	Pisaster	50	0	0
98	5/16/2014	500	2014	SPS	Titlow	1	1026	0.023391813	0.102339181	0.027894534	0.09821211	23.391813	102.339181	27.8945338	98.21210998	Pisaster	50	0	0
6	5/16/2014	500	2014	SPS	Titlow	1	1026	0.023391813	0.102339181	0.027894534	0.09821211	23.391813	102.339181	27.8945338	98.21210998	Pisaster	60	0	0
29	5/16/2014	500	2014	SPS	Titlow	1	1026	0.023391813	0.102339181	0.027894534	0.09821211	23.391813	102.339181	27.8945338	98.21210998	Pisaster	70	0	0
122	5/16/2014	500	2014	SPS	Titlow	1	1026	0.023391813	0.102339181	0.027894534	0.09821211	23.391813	102.339181	27.8945338	98.21210998	Pisaster	70	0	0
124	5/16/2014	500	2014	SPS	Titlow	1	1026	0.023391813	0.102339181	0.027894534	0.09821211	23.391813	102.339181	27.8945338	98.21210998	Pisaster	70	0	0
9	5/16/2014	500	2014	SPS	Titlow	1	1026	0.023391813	0.102339181	0.027894534	0.09821211	23.391813	102.339181	27.8945338	98.21210998	Pisaster	90	0	0
17	5/16/2014	500	2014	SPS	Titlow	1	1026	0.023391813	0.102339181	0.027894534	0.09821211	23.391813	102.339181	27.8945338	98.21210998	Pisaster	90	0	0
41	5/16/2014	500	2014	SPS	Titlow	1	1026	0.023391813	0.102339181	0.027894534	0.09821211	23.391813	102.339181	27.8945338	98.21210998	Pisaster	90	0	0
125	5/16/2014	500	2014	SPS	Titlow	1	1026	0.023391813	0.102339181	0.027894534	0.09821211	23.391813	102.339181	27.8945338	98.21210998	Pisaster	90	0	0
13	5/16/2014	500	2014	SPS	Titlow	1	1026	0.023391813	0.102339181	0.027894534	0.09821211	23.391813	102.339181	27.8945338	98.21210998	Pisaster	100	0	0
27	5/16/2014	500	2014	SPS	Titlow	1	1026	0.023391813	0.102339181	0.027894534	0.09821211	23.391813	102.339181	27.8945338	98.21210998	Pisaster	100	0	0
28	5/16/2014	500	2014	SPS	Titlow	1	1026	0.023391813	0.102339181	0.027894534	0.09821211	23.391813	102.339181	27.8945338	98.21210998	Pisaster	100	0	0
113	5/16/2014	500	2014	SPS	Titlow	1	1026	0.023391813	0.102339181	0.027894534	0.09821211	23.391813	102.339181	27.8945338	98.21210998	Pisaster	100	0	0
121	5/16/2014	500	2014	SPS	Titlow	1	1026	0.023391813	0.102339181	0.027894534	0.09821211	23.391813	102.339181	27.8945338	98.21210998	Pisaster	100	0	0
123	5/16/2014	500	2014	SPS	Titlow	1	1026	0.023391813	0.102339181	0.027894534	0.09821211	23.391813	102.339181	27.8945338	98.21210998	Pisaster	100	0	0
16	5/16/2014	500	2014	SPS	Titlow	1	1026	0.023391813	0.102339181	0.027894534	0.09821211	23.391813	102.339181	27.8945338	98.21210998	Pisaster	110	0	0
45	5/16/2014	500	2014	SPS	Titlow	1	1026	0.023391813	0.102339181	0.027894534	0.09821211	23.391813	102.339181	27.8945338	98.21210998	Pisaster	110	0	0
66	5/16/2014	500	2014	SPS	Titlow	1	1026	0.023391813	0.102339181	0.027894534	0.09821211	23.391813	102.339181	27.8945338	98.21210998	Pisaster	110	0	0
84	5/16/2014	500	2014	SPS	Titlow	1	1026	0.023391813	0.102339181	0.027894534	0.09821211	23.391813	102.339181	27.8945338	98.21210998	Pisaster	110	0	0
120	5/16/2014	500	2014	SPS	Titlow	1	1026	0.023391813	0.102339181	0.027894534	0.09821211	23.391813	102.339181	27.8945338	98.21210998	Pisaster	110	0	0
85	5/16/2014	500	2014	SPS	Titlow	1	1026	0.023391813	0.102339181	0.027894534	0.09821211	23.391813	102.339181	27.8945338	98.21210998	Pisaster	120	0	0
89	5/16/2014	500	2014	SPS	Titlow	1	1026	0.023391813	0.102339181	0.027894534	0.09821211	23.391813	102.339181	27.8945338	98.21210998	Pisaster	120	0	0
88	5/16/2014	500	2014	SPS	Titlow	1	1026	0.023391813	0.102339181	0.027894534	0.09821211	23.391813	102.339181	27.8945338	98.21210998	Pisaster	140	0	0
111	5/16/2014	500	2014	SPS	Titlow	1	1026	0.023391813	0.102339181	0.027894534	0.09821211	23.391813	102.339181	27.8945338	98.21210998	Pisaster	150	0	0
14	5/16/2014	500	2014	SPS	Titlow	1	1026	0.023391813	0.102339181	0.027894534	0.09821211	23.391813	102.339181	27.8945338	98.21210998	Pisaster	220	0	0
67	5/16/2014	500	2014	SPS	Titlow	1	1026	0.023391813	0.102339181	0.027894534	0.09821211	23.391813	102.339181	27.8945338	98.21210998	Pisaster	220	0	0
4	5/16/2014	500	2014	SPS	Titlow	1	1026	0.023391813	0.102339181	0.027894534	0.09821211	23.391813	102.339181	27.8945338	98.21210998	Pisaster	170	1	1
43	5/28/2014	512	2014	SPS	ASARCO	1	300	0.173333333	0.596666667	0.148315789	0.399657895	173.333333	596.666667	148.3157893	399.6578948	Pisaster	5	0	0
33	5/28/2014	512	2014	SPS	ASARCO	1	300	0.173333333	0.596666667	0.148315789	0.399657895	173.333333	596.666667	148.3157893	399.6578948	Pisaster	10	0	0
40	5/28/2014	512	2014	SPS	ASARCO	1	300	0.173333333	0.596666667	0.148315789	0.399657895	173.333333	596.666667	148.3157893	399.6578948	Pisaster	10	0	0
46	5/28/2014	512	2014	SPS	ASARCO	1	300	0.173333333	0.596666667	0.148315789	0.399657895	173.333333	596.666667	148.3157893	399.6578948	Pisaster	10	0	0
51	5/28/2014	512	2014	SPS	ASARCO	1	300	0.173333333	0.596666667	0.148315789	0.399657895	173.333333	596.666667	148.3157893	399.6578948	Pisaster	10	0	0
69b	5/28/2014	512	2014	SPS	ASARCO	1	300	0.173333333	0.596666667	0.148315789	0.399657895	173.333333	596.666667	148.3157893	399.6578948	Pisaster	10	0	0
78e	5/28/2014	512	2014	SPS	ASARCO	1	300	0.173333333	0.596666667	0.148315789	0.399657895	173.333333	596.666667	148.3157893	399.6578948	Pisaster	10	0	0
88a	5/28/2014	512	2014	SPS	ASARCO	1	300	0.173333333	0.596666667	0.148315789	0.399657895	173.333333	596.666667	148.3157893	399.6578948	Pisaster	10	0	0
88b	5/28/2014	512	2014	SPS	ASARCO	1	300	0.173333333	0.596666667	0.148315789	0.399657895	173.333333	596.666667	148.3157893	399.6578948	Pisaster	10	0	0
91a	5/28/2014	512	2014	SPS	ASARCO	1	300	0.173333333	0.596666667	0.148315789	0.399657895	173.333333	596.666667	148.3157893	399.6578948	Pisaster	10	0	0
143d	5/28/2014	512	2014	SPS	ASARCO	1	300	0.173333333	0.596666667	0.148315789	0.399657895	173.333333	596.666667	148.3157893	399.6578948	Pisaster	10	0	0
151a	5/28/2014	512	2014	SPS	ASARCO	1	300	0.173333333	0.596666667	0.148315789	0.399657895	173.333333	596.666667	148.3157893	399.6578948	Pisaster	10	0	0
156c	5/28/2014	512	2014	SPS	ASARCO	1	300	0.173333333	0.596666667	0.148315789	0.399657895	173.333333	596.666667	148.3157893	399.6578948	Pisaster	10	0	0
156d	5/28/2014	512	2014	SPS	ASARCO	1	300	0.173333333	0.596666667	0.148315789	0.399657895	173.333333	596.666667	148.3157893	399.6578948	Pisaster	10	0	0
82	5/28/2014	512	2014	SPS	ASARCO	1	300	0.173333333	0.596666667	0.148315789	0.399657895	173.333333	596.666667	148.3157893	399.6578948	Pisaster	15	0	0
56	5/28/2014	512	2014	SPS	ASARCO	1	300	0.173333333	0.596666667	0.148315789	0.399657895	173.333333	596.666667	148.3157893	399.6578948	Pisaster	20	0	0
85c	5/28/2014	512	2014	SPS	ASARCO	1	300	0.173333333	0.596666667	0.148315789	0.399657895	173.333333	596.666667	148.3157893	399.6578948	Pisaster	20	0	0
98	5/28/2014	512	2014	SPS	ASARCO	1	300	0.173333333	0.596666667	0.148315789	0.399657895	173.333333	596.666667	148.3157893	399.6578948	Pisaster	20	0	0
149	5/28/2014	512	2014	SPS	ASARCO	1	300	0.173333333	0.596666667	0.148315789	0.399657895	173.333333	596.666667	148.3157893	399.6578948	Pisaster	20	0	0
150d	5/28/2014	512	2014	SPS	ASARCO	1	300	0.173333333	0.596666667	0.148315789	0.399657895	173.333333	596.666667	148.3157893	399.6578948	Pisaster	20	0	0
36	5/28/2014	512	2014	SPS	ASARCO	1	300	0.173333333	0.596666667	0.148315789	0.399657895	173.333333	596.666667	148.3157893	399.6578948	Pisaster	5	0	0
44	5/28/2014	512	2014	SPS	ASARCO	1	300	0.173333333	0.596666667	0.148315789	0.399657895	173.333333	596.666667	148.3157893	399.6578948	Pisaster	5	0	0
125m	5/28/2014	512	2014	SPS	ASARCO	1	300	0.173333333	0.596666667	0.148315789	0.399657895	173.333333	596.666667	148.3157893	399.6578948	Pisaster	5	0	0
151c	5/28/2014	512	2014	SPS	ASARCO	1	300	0.173333333	0.596666667	0.148315789	0.399657895	173.333333	596.666667	148.3157893	399.6578948	Pisaster	5	0	0
42	5/28/2014	512	2014	SPS	ASARCO	1	300	0.173333333	0.596666667	0.148315789	0.399657895	173.333333	596.666667	148.3157893	399.6578948	Pisaster	10	0	0
64g	5/28/2014	512	2014	SPS	ASARCO	1	300	0.173333333	0.596666667	0.148315789	0.399657895	173.333333	596.666667	148.3157893	399.6578948	Pisaster	10	0	0
64i	5/28/2014	512	2014	SPS	ASARCO	1	300	0.173333333	0.596666667	0.148315789	0.399657895	173.333333	596.666667	148.3157893	399.6578948	Pisaster	10	0	0
68b	5/28/2014	512	2014	SPS	ASARCO	1	300	0.173333333	0.596666667	0.148315789	0.399657895	173.333333	596.666667	148.3157893	399.6578948	Pisaster	10	0	0
68c	5/28/2014	512	2014	SPS	ASARCO	1	300	0.173333333	0.596666667	0.148315789	0.399657895	173.333333	596.666667	148.3157893	399.6578948	Pisaster	10	0	0
83	5/28/2014	512	2014	SPS	ASARCO	1	300	0.173333333	0.596666667	0.148315789	0.399657895	173.333333	596.666667	148.3157893	399.6578948	Pisaster	10	0	0
85b	5/28/2014	512	2014	SPS	ASARCO	1	300	0.173333333	0.596666667	0.148315789	0.399657895	173.333333	596.666667	148.3157893	399.6578948	Pisaster	10	0	0
88c	5/28/2014	512	2014	SPS	ASARCO	1	300	0.173333333	0.596666667	0.148315789	0.399657895	173.333333	596.666667	148.3157893	399.6578948	Pisaster	10	0	0
91b	5/28/2014	512	2014	SPS	ASARCO	1	300	0.173333333	0.596666667	0.148315789	0.399657895	173.333333	596.666667	148.3157893	399.6578948	Pisaster	10	0	0
93	5/28/2014	512	2014	SPS	ASARCO	1	300	0.173333333	0.596666667	0.148315789	0.399657895	173.333333	596.666667	148.3157893	399.6578948	Pisaster	10	0	0
94	5/28/2014	512	2014	SPS	ASARCO	1	300	0.173333333	0.596666667	0.148315789	0.399657895	173.333333	596.666667	148.3157893	399.6578948	Pisaster	10	0	0
107	5/28/2014	512	2014	SPS	ASARCO	1	300	0.173333333	0.596666667	0.148315789	0.399657895	173.333333	596.666667	148.3157893	399.6578948	Pisaster	10	0	0
125h	5/28/2014	512	2014	SPS	ASARCO	1	300	0.173333333	0.596666667	0.148315789	0.399657895	173.333333	596.666667	148.3157893	399.6578948	Pisaster	10	0	0
125i	5/28/2014	512	2014	SPS	ASARCO	1	300	0.173333333	0.596666667	0.148315789	0.399657895	173.333333	596.666667	148.3157893	399.6578948	Pisaster	10	0	0
125j	5/28/2014	512	2014	SPS	ASARCO	1	300	0.173333333	0.596666667	0.148315789	0.399657895	173.333333	596.666667	148.3157893	399.6578948	Pisaster	10	0	0
125k	5/28/2014	512	2014	SPS	ASARCO	1	300	0.173333333	0.596666667	0.148315789	0.399657895	173.333333	596.666667	148.3157893	399.6578948	Pisaster	10	0	0
125n	5/28/2014	512	2014	SPS	ASARCO	1	300	0.173333333	0.596666667	0.148315789	0.399657895	173.333333	596.666667	148.3157893	399.6578948	Pisaster	10	0	0
131b	5/28/2014	512	2014	SPS	ASARCO	1	300	0.173333333	0.596666667	0.148315789	0.399657895	173.333333	596.666667	148.3157893	399.6578948	Pisaster	10	0	0
144c	5/28/2014	512	2014	SPS	ASARCO	1	300	0.173333333	0.596666667	0.148315789	0.399657895	173.333333	596.666667	148.3157893	399.6578948	Pisaster	10	0	0
150e	5/28/2014	512	2014	SPS	ASARCO	1	300	0.173333333	0.596666667	0.148315789	0.399657895	173.333333	596.666667	148.3157893	399.6578948	Pisaster	10	0	0
78d	5/28/2014	512	2014	SPS	ASARCO	1	300	0.173333333	0.596666667	0.148315789	0.399657895	173.333333	596.666667	148.3157893	399.6578948	Pisaster	15	0	0
64j	5/28/2014	512	2014	SPS	ASARCO	1	300	0.173333333	0.596666667	0.148315789	0.399657895	173.333333	596.666667	148.3157893	399.6578948	Pisaster	20	0	0
64h	5/28/2014	512	2014	SPS	ASARCO	1	300	0.173333333	0.596666667	0.148315789	0.399657895	173.333333	596.666667	148.3157893	399.6578948	Pisaster	10	0	0
125l	5/28/2014	512	2014	SPS	ASARCO	1	300	0.173333333	0.596666667	0.148315789	0.399657895	173.333333	596.666667	148.3157893	399.6578948	Pisaster	10	0	0
39	5/28/2014	512	2014	SPS	ASARCO	1	300	0.173333333	0.596666667	0.148315789	0.399657895	173.333333	596.666667	148.3157893	399.6578948	Pisaster	15	0	0
69a	5/28/2014	512	2014	SPS	ASARCO	1	300	0.173333333	0.596666667	0.148315789	0.399657895	173.333333	596.666667	148.3157893	399.6578948	Pisaster	15	0	0
78c	5/28/2014	512	2014	SPS	ASARCO	1	300	0.173333333	0.596666667	0.148315789	0.399657895	173.333333	596.666667	148.3157893	399.6578948	Pisaster	15	0	0
57	5/28/2014	512	2014	SPS	ASARCO	1	300	0.173333333	0.596666667	0.148315789	0.399657895	173.333333	596.666667	148.3157893	399.6578948	Pisaster	20	0	0
131a	5/28/2014	512	2014	SPS	ASARCO	1	300	0.173333333	0.596666667	0.148315789	0.399657895	173.333333	596.666667	148.3157893	399.6578948	Pisaster	20	0	0
81	5/28/2014	512	2014	SPS	ASARCO	1	300	0.173333333	0.596666667	0.148315789	0.399657895	173.333333	596.666667	148.3157893	399.6578948	Pisaster	70	0	0
153	5/28/2014	512	2014	SPS	ASARCO	1	300	0.173333333	0.596666667	0.148315789	0.399657895	173.333333	596.666667	148.3157893	399.6578948	Pisaster	120	0	0
158	5/28/2014	512	2014	SPS	ASARCO	1	300	0.173333333	0.596666667	0.148315789	0.399657895	173.333333	596.666667	148.3157893	399.6578948	Pisaster	120	0	0
34	5/28/2014	512	2014	SPS	ASARCO	1	300	0.173333333	0.596666667	0.148315789	0.399657895	173.333333	596.666667	148.3157893	399.6578948	Pisaster	5	0	0
6	5/28/2014	512	2014	SPS	ASARCO	1	300	0.173333333	0.596666667	0.148315789	0.399657895	173.333333	596.666667	148.3157893	399.6578948	Pisaster	15	0	0
99	5/28/2014	512	2014	SPS	ASARCO	1	300	0.173333333	0.596666667	0.148315789	0.399657895	173.333333	596.666667	148.3157893	399.6578948	Pisaster	50	0	0
48	5/28/2014	512	2014	SPS	ASARCO	1	300	0.173333333	0.596666667	0.148315789	0.399657895	173.333333	596.666667	148.3157893	399.6578948	Pisaster	60	0	0
129	5/28/2014	512	2014	SPS	ASARCO	1	300	0.173333333	0.596666667	0.148315789	0.399657895	173.333333	596.666667	148.3157893	399.6578948	Pisaster	60	0	0
136	5/28/2014	512	2014	SPS	ASARCO	1	300	0.173333333	0.596666667	0.148315789	0.399657895	173.333333	596.666667	148.3157893	399.6578948	Pisaster	60	0	0
2	5/28/2014	512	2014	SPS	ASARCO	1	300	0.173333333	0.596666667	0.148315789	0.399657895	173.333333	596.666667	148.3157893	399.6578948	Pisaster	70	0	0
4	5/28/2014	512	2014	SPS	ASARCO	1	300	0.173333333	0.596666667	0.148315789	0.399657895	173.333333	596.666667	148.3157893	399.6578948	Pisaster	70	0	0
20	5/28/2014	512	2014	SPS	ASARCO	1	300	0.173333333	0.596666667	0.148315789	0.399657895	173.333333	596.666667	148.3157893	399.6578948	Pisaster	70	0	0
71	5/28/2014	512	2014	SPS	ASARCO	1	300	0.173333333	0.596666667	0.148315789	0.399657895	173.333333	596.666667	148.3157893	399.6578948	Pisaster	70	0	0
105	5/28/2014	512	2014	SPS	ASARCO	1	300	0.173333333	0.596666667	0.148315789	0.399657895	173.333333	596.666667	148.3157893	399.6578948	Pisaster	70	0	0
145	5/28/2014	512	2014	SPS	ASARCO	1	300	0.173333333	0.596666667	0.148315789	0.399657895	173.333333	596.666667	148.3157893	399.6578948	Pisaster	70	0	0
155	5/28/2014	512	2014	SPS	ASARCO	1	300	0.173333333	0.596666667	0.148315789	0.399657895	173.333333	596.666667	148.3157893	399.6578948	Pisaster	70	0	0
12	5/28/2014	512	2014	SPS	ASARCO	1	300	0.173333333	0.596666667	0.148315789	0.399657895	173.333333	596.666667	148.3157893	399.6578948	Pisaster	80	0	0
13	5/28/2014	512	2014	SPS	ASARCO	1	300	0.173333333	0.596666667	0.148315789	0.399657895	173.333333	596.666667	148.3157893	399.6578948	Pisaster	80	0	0
28	5/28/2014	512	2014	SPS	ASARCO	1	300	0.173333333	0.596666667	0.148315789	0.399657895	173.333333	596.666667	148.3157893	399.6578948	Pisaster	80	0	0
49	5/28/2014	512	2014	SPS	ASARCO	1	300	0.173333333	0.596666667	0.148315789	0.399657895	173.333333	596.666667	148.3157893	399.6578948	Pisaster	80	0	0
70	5/28/2014	512	2014	SPS	ASARCO	1	300	0.173333333	0.596666667	0.148315789	0.399657895	173.333333	596.666667	148.3157893	399.6578948	Pisaster	80	0	0
72	5/28/2014	512	2014	SPS	ASARCO	1	300	0.173333333	0.596666667	0.148315789	0.399657895	173.333333	596.666667	148.3157893	399.6578948	Pisaster	80	0	0
73	5/28/2014	512	2014	SPS	ASARCO	1	300	0.173333333	0.596666667	0.148315789	0.399657895	173.333333	596.666667	148.3157893	399.6578948	Pisaster	80	0	0
86	5/28/2014	512	2014	SPS	ASARCO	1	300	0.173333333	0.596666667	0.148315789	0.399657895	173.333333	596.666667	148.3157893	399.6578948	Pisaster	80	0	0
92	5/28/2014	512	2014	SPS	ASARCO	1	300	0.173333333	0.596666667	0.148315789	0.399657895	173.333333	596.666667	148.3157893	399.6578948	Pisaster	80	0	0
27	5/28/2014	512	2014	SPS	ASARCO	1	300	0.173333333	0.596666667	0.148315789	0.399657895	173.333333	596.666667	148.3157893	399.6578948	Pisaster	90	0	0
77	5/28/2014	512	2014	SPS	ASARCO	1	300	0.173333333	0.596666667	0.148315789	0.399657895	173.333333	596.666667	148.3157893	399.6578948	Pisaster	90	0	0
80	5/28/2014	512	2014	SPS	ASARCO	1	300	0.173333333	0.596666667	0.148315789	0.399657895	173.333333	596.666667	148.3157893	399.6578948	Pisaster	90	0	0
100	5/28/2014	512	2014	SPS	ASARCO	1	300	0.173333333	0.596666667	0.148315789	0.399657895	173.333333	596.666667	148.3157893	399.6578948	Pisaster	90	0	0
16	5/28/2014	512	2014	SPS	ASARCO	1	300	0.173333333	0.596666667	0.148315789	0.399657895	173.333333	596.666667	148.3157893	399.6578948	Pisaster	100	0	0
25	5/28/2014	512	2014	SPS	ASARCO	1	300	0.173333333	0.596666667	0.148315789	0.399657895	173.333333	596.666667	148.3157893	399.6578948	Pisaster	100	0	0
26	5/28/2014	512	2014	SPS	ASARCO	1	300	0.173333333	0.596666667	0.148315789	0.399657895	173.333333	596.666667	148.3157893	399.6578948	Pisaster	100	0	0
67	5/28/2014	512	2014	SPS	ASARCO	1	300	0.173333333	0.596666667	0.148315789	0.399657895	173.333333	596.666667	148.3157893	399.6578948	Pisaster	100	0	0
79	5/28/2014	512	2014	SPS	ASARCO	1	300	0.173333333	0.596666667	0.148315789	0.399657895	173.333333	596.666667	148.3157893	399.6578948	Pisaster	100	0	0
115	5/28/2014	512	2014	SPS	ASARCO	1	300	0.173333333	0.596666667	0.148315789	0.399657895	173.333333	596.666667	148.3157893	399.6578948	Pisaster	100	0	0
116	5/28/2014	512	2014	SPS	ASARCO	1	300	0.173333333	0.596666667	0.148315789	0.399657895	173.333333	596.666667	148.3157893	399.6578948	Pisaster	100	0	0
134	5/28/2014	512	2014	SPS	ASARCO	1	300	0.173333333	0.596666667	0.148315789	0.399657895	173.333333	596.666667	148.3157893	399.6578948	Pisaster	100	0	0
135	5/28/2014	512	2014	SPS	ASARCO	1	300	0.173333333	0.596666667	0.148315789	0.399657895	173.333333	596.666667	148.3157893	399.6578948	Pisaster	100	0	0
138	5/28/2014	512	2014	SPS	ASARCO	1	300	0.173333333	0.596666667	0.148315789	0.399657895	173.333333	596.666667	148.3157893	399.6578948	Pisaster	100	0	0
142	5/28/2014	512	2014	SPS	ASARCO	1	300	0.173333333	0.596666667	0.148315789	0.399657895	173.333333	596.666667	148.3157893	399.6578948	Pisaster	100	0	0
154	5/28/2014	512	2014	SPS	ASARCO	1	300	0.173333333	0.596666667	0.148315789	0.399657895	173.333333	596.666667	148.3157893	399.6578948	Pisaster	100	0	0
31	5/28/2014	512	2014	SPS	ASARCO	1	300	0.173333333	0.596666667	0.148315789	0.399657895	173.333333	596.666667	148.3157893	399.6578948	Pisaster	110	0	0
66	5/28/2014	512	2014	SPS	ASARCO	1	300	0.173333333	0.596666667	0.148315789	0.399657895	173.333333	596.666667	148.3157893	399.6578948	Pisaster	110	0	0
87	5/28/2014	512	2014	SPS	ASARCO	1	300	0.173333333	0.596666667	0.148315789	0.399657895	173.333333	596.666667	148.3157893	399.6578948	Pisaster	110	0	0
104	5/28/2014	512	2014	SPS	ASARCO	1	300	0.173333333	0.596666667	0.148315789	0.399657895	173.333333	596.666667	148.3157893	399.6578948	Pisaster	110	0	0
113	5/28/2014	512	2014	SPS	ASARCO	1	300	0.173333333	0.596666667	0.148315789	0.399657895	173.333333	596.666667	148.3157893	399.6578948	Pisaster	110	0	0
119	5/28/2014	512	2014	SPS	ASARCO	1	300	0.173333333	0.596666667	0.148315789	0.399657895	173.333333	596.666667	148.3157893	399.6578948	Pisaster	110	0	0
29	5/28/2014	512	2014	SPS	ASARCO	1	300	0.173333333	0.596666667	0.148315789	0.399657895	173.333333	596.666667	148.3157893	399.6578948	Pisaster	120	0	0
30	5/28/2014	512	2014	SPS	ASARCO	1	300	0.173333333	0.596666667	0.148315789	0.399657895	173.333333	596.666667	148.3157893	399.6578948	Pisaster	120	0	0
47	5/28/2014	512	2014	SPS	ASARCO	1	300	0.173333333	0.596666667	0.148315789	0.399657895	173.333333	596.666667	148.3157893	399.6578948	Pisaster	120	0	0
111	5/28/2014	512	2014	SPS	ASARCO	1	300	0.173333333	0.596666667	0.148315789	0.399657895	173.333333	596.666667	148.3157893	399.6578948	Pisaster	120	0	0
112	5/28/2014	512	2014	SPS	ASARCO	1	300	0.173333333	0.596666667	0.148315789	0.399657895	173.333333	596.666667	148.3157893	399.6578948	Pisaster	120	0	0
133	5/28/2014	512	2014	SPS	ASARCO	1	300	0.173333333	0.596666667	0.148315789	0.399657895	173.333333	596.666667	148.3157893	399.6578948	Pisaster	120	0	0
139	5/28/2014	512	2014	SPS	ASARCO	1	300	0.173333333	0.596666667	0.148315789	0.399657895	173.333333	596.666667	148.3157893	399.6578948	Pisaster	120	0	0
141	5/28/2014	512	2014	SPS	ASARCO	1	300	0.173333333	0.596666667	0.148315789	0.399657895	173.333333	596.666667	148.3157893	399.6578948	Pisaster	130	0	0
126	5/28/2014	512	2014	SPS	ASARCO	1	300	0.173333333	0.596666667	0.148315789	0.399657895	173.333333	596.666667	148.3157893	399.6578948	Pisaster	140	0	0
128	5/28/2014	512	2014	SPS	ASARCO	1	300	0.173333333	0.596666667	0.148315789	0.399657895	173.333333	596.666667	148.3157893	399.6578948	Pisaster	140	0	0
157	5/28/2014	512	2014	SPS	ASARCO	1	300	0.173333333	0.596666667	0.148315789	0.399657895	173.333333	596.666667	148.3157893	399.6578948	Pisaster	140	0	0
21	5/28/2014	512	2014	SPS	ASARCO	1	300	0.173333333	0.596666667	0.148315789	0.399657895	173.333333	596.666667	148.3157893	399.6578948	Pisaster	150	0	0
101	5/28/2014	512	2014	SPS	ASARCO	1	300	0.173333333	0.596666667	0.148315789	0.399657895	173.333333	596.666667	148.3157893	399.6578948	Pisaster	150	0	0
114	5/28/2014	512	2014	SPS	ASARCO	1	300	0.173333333	0.596666667	0.148315789	0.399657895	173.333333	596.666667	148.3157893	399.6578948	Pisaster	150	0	0
127	5/28/2014	512	2014	SPS	ASARCO	1	300	0.173333333	0.596666667	0.148315789	0.399657895	173.333333	596.666667	148.3157893	399.6578948	Pisaster	150	0	0
137	5/28/2014	512	2014	SPS	ASARCO	1	300	0.173333333	0.596666667	0.148315789	0.399657895	173.333333	596.666667	148.3157893	399.6578948	Pisaster	150	0	0
140	5/28/2014	512	2014	SPS	ASARCO	1	300	0.173333333	0.596666667	0.148315789	0.399657895	173.333333	596.666667	148.3157893	399.6578948	Pisaster	160	0	0
15	5/28/2014	512	2014	SPS	ASARCO	1	300	0.173333333	0.596666667	0.148315789	0.399657895	173.333333	596.666667	148.3157893	399.6578948	Pisaster	10	0	0
45	5/28/2014	512	2014	SPS	ASARCO	1	300	0.173333333	0.596666667	0.148315789	0.399657895	173.333333	596.666667	148.3157893	399.6578948	Pisaster	10	0	0
144d	5/28/2014	512	2014	SPS	ASARCO	1	300	0.173333333	0.596666667	0.148315789	0.399657895	173.333333	596.666667	148.3157893	399.6578948	Pisaster	10	0	0
151b	5/28/2014	512	2014	SPS	ASARCO	1	300	0.173333333	0.596666667	0.148315789	0.399657895	173.333333	596.666667	148.3157893	399.6578948	Pisaster	10	0	0
102	5/28/2014	512	2014	SPS	ASARCO	1	300	0.173333333	0.596666667	0.148315789	0.399657895	173.333333	596.666667	148.3157893	399.6578948	Pisaster	140	4	1
52	5/28/2014	512	2014	SPS	ASARCO	1	300	0.173333333	0.596666667	0.148315789	0.399657895	173.333333	596.666667	148.3157893	399.6578948	Pisaster	180	4	1
13	5/28/2014	512	2014	SPS	Defiance	1	837	0.066905615	0.136200717	0.053713088	0.115423173	66.905615	136.200717	53.71308777	115.4231726	Pisaster	5	0	0
7	5/28/2014	512	2014	SPS	Defiance	1	837	0.066905615	0.136200717	0.053713088	0.115423173	66.905615	136.200717	53.71308777	115.4231726	Pisaster	10	0	0
17	5/28/2014	512	2014	SPS	Defiance	1	837	0.066905615	0.136200717	0.053713088	0.115423173	66.905615	136.200717	53.71308777	115.4231726	Pisaster	10	0	0
18	5/28/2014	512	2014	SPS	Defiance	1	837	0.066905615	0.136200717	0.053713088	0.115423173	66.905615	136.200717	53.71308777	115.4231726	Pisaster	10	0	0
50	5/28/2014	512	2014	SPS	Defiance	1	837	0.066905615	0.136200717	0.053713088	0.115423173	66.905615	136.200717	53.71308777	115.4231726	Pisaster	20	0	0
117	5/28/2014	512	2014	SPS	Defiance	1	837	0.066905615	0.136200717	0.053713088	0.115423173	66.905615	136.200717	53.71308777	115.4231726	Pisaster	20	0	0
89	5/28/2014	512	2014	SPS	Defiance	1	837	0.066905615	0.136200717	0.053713088	0.115423173	66.905615	136.200717	53.71308777	115.4231726	Pisaster	100	0	0
38	5/28/2014	512	2014	SPS	Defiance	1	837	0.066905615	0.136200717	0.053713088	0.115423173	66.905615	136.200717	53.71308777	115.4231726	Pisaster	10	0	0
49	5/28/2014	512	2014	SPS	Defiance	1	837	0.066905615	0.136200717	0.053713088	0.115423173	66.905615	136.200717	53.71308777	115.4231726	Pisaster	10	0	0
112	5/28/2014	512	2014	SPS	Defiance	1	837	0.066905615	0.136200717	0.053713088	0.115423173	66.905615	136.200717	53.71308777	115.4231726	Pisaster	10	0	0
34	5/28/2014	512	2014	SPS	Defiance	1	837	0.066905615	0.136200717	0.053713088	0.115423173	66.905615	136.200717	53.71308777	115.4231726	Pisaster	15	0	0
14	5/28/2014	512	2014	SPS	Defiance	1	837	0.066905615	0.136200717	0.053713088	0.115423173	66.905615	136.200717	53.71308777	115.4231726	Pisaster	60	0	0
11	5/28/2014	512	2014	SPS	Defiance	1	837	0.066905615	0.136200717	0.053713088	0.115423173	66.905615	136.200717	53.71308777	115.4231726	Pisaster	70	0	0
22	5/28/2014	512	2014	SPS	Defiance	1	837	0.066905615	0.136200717	0.053713088	0.115423173	66.905615	136.200717	53.71308777	115.4231726	Pisaster	70	0	0
25	5/28/2014	512	2014	SPS	Defiance	1	837	0.066905615	0.136200717	0.053713088	0.115423173	66.905615	136.200717	53.71308777	115.4231726	Pisaster	70	0	0
4	5/28/2014	512	2014	SPS	Defiance	1	837	0.066905615	0.136200717	0.053713088	0.115423173	66.905615	136.200717	53.71308777	115.4231726	Pisaster	80	0	0
26	5/28/2014	512	2014	SPS	Defiance	1	837	0.066905615	0.136200717	0.053713088	0.115423173	66.905615	136.200717	53.71308777	115.4231726	Pisaster	80	0	0
36	5/28/2014	512	2014	SPS	Defiance	1	837	0.066905615	0.136200717	0.053713088	0.115423173	66.905615	136.200717	53.71308777	115.4231726	Pisaster	80	0	0
90	5/28/2014	512	2014	SPS	Defiance	1	837	0.066905615	0.136200717	0.053713088	0.115423173	66.905615	136.200717	53.71308777	115.4231726	Pisaster	80	0	0
12	5/28/2014	512	2014	SPS	Defiance	1	837	0.066905615	0.136200717	0.053713088	0.115423173	66.905615	136.200717	53.71308777	115.4231726	Pisaster	90	0	0
21	5/28/2014	512	2014	SPS	Defiance	1	837	0.066905615	0.136200717	0.053713088	0.115423173	66.905615	136.200717	53.71308777	115.4231726	Pisaster	90	0	0
5	5/28/2014	512	2014	SPS	Defiance	1	837	0.066905615	0.136200717	0.053713088	0.115423173	66.905615	136.200717	53.71308777	115.4231726	Pisaster	100	0	0
32	5/28/2014	512	2014	SPS	Defiance	1	837	0.066905615	0.136200717	0.053713088	0.115423173	66.905615	136.200717	53.71308777	115.4231726	Pisaster	100	0	0
70	5/28/2014	512	2014	SPS	Defiance	1	837	0.066905615	0.136200717	0.053713088	0.115423173	66.905615	136.200717	53.71308777	115.4231726	Pisaster	100	0	0
83	5/28/2014	512	2014	SPS	Defiance	1	837	0.066905615	0.136200717	0.053713088	0.115423173	66.905615	136.200717	53.71308777	115.4231726	Pisaster	100	0	0
98	5/28/2014	512	2014	SPS	Defiance	1	837	0.066905615	0.136200717	0.053713088	0.115423173	66.905615	136.200717	53.71308777	115.4231726	Pisaster	100	0	0
118	5/28/2014	512	2014	SPS	Defiance	1	837	0.066905615	0.136200717	0.053713088	0.115423173	66.905615	136.200717	53.71308777	115.4231726	Pisaster	100	0	0
59	5/28/2014	512	2014	SPS	Defiance	1	837	0.066905615	0.136200717	0.053713088	0.115423173	66.905615	136.200717	53.71308777	115.4231726	Pisaster	110	0	0
67	5/28/2014	512	2014	SPS	Defiance	1	837	0.066905615	0.136200717	0.053713088	0.115423173	66.905615	136.200717	53.71308777	115.4231726	Pisaster	110	0	0
113	5/28/2014	512	2014	SPS	Defiance	1	837	0.066905615	0.136200717	0.053713088	0.115423173	66.905615	136.200717	53.71308777	115.4231726	Pisaster	110	0	0
114	5/28/2014	512	2014	SPS	Defiance	1	837	0.066905615	0.136200717	0.053713088	0.115423173	66.905615	136.200717	53.71308777	115.4231726	Pisaster	110	0	0
23	5/28/2014	512	2014	SPS	Defiance	1	837	0.066905615	0.136200717	0.053713088	0.115423173	66.905615	136.200717	53.71308777	115.4231726	Pisaster	120	0	0
29	5/28/2014	512	2014	SPS	Defiance	1	837	0.066905615	0.136200717	0.053713088	0.115423173	66.905615	136.200717	53.71308777	115.4231726	Pisaster	120	0	0
56	5/28/2014	512	2014	SPS	Defiance	1	837	0.066905615	0.136200717	0.053713088	0.115423173	66.905615	136.200717	53.71308777	115.4231726	Pisaster	120	0	0
88	5/28/2014	512	2014	SPS	Defiance	1	837	0.066905615	0.136200717	0.053713088	0.115423173	66.905615	136.200717	53.71308777	115.4231726	Pisaster	120	0	0
99	5/28/2014	512	2014	SPS	Defiance	1	837	0.066905615	0.136200717	0.053713088	0.115423173	66.905615	136.200717	53.71308777	115.4231726	Pisaster	120	0	0
109	5/28/2014	512	2014	SPS	Defiance	1	837	0.066905615	0.136200717	0.053713088	0.115423173	66.905615	136.200717	53.71308777	115.4231726	Pisaster	120	0	0
69	5/28/2014	512	2014	SPS	Defiance	1	837	0.066905615	0.136200717	0.053713088	0.115423173	66.905615	136.200717	53.71308777	115.4231726	Pisaster	130	0	0
87	5/28/2014	512	2014	SPS	Defiance	1	837	0.066905615	0.136200717	0.053713088	0.115423173	66.905615	136.200717	53.71308777	115.4231726	Pisaster	130	0	0
3	5/28/2014	512	2014	SPS	Defiance	1	837	0.066905615	0.136200717	0.053713088	0.115423173	66.905615	136.200717	53.71308777	115.4231726	Pisaster	140	0	0
33	5/28/2014	512	2014	SPS	Defiance	1	837	0.066905615	0.136200717	0.053713088	0.115423173	66.905615	136.200717	53.71308777	115.4231726	Pisaster	140	0	0
93	5/28/2014	512	2014	SPS	Defiance	1	837	0.066905615	0.136200717	0.053713088	0.115423173	66.905615	136.200717	53.71308777	115.4231726	Pisaster	140	0	0
95	5/28/2014	512	2014	SPS	Defiance	1	837	0.066905615	0.136200717	0.053713088	0.115423173	66.905615	136.200717	53.71308777	115.4231726	Pisaster	140	0	0
108	5/28/2014	512	2014	SPS	Defiance	1	837	0.066905615	0.136200717	0.053713088	0.115423173	66.905615	136.200717	53.71308777	115.4231726	Pisaster	140	0	0
15	5/28/2014	512	2014	SPS	Defiance	1	837	0.066905615	0.136200717	0.053713088	0.115423173	66.905615	136.200717	53.71308777	115.4231726	Pisaster	150	0	0
24	5/28/2014	512	2014	SPS	Defiance	1	837	0.066905615	0.136200717	0.053713088	0.115423173	66.905615	136.200717	53.71308777	115.4231726	Pisaster	150	0	0
30	5/28/2014	512	2014	SPS	Defiance	1	837	0.066905615	0.136200717	0.053713088	0.115423173	66.905615	136.200717	53.71308777	115.4231726	Pisaster	150	0	0
31	5/28/2014	512	2014	SPS	Defiance	1	837	0.066905615	0.136200717	0.053713088	0.115423173	66.905615	136.200717	53.71308777	115.4231726	Pisaster	150	0	0
85	5/28/2014	512	2014	SPS	Defiance	1	837	0.066905615	0.136200717	0.053713088	0.115423173	66.905615	136.200717	53.71308777	115.4231726	Pisaster	150	0	0
104	5/28/2014	512	2014	SPS	Defiance	1	837	0.066905615	0.136200717	0.053713088	0.115423173	66.905615	136.200717	53.71308777	115.4231726	Pisaster	150	0	0
107	5/28/2014	512	2014	SPS	Defiance	1	837	0.066905615	0.136200717	0.053713088	0.115423173	66.905615	136.200717	53.71308777	115.4231726	Pisaster	150	0	0
124	5/28/2014	512	2014	SPS	Defiance	1	837	0.066905615	0.136200717	0.053713088	0.115423173	66.905615	136.200717	53.71308777	115.4231726	Pisaster	150	0	0
1	5/28/2014	512	2014	SPS	Defiance	1	837	0.066905615	0.136200717	0.053713088	0.115423173	66.905615	136.200717	53.71308777	115.4231726	Pisaster	160	0	0
16	5/28/2014	512	2014	SPS	Defiance	1	837	0.066905615	0.136200717	0.053713088	0.115423173	66.905615	136.200717	53.71308777	115.4231726	Pisaster	160	0	0
111	5/28/2014	512	2014	SPS	Defiance	1	837	0.066905615	0.136200717	0.053713088	0.115423173	66.905615	136.200717	53.71308777	115.4231726	Pisaster	160	0	0
2	5/28/2014	512	2014	SPS	Defiance	1	837	0.066905615	0.136200717	0.053713088	0.115423173	66.905615	136.200717	53.71308777	115.4231726	Pisaster	170	0	0
105	5/28/2014	512	2014	SPS	Defiance	1	837	0.066905615	0.136200717	0.053713088	0.115423173	66.905615	136.200717	53.71308777	115.4231726	Pisaster	170	0	0
19	5/28/2014	512	2014	SPS	Defiance	1	837	0.066905615	0.136200717	0.053713088	0.115423173	66.905615	136.200717	53.71308777	115.4231726	Pisaster	180	0	0
94	5/28/2014	512	2014	SPS	Defiance	1	837	0.066905615	0.136200717	0.053713088	0.115423173	66.905615	136.200717	53.71308777	115.4231726	Pisaster	180	0	0
125	5/28/2014	512	2014	SPS	Defiance	1	837	0.066905615	0.136200717	0.053713088	0.115423173	66.905615	136.200717	53.71308777	115.4231726	Pisaster	180	0	0
127	5/28/2014	512	2014	SPS	Defiance	1	837	0.066905615	0.136200717	0.053713088	0.115423173	66.905615	136.200717	53.71308777	115.4231726	Pisaster	180	0	0
20	5/28/2014	512	2014	SPS	Defiance	1	837	0.066905615	0.136200717	0.053713088	0.115423173	66.905615	136.200717	53.71308777	115.4231726	Pisaster	200	0	0
48	5/28/2014	512	2014	SPS	Defiance	1	837	0.066905615	0.136200717	0.053713088	0.115423173	66.905615	136.200717	53.71308777	115.4231726	Pisaster	200	0	0
128	5/28/2014	512	2014	SPS	Defiance	1	837	0.066905615	0.136200717	0.053713088	0.115423173	66.905615	136.200717	53.71308777	115.4231726	Pisaster	200	0	0
86	5/28/2014	512	2014	SPS	Defiance	1	837	0.066905615	0.136200717	0.053713088	0.115423173	66.905615	136.200717	53.71308777	115.4231726	Pisaster	210	0	0
84	5/28/2014	512	2014	SPS	Defiance	1	837	0.066905615	0.136200717	0.053713088	0.115423173	66.905615	136.200717	53.71308777	115.4231726	Pisaster	230	0	0
57	5/28/2014	512	2014	SPS	Defiance	1	837	0.066905615	0.136200717	0.053713088	0.115423173	66.905615	136.200717	53.71308777	115.4231726	Pisaster	120	1	1
71	5/28/2014	512	2014	SPS	Defiance	1	837	0.066905615	0.136200717	0.053713088	0.115423173	66.905615	136.200717	53.71308777	115.4231726	Pisaster	120	2	1
126	5/28/2014	512	2014	SPS	Defiance	1	837	0.066905615	0.136200717	0.053713088	0.115423173	66.905615	136.200717	53.71308777	115.4231726	Pisaster	150	1	1
123	5/28/2014	512	2014	SPS	Defiance	1	837	0.066905615	0.136200717	0.053713088	0.115423173	66.905615	136.200717	53.71308777	115.4231726	Pisaster	200	4	1
28	5/30/2014	514	2014	SPS	Hyde	1	300	0.013333333	0.303333333	0.008402367	0.192327416	13.333333	303.333333	8.402366763	192.3274163	Pisaster	10	0	0
102a	5/30/2014	514	2014	SPS	Hyde	1	300	0.013333333	0.303333333	0.008402367	0.192327416	13.333333	303.333333	8.402366763	192.3274163	Pisaster	20	0	0
52	5/30/2014	514	2014	SPS	Hyde	1	300	0.013333333	0.303333333	0.008402367	0.192327416	13.333333	303.333333	8.402366763	192.3274163	Pisaster	1	0	0
64	5/30/2014	514	2014	SPS	Hyde	1	300	0.013333333	0.303333333	0.008402367	0.192327416	13.333333	303.333333	8.402366763	192.3274163	Pisaster	10	0	0
102b	5/30/2014	514	2014	SPS	Hyde	1	300	0.013333333	0.303333333	0.008402367	0.192327416	13.333333	303.333333	8.402366763	192.3274163	Pisaster	10	0	0
102c	5/30/2014	514	2014	SPS	Hyde	1	300	0.013333333	0.303333333	0.008402367	0.192327416	13.333333	303.333333	8.402366763	192.3274163	Pisaster	10	0	0
102d	5/30/2014	514	2014	SPS	Hyde	1	300	0.013333333	0.303333333	0.008402367	0.192327416	13.333333	303.333333	8.402366763	192.3274163	Pisaster	10	0	0
61a	5/30/2014	514	2014	SPS	Hyde	1	300	0.013333333	0.303333333	0.008402367	0.192327416	13.333333	303.333333	8.402366763	192.3274163	Pisaster	10	0	0
39	5/30/2014	514	2014	SPS	Hyde	1	300	0.013333333	0.303333333	0.008402367	0.192327416	13.333333	303.333333	8.402366763	192.3274163	Pisaster	20	0	0
51	5/30/2014	514	2014	SPS	Hyde	1	300	0.013333333	0.303333333	0.008402367	0.192327416	13.333333	303.333333	8.402366763	192.3274163	Pisaster	20	0	0
111	5/30/2014	514	2014	SPS	Hyde	1	300	0.013333333	0.303333333	0.008402367	0.192327416	13.333333	303.333333	8.402366763	192.3274163	Pisaster	20	0	0
91	5/30/2014	514	2014	SPS	Hyde	1	300	0.013333333	0.303333333	0.008402367	0.192327416	13.333333	303.333333	8.402366763	192.3274163	Pisaster	5	0	0
4	5/30/2014	514	2014	SPS	Hyde	1	300	0.013333333	0.303333333	0.008402367	0.192327416	13.333333	303.333333	8.402366763	192.3274163	Pisaster	10	0	0
26	5/30/2014	514	2014	SPS	Hyde	1	300	0.013333333	0.303333333	0.008402367	0.192327416	13.333333	303.333333	8.402366763	192.3274163	Pisaster	10	0	0
27	5/30/2014	514	2014	SPS	Hyde	1	300	0.013333333	0.303333333	0.008402367	0.192327416	13.333333	303.333333	8.402366763	192.3274163	Pisaster	10	0	0
41	5/30/2014	514	2014	SPS	Hyde	1	300	0.013333333	0.303333333	0.008402367	0.192327416	13.333333	303.333333	8.402366763	192.3274163	Pisaster	10	0	0
42	5/30/2014	514	2014	SPS	Hyde	1	300	0.013333333	0.303333333	0.008402367	0.192327416	13.333333	303.333333	8.402366763	192.3274163	Pisaster	10	0	0
74	5/30/2014	514	2014	SPS	Hyde	1	300	0.013333333	0.303333333	0.008402367	0.192327416	13.333333	303.333333	8.402366763	192.3274163	Pisaster	10	0	0
79	5/30/2014	514	2014	SPS	Hyde	1	300	0.013333333	0.303333333	0.008402367	0.192327416	13.333333	303.333333	8.402366763	192.3274163	Pisaster	10	0	0
80	5/30/2014	514	2014	SPS	Hyde	1	300	0.013333333	0.303333333	0.008402367	0.192327416	13.333333	303.333333	8.402366763	192.3274163	Pisaster	10	0	0
93	5/30/2014	514	2014	SPS	Hyde	1	300	0.013333333	0.303333333	0.008402367	0.192327416	13.333333	303.333333	8.402366763	192.3274163	Pisaster	10	0	0
102e	5/30/2014	514	2014	SPS	Hyde	1	300	0.013333333	0.303333333	0.008402367	0.192327416	13.333333	303.333333	8.402366763	192.3274163	Pisaster	10	0	0
108b	5/30/2014	514	2014	SPS	Hyde	1	300	0.013333333	0.303333333	0.008402367	0.192327416	13.333333	303.333333	8.402366763	192.3274163	Pisaster	10	0	0
20a	5/30/2014	514	2014	SPS	Hyde	1	300	0.013333333	0.303333333	0.008402367	0.192327416	13.333333	303.333333	8.402366763	192.3274163	Pisaster	10	0	0
20b	5/30/2014	514	2014	SPS	Hyde	1	300	0.013333333	0.303333333	0.008402367	0.192327416	13.333333	303.333333	8.402366763	192.3274163	Pisaster	10	0	0
105	5/30/2014	514	2014	SPS	Hyde	1	300	0.013333333	0.303333333	0.008402367	0.192327416	13.333333	303.333333	8.402366763	192.3274163	Pisaster	15	0	0
19	5/30/2014	514	2014	SPS	Hyde	1	300	0.013333333	0.303333333	0.008402367	0.192327416	13.333333	303.333333	8.402366763	192.3274163	Pisaster	20	0	0
68	5/30/2014	514	2014	SPS	Hyde	1	300	0.013333333	0.303333333	0.008402367	0.192327416	13.333333	303.333333	8.402366763	192.3274163	Pisaster	20	0	0
73	5/30/2014	514	2014	SPS	Hyde	1	300	0.013333333	0.303333333	0.008402367	0.192327416	13.333333	303.333333	8.402366763	192.3274163	Pisaster	10	0	0
103	5/30/2014	514	2014	SPS	Hyde	1	300	0.013333333	0.303333333	0.008402367	0.192327416	13.333333	303.333333	8.402366763	192.3274163	Pisaster	10	0	0
48	5/30/2014	514	2014	SPS	Hyde	1	300	0.013333333	0.303333333	0.008402367	0.192327416	13.333333	303.333333	8.402366763	192.3274163	Pisaster	60	0	0
106	5/30/2014	514	2014	SPS	Hyde	1	300	0.013333333	0.303333333	0.008402367	0.192327416	13.333333	303.333333	8.402366763	192.3274163	Pisaster	30	0	0
108a	5/30/2014	514	2014	SPS	Hyde	1	300	0.013333333	0.303333333	0.008402367	0.192327416	13.333333	303.333333	8.402366763	192.3274163	Pisaster	30	0	0
14	5/30/2014	514	2014	SPS	Hyde	1	300	0.013333333	0.303333333	0.008402367	0.192327416	13.333333	303.333333	8.402366763	192.3274163	Pisaster	40	0	0
44	5/30/2014	514	2014	SPS	Hyde	1	300	0.013333333	0.303333333	0.008402367	0.192327416	13.333333	303.333333	8.402366763	192.3274163	Pisaster	40	0	0
5	5/30/2014	514	2014	SPS	Hyde	1	300	0.013333333	0.303333333	0.008402367	0.192327416	13.333333	303.333333	8.402366763	192.3274163	Pisaster	50	0	0
75	5/30/2014	514	2014	SPS	Hyde	1	300	0.013333333	0.303333333	0.008402367	0.192327416	13.333333	303.333333	8.402366763	192.3274163	Pisaster	50	0	0
113	5/30/2014	514	2014	SPS	Hyde	1	300	0.013333333	0.303333333	0.008402367	0.192327416	13.333333	303.333333	8.402366763	192.3274163	Pisaster	50	0	0
56	5/30/2014	514	2014	SPS	Hyde	1	300	0.013333333	0.303333333	0.008402367	0.192327416	13.333333	303.333333	8.402366763	192.3274163	Pisaster	70	0	0
82	5/30/2014	514	2014	SPS	Hyde	1	300	0.013333333	0.303333333	0.008402367	0.192327416	13.333333	303.333333	8.402366763	192.3274163	Pisaster	70	0	0
83	5/30/2014	514	2014	SPS	Hyde	1	300	0.013333333	0.303333333	0.008402367	0.192327416	13.333333	303.333333	8.402366763	192.3274163	Pisaster	70	0	0
62	5/30/2014	514	2014	SPS	Hyde	1	300	0.013333333	0.303333333	0.008402367	0.192327416	13.333333	303.333333	8.402366763	192.3274163	Pisaster	80	0	0
84	5/30/2014	514	2014	SPS	Hyde	1	300	0.013333333	0.303333333	0.008402367	0.192327416	13.333333	303.333333	8.402366763	192.3274163	Pisaster	100	0	0
85	5/30/2014	514	2014	SPS	Hyde	1	300	0.013333333	0.303333333	0.008402367	0.192327416	13.333333	303.333333	8.402366763	192.3274163	Pisaster	100	0	0
86	5/30/2014	514	2014	SPS	Hyde	1	300	0.013333333	0.303333333	0.008402367	0.192327416	13.333333	303.333333	8.402366763	192.3274163	Pisaster	110	0	0
1	6/11/2014	526	2014	SJI	Lonesome	1	1063.126436	0.068665398	0.093121567	0.029694617	0.040536028	68.665398	93.121567	29.69461657	40.53602787	Pisaster	80	0	0
3	6/11/2014	526	2014	SJI	Lonesome	1	1063.126436	0.068665398	0.093121567	0.029694617	0.040536028	68.665398	93.121567	29.69461657	40.53602787	Pisaster	160	0	0
4	6/11/2014	526	2014	SJI	Lonesome	1	1063.126436	0.068665398	0.093121567	0.029694617	0.040536028	68.665398	93.121567	29.69461657	40.53602787	Pisaster	110	0	0
5	6/11/2014	526	2014	SJI	Lonesome	1	1063.126436	0.068665398	0.093121567	0.029694617	0.040536028	68.665398	93.121567	29.69461657	40.53602787	Pisaster	140	0	0
6	6/11/2014	526	2014	SJI	Lonesome	1	1063.126436	0.068665398	0.093121567	0.029694617	0.040536028	68.665398	93.121567	29.69461657	40.53602787	Pisaster	100	0	0
7	6/11/2014	526	2014	SJI	Lonesome	1	1063.126436	0.068665398	0.093121567	0.029694617	0.040536028	68.665398	93.121567	29.69461657	40.53602787	Pisaster	140	0	0
8	6/11/2014	526	2014	SJI	Lonesome	1	1063.126436	0.068665398	0.093121567	0.029694617	0.040536028	68.665398	93.121567	29.69461657	40.53602787	Pisaster	150	0	0
9	6/11/2014	526	2014	SJI	Lonesome	1	1063.126436	0.068665398	0.093121567	0.029694617	0.040536028	68.665398	93.121567	29.69461657	40.53602787	Pisaster	80	0	0
10	6/11/2014	526	2014	SJI	Lonesome	1	1063.126436	0.068665398	0.093121567	0.029694617	0.040536028	68.665398	93.121567	29.69461657	40.53602787	Pisaster	100	0	0
11	6/11/2014	526	2014	SJI	Lonesome	1	1063.126436	0.068665398	0.093121567	0.029694617	0.040536028	68.665398	93.121567	29.69461657	40.53602787	Pisaster	170	0	0
12	6/11/2014	526	2014	SJI	Lonesome	1	1063.126436	0.068665398	0.093121567	0.029694617	0.040536028	68.665398	93.121567	29.69461657	40.53602787	Pisaster	140	0	0
18	6/11/2014	526	2014	SJI	Lonesome	1	1063.126436	0.068665398	0.093121567	0.029694617	0.040536028	68.665398	93.121567	29.69461657	40.53602787	Pisaster	100	0	0
20	6/11/2014	526	2014	SJI	Lonesome	1	1063.126436	0.068665398	0.093121567	0.029694617	0.040536028	68.665398	93.121567	29.69461657	40.53602787	Pisaster	150	0	0
21	6/11/2014	526	2014	SJI	Lonesome	1	1063.126436	0.068665398	0.093121567	0.029694617	0.040536028	68.665398	93.121567	29.69461657	40.53602787	Pisaster	120	0	0
25	6/11/2014	526	2014	SJI	Lonesome	1	1063.126436	0.068665398	0.093121567	0.029694617	0.040536028	68.665398	93.121567	29.69461657	40.53602787	Pisaster	130	0	0
26	6/11/2014	526	2014	SJI	Lonesome	1	1063.126436	0.068665398	0.093121567	0.029694617	0.040536028	68.665398	93.121567	29.69461657	40.53602787	Pisaster	140	0	0
28	6/11/2014	526	2014	SJI	Lonesome	1	1063.126436	0.068665398	0.093121567	0.029694617	0.040536028	68.665398	93.121567	29.69461657	40.53602787	Pisaster	140	0	0
29	6/11/2014	526	2014	SJI	Lonesome	1	1063.126436	0.068665398	0.093121567	0.029694617	0.040536028	68.665398	93.121567	29.69461657	40.53602787	Pisaster	110	0	0
30	6/11/2014	526	2014	SJI	Lonesome	1	1063.126436	0.068665398	0.093121567	0.029694617	0.040536028	68.665398	93.121567	29.69461657	40.53602787	Pisaster	120	0	0
31	6/11/2014	526	2014	SJI	Lonesome	1	1063.126436	0.068665398	0.093121567	0.029694617	0.040536028	68.665398	93.121567	29.69461657	40.53602787	Pisaster	130	0	0
32	6/11/2014	526	2014	SJI	Lonesome	1	1063.126436	0.068665398	0.093121567	0.029694617	0.040536028	68.665398	93.121567	29.69461657	40.53602787	Pisaster	130	0	0
33	6/11/2014	526	2014	SJI	Lonesome	1	1063.126436	0.068665398	0.093121567	0.029694617	0.040536028	68.665398	93.121567	29.69461657	40.53602787	Pisaster	160	0	0
34	6/11/2014	526	2014	SJI	Lonesome	1	1063.126436	0.068665398	0.093121567	0.029694617	0.040536028	68.665398	93.121567	29.69461657	40.53602787	Pisaster	150	0	0
35	6/11/2014	526	2014	SJI	Lonesome	1	1063.126436	0.068665398	0.093121567	0.029694617	0.040536028	68.665398	93.121567	29.69461657	40.53602787	Pisaster	130	0	0
36	6/11/2014	526	2014	SJI	Lonesome	1	1063.126436	0.068665398	0.093121567	0.029694617	0.040536028	68.665398	93.121567	29.69461657	40.53602787	Pisaster	110	0	0
38	6/11/2014	526	2014	SJI	Lonesome	1	1063.126436	0.068665398	0.093121567	0.029694617	0.040536028	68.665398	93.121567	29.69461657	40.53602787	Pisaster	140	0	0
39	6/11/2014	526	2014	SJI	Lonesome	1	1063.126436	0.068665398	0.093121567	0.029694617	0.040536028	68.665398	93.121567	29.69461657	40.53602787	Pisaster	160	0	0
40	6/11/2014	526	2014	SJI	Lonesome	1	1063.126436	0.068665398	0.093121567	0.029694617	0.040536028	68.665398	93.121567	29.69461657	40.53602787	Pisaster	150	0	0
46	6/11/2014	526	2014	SJI	Lonesome	1	1063.126436	0.068665398	0.093121567	0.029694617	0.040536028	68.665398	93.121567	29.69461657	40.53602787	Pisaster	130	0	0
47	6/11/2014	526	2014	SJI	Lonesome	1	1063.126436	0.068665398	0.093121567	0.029694617	0.040536028	68.665398	93.121567	29.69461657	40.53602787	Pisaster	140	0	0
48	6/11/2014	526	2014	SJI	Lonesome	1	1063.126436	0.068665398	0.093121567	0.029694617	0.040536028	68.665398	93.121567	29.69461657	40.53602787	Pisaster	90	0	0
49	6/11/2014	526	2014	SJI	Lonesome	1	1063.126436	0.068665398	0.093121567	0.029694617	0.040536028	68.665398	93.121567	29.69461657	40.53602787	Pisaster	120	0	0
50	6/11/2014	526	2014	SJI	Lonesome	1	1063.126436	0.068665398	0.093121567	0.029694617	0.040536028	68.665398	93.121567	29.69461657	40.53602787	Pisaster	130	0	0
51	6/11/2014	526	2014	SJI	Lonesome	1	1063.126436	0.068665398	0.093121567	0.029694617	0.040536028	68.665398	93.121567	29.69461657	40.53602787	Pisaster	110	0	0
52	6/11/2014	526	2014	SJI	Lonesome	1	1063.126436	0.068665398	0.093121567	0.029694617	0.040536028	68.665398	93.121567	29.69461657	40.53602787	Pisaster	140	0	0
53	6/11/2014	526	2014	SJI	Lonesome	1	1063.126436	0.068665398	0.093121567	0.029694617	0.040536028	68.665398	93.121567	29.69461657	40.53602787	Pisaster	120	0	0
54	6/11/2014	526	2014	SJI	Lonesome	1	1063.126436	0.068665398	0.093121567	0.029694617	0.040536028	68.665398	93.121567	29.69461657	40.53602787	Pisaster	140	0	0
55	6/11/2014	526	2014	SJI	Lonesome	1	1063.126436	0.068665398	0.093121567	0.029694617	0.040536028	68.665398	93.121567	29.69461657	40.53602787	Pisaster	150	0	0
56	6/11/2014	526	2014	SJI	Lonesome	1	1063.126436	0.068665398	0.093121567	0.029694617	0.040536028	68.665398	93.121567	29.69461657	40.53602787	Pisaster	130	0	0
57	6/11/2014	526	2014	SJI	Lonesome	1	1063.126436	0.068665398	0.093121567	0.029694617	0.040536028	68.665398	93.121567	29.69461657	40.53602787	Pisaster	100	0	0
58	6/11/2014	526	2014	SJI	Lonesome	1	1063.126436	0.068665398	0.093121567	0.029694617	0.040536028	68.665398	93.121567	29.69461657	40.53602787	Pisaster	140	0	0
59	6/11/2014	526	2014	SJI	Lonesome	1	1063.126436	0.068665398	0.093121567	0.029694617	0.040536028	68.665398	93.121567	29.69461657	40.53602787	Pisaster	150	0	0
60	6/11/2014	526	2014	SJI	Lonesome	1	1063.126436	0.068665398	0.093121567	0.029694617	0.040536028	68.665398	93.121567	29.69461657	40.53602787	Pisaster	160	0	0
61	6/11/2014	526	2014	SJI	Lonesome	1	1063.126436	0.068665398	0.093121567	0.029694617	0.040536028	68.665398	93.121567	29.69461657	40.53602787	Pisaster	130	0	0
62	6/11/2014	526	2014	SJI	Lonesome	1	1063.126436	0.068665398	0.093121567	0.029694617	0.040536028	68.665398	93.121567	29.69461657	40.53602787	Pisaster	120	0	0
63	6/11/2014	526	2014	SJI	Lonesome	1	1063.126436	0.068665398	0.093121567	0.029694617	0.040536028	68.665398	93.121567	29.69461657	40.53602787	Pisaster	140	0	0
65	6/11/2014	526	2014	SJI	Lonesome	1	1063.126436	0.068665398	0.093121567	0.029694617	0.040536028	68.665398	93.121567	29.69461657	40.53602787	Pisaster	90	0	0
66	6/11/2014	526	2014	SJI	Lonesome	1	1063.126436	0.068665398	0.093121567	0.029694617	0.040536028	68.665398	93.121567	29.69461657	40.53602787	Pisaster	120	0	0
70	6/11/2014	526	2014	SJI	Lonesome	1	1063.126436	0.068665398	0.093121567	0.029694617	0.040536028	68.665398	93.121567	29.69461657	40.53602787	Pisaster	120	0	0
72	6/11/2014	526	2014	SJI	Lonesome	1	1063.126436	0.068665398	0.093121567	0.029694617	0.040536028	68.665398	93.121567	29.69461657	40.53602787	Pisaster	150	0	0
73	6/11/2014	526	2014	SJI	Lonesome	1	1063.126436	0.068665398	0.093121567	0.029694617	0.040536028	68.665398	93.121567	29.69461657	40.53602787	Pisaster	130	0	0
74	6/11/2014	526	2014	SJI	Lonesome	1	1063.126436	0.068665398	0.093121567	0.029694617	0.040536028	68.665398	93.121567	29.69461657	40.53602787	Pisaster	120	0	0
75	6/11/2014	526	2014	SJI	Lonesome	1	1063.126436	0.068665398	0.093121567	0.029694617	0.040536028	68.665398	93.121567	29.69461657	40.53602787	Pisaster	180	0	0
78	6/11/2014	526	2014	SJI	Lonesome	1	1063.126436	0.068665398	0.093121567	0.029694617	0.040536028	68.665398	93.121567	29.69461657	40.53602787	Pisaster	170	0	0
79	6/11/2014	526	2014	SJI	Lonesome	1	1063.126436	0.068665398	0.093121567	0.029694617	0.040536028	68.665398	93.121567	29.69461657	40.53602787	Pisaster	170	0	0
80	6/11/2014	526	2014	SJI	Lonesome	1	1063.126436	0.068665398	0.093121567	0.029694617	0.040536028	68.665398	93.121567	29.69461657	40.53602787	Pisaster	180	0	0
81	6/11/2014	526	2014	SJI	Lonesome	1	1063.126436	0.068665398	0.093121567	0.029694617	0.040536028	68.665398	93.121567	29.69461657	40.53602787	Pisaster	160	0	0
83	6/11/2014	526	2014	SJI	Lonesome	1	1063.126436	0.068665398	0.093121567	0.029694617	0.040536028	68.665398	93.121567	29.69461657	40.53602787	Pisaster	190	0	0
84	6/11/2014	526	2014	SJI	Lonesome	1	1063.126436	0.068665398	0.093121567	0.029694617	0.040536028	68.665398	93.121567	29.69461657	40.53602787	Pisaster	150	0	0
85	6/11/2014	526	2014	SJI	Lonesome	1	1063.126436	0.068665398	0.093121567	0.029694617	0.040536028	68.665398	93.121567	29.69461657	40.53602787	Pisaster	180	0	0
87	6/11/2014	526	2014	SJI	Lonesome	1	1063.126436	0.068665398	0.093121567	0.029694617	0.040536028	68.665398	93.121567	29.69461657	40.53602787	Pisaster	130	0	0
90	6/11/2014	526	2014	SJI	Lonesome	1	1063.126436	0.068665398	0.093121567	0.029694617	0.040536028	68.665398	93.121567	29.69461657	40.53602787	Pisaster	180	0	0
91	6/11/2014	526	2014	SJI	Lonesome	1	1063.126436	0.068665398	0.093121567	0.029694617	0.040536028	68.665398	93.121567	29.69461657	40.53602787	Pisaster	140	0	0
93	6/11/2014	526	2014	SJI	Lonesome	1	1063.126436	0.068665398	0.093121567	0.029694617	0.040536028	68.665398	93.121567	29.69461657	40.53602787	Pisaster	100	0	0
94	6/11/2014	526	2014	SJI	Lonesome	1	1063.126436	0.068665398	0.093121567	0.029694617	0.040536028	68.665398	93.121567	29.69461657	40.53602787	Pisaster	110	0	0
95	6/11/2014	526	2014	SJI	Lonesome	1	1063.126436	0.068665398	0.093121567	0.029694617	0.040536028	68.665398	93.121567	29.69461657	40.53602787	Pisaster	110	0	0
96	6/11/2014	526	2014	SJI	Lonesome	1	1063.126436	0.068665398	0.093121567	0.029694617	0.040536028	68.665398	93.121567	29.69461657	40.53602787	Pisaster	130	0	0
97	6/11/2014	526	2014	SJI	Lonesome	1	1063.126436	0.068665398	0.093121567	0.029694617	0.040536028	68.665398	93.121567	29.69461657	40.53602787	Pisaster	170	0	0
98	6/11/2014	526	2014	SJI	Lonesome	1	1063.126436	0.068665398	0.093121567	0.029694617	0.040536028	68.665398	93.121567	29.69461657	40.53602787	Pisaster	140	0	0
99	6/11/2014	526	2014	SJI	Lonesome	1	1063.126436	0.068665398	0.093121567	0.029694617	0.040536028	68.665398	93.121567	29.69461657	40.53602787	Pisaster	130	0	0
43	6/11/2014	526	2014	SJI	Lonesome	1	1063.126436	0.068665398	0.093121567	0.029694617	0.040536028	68.665398	93.121567	29.69461657	40.53602787	Pisaster	130	0	0
69	6/11/2014	526	2014	SJI	Lonesome	1	1063.126436	0.068665398	0.093121567	0.029694617	0.040536028	68.665398	93.121567	29.69461657	40.53602787	Pisaster	180	0	0
76	6/11/2014	526	2014	SJI	Lonesome	1	1063.126436	0.068665398	0.093121567	0.029694617	0.040536028	68.665398	93.121567	29.69461657	40.53602787	Pisaster	180	4	1
1	6/11/2014	526	2014	SJI	Strathmann	1	10	8.6	8.9	3.823678161	4.034137931	8600	8900	3823.678161	4034.137931	Pisaster	60	0	0
2	6/11/2014	526	2014	SJI	Strathmann	1	10	8.6	8.9	3.823678161	4.034137931	8600	8900	3823.678161	4034.137931	Pisaster	70	0	0
3	6/11/2014	526	2014	SJI	Strathmann	1	10	8.6	8.9	3.823678161	4.034137931	8600	8900	3823.678161	4034.137931	Pisaster	80	0	0
4	6/11/2014	526	2014	SJI	Strathmann	1	10	8.6	8.9	3.823678161	4.034137931	8600	8900	3823.678161	4034.137931	Pisaster	90	0	0
5	6/11/2014	526	2014	SJI	Strathmann	1	10	8.6	8.9	3.823678161	4.034137931	8600	8900	3823.678161	4034.137931	Pisaster	100	0	0
5.1	6/11/2014	526	2014	SJI	Strathmann	1	10	8.6	8.9	3.823678161	4.034137931	8600	8900	3823.678161	4034.137931	Pisaster	100	0	0
5.1	6/11/2014	526	2014	SJI	Strathmann	1	10	8.6	8.9	3.823678161	4.034137931	8600	8900	3823.678161	4034.137931	Pisaster	100	0	0
5.11	6/11/2014	526	2014	SJI	Strathmann	1	10	8.6	8.9	3.823678161	4.034137931	8600	8900	3823.678161	4034.137931	Pisaster	100	0	0
5.12	6/11/2014	526	2014	SJI	Strathmann	1	10	8.6	8.9	3.823678161	4.034137931	8600	8900	3823.678161	4034.137931	Pisaster	100	0	0
5.13	6/11/2014	526	2014	SJI	Strathmann	1	10	8.6	8.9	3.823678161	4.034137931	8600	8900	3823.678161	4034.137931	Pisaster	100	0	0
5.14	6/11/2014	526	2014	SJI	Strathmann	1	10	8.6	8.9	3.823678161	4.034137931	8600	8900	3823.678161	4034.137931	Pisaster	100	0	0
5.2	6/11/2014	526	2014	SJI	Strathmann	1	10	8.6	8.9	3.823678161	4.034137931	8600	8900	3823.678161	4034.137931	Pisaster	100	0	0
5.3	6/11/2014	526	2014	SJI	Strathmann	1	10	8.6	8.9	3.823678161	4.034137931	8600	8900	3823.678161	4034.137931	Pisaster	100	0	0
5.4	6/11/2014	526	2014	SJI	Strathmann	1	10	8.6	8.9	3.823678161	4.034137931	8600	8900	3823.678161	4034.137931	Pisaster	100	0	0
5.5	6/11/2014	526	2014	SJI	Strathmann	1	10	8.6	8.9	3.823678161	4.034137931	8600	8900	3823.678161	4034.137931	Pisaster	100	0	0
5.6	6/11/2014	526	2014	SJI	Strathmann	1	10	8.6	8.9	3.823678161	4.034137931	8600	8900	3823.678161	4034.137931	Pisaster	100	0	0
5.7	6/11/2014	526	2014	SJI	Strathmann	1	10	8.6	8.9	3.823678161	4.034137931	8600	8900	3823.678161	4034.137931	Pisaster	100	0	0
5.8	6/11/2014	526	2014	SJI	Strathmann	1	10	8.6	8.9	3.823678161	4.034137931	8600	8900	3823.678161	4034.137931	Pisaster	100	0	0
5.9	6/11/2014	526	2014	SJI	Strathmann	1	10	8.6	8.9	3.823678161	4.034137931	8600	8900	3823.678161	4034.137931	Pisaster	100	0	0
6	6/11/2014	526	2014	SJI	Strathmann	1	10	8.6	8.9	3.823678161	4.034137931	8600	8900	3823.678161	4034.137931	Pisaster	110	0	0
6.1	6/11/2014	526	2014	SJI	Strathmann	1	10	8.6	8.9	3.823678161	4.034137931	8600	8900	3823.678161	4034.137931	Pisaster	110	0	0
6.2	6/11/2014	526	2014	SJI	Strathmann	1	10	8.6	8.9	3.823678161	4.034137931	8600	8900	3823.678161	4034.137931	Pisaster	110	0	0
6.3	6/11/2014	526	2014	SJI	Strathmann	1	10	8.6	8.9	3.823678161	4.034137931	8600	8900	3823.678161	4034.137931	Pisaster	110	0	0
6.4	6/11/2014	526	2014	SJI	Strathmann	1	10	8.6	8.9	3.823678161	4.034137931	8600	8900	3823.678161	4034.137931	Pisaster	110	0	0
6.5	6/11/2014	526	2014	SJI	Strathmann	1	10	8.6	8.9	3.823678161	4.034137931	8600	8900	3823.678161	4034.137931	Pisaster	110	0	0
7	6/11/2014	526	2014	SJI	Strathmann	1	10	8.6	8.9	3.823678161	4.034137931	8600	8900	3823.678161	4034.137931	Pisaster	120	0	0
7.1	6/11/2014	526	2014	SJI	Strathmann	1	10	8.6	8.9	3.823678161	4.034137931	8600	8900	3823.678161	4034.137931	Pisaster	120	0	0
7.1	6/11/2014	526	2014	SJI	Strathmann	1	10	8.6	8.9	3.823678161	4.034137931	8600	8900	3823.678161	4034.137931	Pisaster	120	0	0
7.11	6/11/2014	526	2014	SJI	Strathmann	1	10	8.6	8.9	3.823678161	4.034137931	8600	8900	3823.678161	4034.137931	Pisaster	120	0	0
7.12	6/11/2014	526	2014	SJI	Strathmann	1	10	8.6	8.9	3.823678161	4.034137931	8600	8900	3823.678161	4034.137931	Pisaster	120	0	0
7.13	6/11/2014	526	2014	SJI	Strathmann	1	10	8.6	8.9	3.823678161	4.034137931	8600	8900	3823.678161	4034.137931	Pisaster	120	0	0
7.14	6/11/2014	526	2014	SJI	Strathmann	1	10	8.6	8.9	3.823678161	4.034137931	8600	8900	3823.678161	4034.137931	Pisaster	120	0	0
7.15	6/11/2014	526	2014	SJI	Strathmann	1	10	8.6	8.9	3.823678161	4.034137931	8600	8900	3823.678161	4034.137931	Pisaster	120	0	0
7.16	6/11/2014	526	2014	SJI	Strathmann	1	10	8.6	8.9	3.823678161	4.034137931	8600	8900	3823.678161	4034.137931	Pisaster	120	0	0
7.17	6/11/2014	526	2014	SJI	Strathmann	1	10	8.6	8.9	3.823678161	4.034137931	8600	8900	3823.678161	4034.137931	Pisaster	120	0	0
7.2	6/11/2014	526	2014	SJI	Strathmann	1	10	8.6	8.9	3.823678161	4.034137931	8600	8900	3823.678161	4034.137931	Pisaster	120	0	0
7.3	6/11/2014	526	2014	SJI	Strathmann	1	10	8.6	8.9	3.823678161	4.034137931	8600	8900	3823.678161	4034.137931	Pisaster	120	0	0
7.4	6/11/2014	526	2014	SJI	Strathmann	1	10	8.6	8.9	3.823678161	4.034137931	8600	8900	3823.678161	4034.137931	Pisaster	120	0	0
7.5	6/11/2014	526	2014	SJI	Strathmann	1	10	8.6	8.9	3.823678161	4.034137931	8600	8900	3823.678161	4034.137931	Pisaster	120	0	0
7.6	6/11/2014	526	2014	SJI	Strathmann	1	10	8.6	8.9	3.823678161	4.034137931	8600	8900	3823.678161	4034.137931	Pisaster	120	0	0
7.7	6/11/2014	526	2014	SJI	Strathmann	1	10	8.6	8.9	3.823678161	4.034137931	8600	8900	3823.678161	4034.137931	Pisaster	120	0	0
7.8	6/11/2014	526	2014	SJI	Strathmann	1	10	8.6	8.9	3.823678161	4.034137931	8600	8900	3823.678161	4034.137931	Pisaster	120	0	0
7.9	6/11/2014	526	2014	SJI	Strathmann	1	10	8.6	8.9	3.823678161	4.034137931	8600	8900	3823.678161	4034.137931	Pisaster	120	0	0
8	6/11/2014	526	2014	SJI	Strathmann	1	10	8.6	8.9	3.823678161	4.034137931	8600	8900	3823.678161	4034.137931	Pisaster	130	0	0
8.1	6/11/2014	526	2014	SJI	Strathmann	1	10	8.6	8.9	3.823678161	4.034137931	8600	8900	3823.678161	4034.137931	Pisaster	130	0	0
8.1	6/11/2014	526	2014	SJI	Strathmann	1	10	8.6	8.9	3.823678161	4.034137931	8600	8900	3823.678161	4034.137931	Pisaster	130	0	0
8.11	6/11/2014	526	2014	SJI	Strathmann	1	10	8.6	8.9	3.823678161	4.034137931	8600	8900	3823.678161	4034.137931	Pisaster	130	0	0
8.12	6/11/2014	526	2014	SJI	Strathmann	1	10	8.6	8.9	3.823678161	4.034137931	8600	8900	3823.678161	4034.137931	Pisaster	130	0	0
8.13	6/11/2014	526	2014	SJI	Strathmann	1	10	8.6	8.9	3.823678161	4.034137931	8600	8900	3823.678161	4034.137931	Pisaster	130	0	0
8.14	6/11/2014	526	2014	SJI	Strathmann	1	10	8.6	8.9	3.823678161	4.034137931	8600	8900	3823.678161	4034.137931	Pisaster	130	0	0
8.2	6/11/2014	526	2014	SJI	Strathmann	1	10	8.6	8.9	3.823678161	4.034137931	8600	8900	3823.678161	4034.137931	Pisaster	130	0	0
8.3	6/11/2014	526	2014	SJI	Strathmann	1	10	8.6	8.9	3.823678161	4.034137931	8600	8900	3823.678161	4034.137931	Pisaster	130	0	0
8.4	6/11/2014	526	2014	SJI	Strathmann	1	10	8.6	8.9	3.823678161	4.034137931	8600	8900	3823.678161	4034.137931	Pisaster	130	0	0
8.5	6/11/2014	526	2014	SJI	Strathmann	1	10	8.6	8.9	3.823678161	4.034137931	8600	8900	3823.678161	4034.137931	Pisaster	130	0	0
8.6	6/11/2014	526	2014	SJI	Strathmann	1	10	8.6	8.9	3.823678161	4.034137931	8600	8900	3823.678161	4034.137931	Pisaster	130	0	0
8.7	6/11/2014	526	2014	SJI	Strathmann	1	10	8.6	8.9	3.823678161	4.034137931	8600	8900	3823.678161	4034.137931	Pisaster	130	0	0
8.8	6/11/2014	526	2014	SJI	Strathmann	1	10	8.6	8.9	3.823678161	4.034137931	8600	8900	3823.678161	4034.137931	Pisaster	130	0	0
8.9	6/11/2014	526	2014	SJI	Strathmann	1	10	8.6	8.9	3.823678161	4.034137931	8600	8900	3823.678161	4034.137931	Pisaster	130	0	0
9	6/11/2014	526	2014	SJI	Strathmann	1	10	8.6	8.9	3.823678161	4.034137931	8600	8900	3823.678161	4034.137931	Pisaster	140	0	0
9.1	6/11/2014	526	2014	SJI	Strathmann	1	10	8.6	8.9	3.823678161	4.034137931	8600	8900	3823.678161	4034.137931	Pisaster	140	0	0
9.2	6/11/2014	526	2014	SJI	Strathmann	1	10	8.6	8.9	3.823678161	4.034137931	8600	8900	3823.678161	4034.137931	Pisaster	140	0	0
9.3	6/11/2014	526	2014	SJI	Strathmann	1	10	8.6	8.9	3.823678161	4.034137931	8600	8900	3823.678161	4034.137931	Pisaster	140	0	0
9.4	6/11/2014	526	2014	SJI	Strathmann	1	10	8.6	8.9	3.823678161	4.034137931	8600	8900	3823.678161	4034.137931	Pisaster	140	0	0
9.5	6/11/2014	526	2014	SJI	Strathmann	1	10	8.6	8.9	3.823678161	4.034137931	8600	8900	3823.678161	4034.137931	Pisaster	140	0	0
9.6	6/11/2014	526	2014	SJI	Strathmann	1	10	8.6	8.9	3.823678161	4.034137931	8600	8900	3823.678161	4034.137931	Pisaster	140	0	0
9.7	6/11/2014	526	2014	SJI	Strathmann	1	10	8.6	8.9	3.823678161	4.034137931	8600	8900	3823.678161	4034.137931	Pisaster	140	0	0
9.8	6/11/2014	526	2014	SJI	Strathmann	1	10	8.6	8.9	3.823678161	4.034137931	8600	8900	3823.678161	4034.137931	Pisaster	140	0	0
9.9	6/11/2014	526	2014	SJI	Strathmann	1	10	8.6	8.9	3.823678161	4.034137931	8600	8900	3823.678161	4034.137931	Pisaster	140	0	0
10	6/11/2014	526	2014	SJI	Strathmann	1	10	8.6	8.9	3.823678161	4.034137931	8600	8900	3823.678161	4034.137931	Pisaster	150	0	0
10.1	6/11/2014	526	2014	SJI	Strathmann	1	10	8.6	8.9	3.823678161	4.034137931	8600	8900	3823.678161	4034.137931	Pisaster	150	0	0
10.2	6/11/2014	526	2014	SJI	Strathmann	1	10	8.6	8.9	3.823678161	4.034137931	8600	8900	3823.678161	4034.137931	Pisaster	150	0	0
10.3	6/11/2014	526	2014	SJI	Strathmann	1	10	8.6	8.9	3.823678161	4.034137931	8600	8900	3823.678161	4034.137931	Pisaster	150	0	0
10.4	6/11/2014	526	2014	SJI	Strathmann	1	10	8.6	8.9	3.823678161	4.034137931	8600	8900	3823.678161	4034.137931	Pisaster	150	0	0
10.5	6/11/2014	526	2014	SJI	Strathmann	1	10	8.6	8.9	3.823678161	4.034137931	8600	8900	3823.678161	4034.137931	Pisaster	150	0	0
10.6	6/11/2014	526	2014	SJI	Strathmann	1	10	8.6	8.9	3.823678161	4.034137931	8600	8900	3823.678161	4034.137931	Pisaster	150	0	0
10.7	6/11/2014	526	2014	SJI	Strathmann	1	10	8.6	8.9	3.823678161	4.034137931	8600	8900	3823.678161	4034.137931	Pisaster	150	0	0
10.8	6/11/2014	526	2014	SJI	Strathmann	1	10	8.6	8.9	3.823678161	4.034137931	8600	8900	3823.678161	4034.137931	Pisaster	150	0	0
10.9	6/11/2014	526	2014	SJI	Strathmann	1	10	8.6	8.9	3.823678161	4.034137931	8600	8900	3823.678161	4034.137931	Pisaster	150	0	0
11	6/11/2014	526	2014	SJI	Strathmann	1	10	8.6	8.9	3.823678161	4.034137931	8600	8900	3823.678161	4034.137931	Pisaster	160	0	0
11.1	6/11/2014	526	2014	SJI	Strathmann	1	10	8.6	8.9	3.823678161	4.034137931	8600	8900	3823.678161	4034.137931	Pisaster	160	0	0
11.2	6/11/2014	526	2014	SJI	Strathmann	1	10	8.6	8.9	3.823678161	4.034137931	8600	8900	3823.678161	4034.137931	Pisaster	160	0	0
11.3	6/11/2014	526	2014	SJI	Strathmann	1	10	8.6	8.9	3.823678161	4.034137931	8600	8900	3823.678161	4034.137931	Pisaster	160	0	0
11.4	6/11/2014	526	2014	SJI	Strathmann	1	10	8.6	8.9	3.823678161	4.034137931	8600	8900	3823.678161	4034.137931	Pisaster	160	0	0
11.5	6/11/2014	526	2014	SJI	Strathmann	1	10	8.6	8.9	3.823678161	4.034137931	8600	8900	3823.678161	4034.137931	Pisaster	160	0	0
11.6	6/11/2014	526	2014	SJI	Strathmann	1	10	8.6	8.9	3.823678161	4.034137931	8600	8900	3823.678161	4034.137931	Pisaster	160	0	0
11.7	6/11/2014	526	2014	SJI	Strathmann	1	10	8.6	8.9	3.823678161	4.034137931	8600	8900	3823.678161	4034.137931	Pisaster	160	0	0
12	6/11/2014	526	2014	SJI	Strathmann	1	10	8.6	8.9	3.823678161	4.034137931	8600	8900	3823.678161	4034.137931	Pisaster	190	0	0
13	6/11/2014	526	2014	SJI	Strathmann	2	15	1.266666667	1.4	3.823678161	4.034137931	1266.666667	1400	3823.678161	4034.137931	Pisaster	100	0	0
14	6/11/2014	526	2014	SJI	Strathmann	2	15	1.266666667	1.4	3.823678161	4.034137931	1266.666667	1400	3823.678161	4034.137931	Pisaster	120	0	0
14.1	6/11/2014	526	2014	SJI	Strathmann	2	15	1.266666667	1.4	3.823678161	4.034137931	1266.666667	1400	3823.678161	4034.137931	Pisaster	120	0	0
14.2	6/11/2014	526	2014	SJI	Strathmann	2	15	1.266666667	1.4	3.823678161	4.034137931	1266.666667	1400	3823.678161	4034.137931	Pisaster	120	0	0
14.3	6/11/2014	526	2014	SJI	Strathmann	2	15	1.266666667	1.4	3.823678161	4.034137931	1266.666667	1400	3823.678161	4034.137931	Pisaster	120	0	0
15	6/11/2014	526	2014	SJI	Strathmann	2	15	1.266666667	1.4	3.823678161	4.034137931	1266.666667	1400	3823.678161	4034.137931	Pisaster	130	0	0
15.1	6/11/2014	526	2014	SJI	Strathmann	2	15	1.266666667	1.4	3.823678161	4.034137931	1266.666667	1400	3823.678161	4034.137931	Pisaster	130	0	0
16	6/11/2014	526	2014	SJI	Strathmann	2	15	1.266666667	1.4	3.823678161	4.034137931	1266.666667	1400	3823.678161	4034.137931	Pisaster	140	0	0
16.1	6/11/2014	526	2014	SJI	Strathmann	2	15	1.266666667	1.4	3.823678161	4.034137931	1266.666667	1400	3823.678161	4034.137931	Pisaster	140	0	0
17	6/11/2014	526	2014	SJI	Strathmann	2	15	1.266666667	1.4	3.823678161	4.034137931	1266.666667	1400	3823.678161	4034.137931	Pisaster	150	0	0
17.1	6/11/2014	526	2014	SJI	Strathmann	2	15	1.266666667	1.4	3.823678161	4.034137931	1266.666667	1400	3823.678161	4034.137931	Pisaster	150	0	0
17.2	6/11/2014	526	2014	SJI	Strathmann	2	15	1.266666667	1.4	3.823678161	4.034137931	1266.666667	1400	3823.678161	4034.137931	Pisaster	150	0	0
17.3	6/11/2014	526	2014	SJI	Strathmann	2	15	1.266666667	1.4	3.823678161	4.034137931	1266.666667	1400	3823.678161	4034.137931	Pisaster	150	0	0
18	6/11/2014	526	2014	SJI	Strathmann	2	15	1.266666667	1.4	3.823678161	4.034137931	1266.666667	1400	3823.678161	4034.137931	Pisaster	160	0	0
18.1	6/11/2014	526	2014	SJI	Strathmann	2	15	1.266666667	1.4	3.823678161	4.034137931	1266.666667	1400	3823.678161	4034.137931	Pisaster	160	0	0
18.2	6/11/2014	526	2014	SJI	Strathmann	2	15	1.266666667	1.4	3.823678161	4.034137931	1266.666667	1400	3823.678161	4034.137931	Pisaster	160	0	0
19	6/11/2014	526	2014	SJI	Strathmann	2	15	1.266666667	1.4	3.823678161	4.034137931	1266.666667	1400	3823.678161	4034.137931	Pisaster	180	0	0
20	6/11/2014	526	2014	SJI	Strathmann	2	15	1.266666667	1.4	3.823678161	4.034137931	1266.666667	1400	3823.678161	4034.137931	Pisaster	200	0	0
20.1	6/11/2014	526	2014	SJI	Strathmann	2	15	1.266666667	1.4	3.823678161	4.034137931	1266.666667	1400	3823.678161	4034.137931	Pisaster	200	0	0
9100	6/11/2014	526	2014	SJI	Strathmann	1	10	8.6	8.9	3.823678161	4.034137931	8600	8900	3823.678161	4034.137931	Pisaster	140	3	1
16	6/12/2014	527	2014	SJI	Pile	4	798	0.115288221	0.166666667	0.073355108	0.102964374	115.288221	166.666667	73.35510778	102.9643738	Pisaster	200	0	0
53	6/12/2014	527	2014	SJI	Pile	4	798	0.115288221	0.166666667	0.073355108	0.102964374	115.288221	166.666667	73.35510778	102.9643738	Pisaster	170	0	0
55	6/12/2014	527	2014	SJI	Pile	4	798	0.115288221	0.166666667	0.073355108	0.102964374	115.288221	166.666667	73.35510778	102.9643738	Pisaster	160	0	0
59	6/12/2014	527	2014	SJI	Pile	4	798	0.115288221	0.166666667	0.073355108	0.102964374	115.288221	166.666667	73.35510778	102.9643738	Pisaster	190	0	0
60	6/12/2014	527	2014	SJI	Pile	4	798	0.115288221	0.166666667	0.073355108	0.102964374	115.288221	166.666667	73.35510778	102.9643738	Pisaster	190	0	0
110	6/12/2014	527	2014	SJI	Pile	4	798	0.115288221	0.166666667	0.073355108	0.102964374	115.288221	166.666667	73.35510778	102.9643738	Pisaster	160	0	0
	6/12/2014	527	2014	SJI	Pile	4	798	0.115288221	0.166666667	0.073355108	0.102964374	115.288221	166.666667	73.35510778	102.9643738	Pisaster	160	0	0
18	6/12/2014	527	2014	SJI	Pile	4	798	0.115288221	0.166666667	0.073355108	0.102964374	115.288221	166.666667	73.35510778	102.9643738	Pisaster	170	0	0
19	6/12/2014	527	2014	SJI	Pile	4	798	0.115288221	0.166666667	0.073355108	0.102964374	115.288221	166.666667	73.35510778	102.9643738	Pisaster	180	0	0
20	6/12/2014	527	2014	SJI	Pile	4	798	0.115288221	0.166666667	0.073355108	0.102964374	115.288221	166.666667	73.35510778	102.9643738	Pisaster	190	0	0
21	6/12/2014	527	2014	SJI	Pile	4	798	0.115288221	0.166666667	0.073355108	0.102964374	115.288221	166.666667	73.35510778	102.9643738	Pisaster	180	0	0
22	6/12/2014	527	2014	SJI	Pile	4	798	0.115288221	0.166666667	0.073355108	0.102964374	115.288221	166.666667	73.35510778	102.9643738	Pisaster	200	0	0
23	6/12/2014	527	2014	SJI	Pile	4	798	0.115288221	0.166666667	0.073355108	0.102964374	115.288221	166.666667	73.35510778	102.9643738	Pisaster	190	0	0
24	6/12/2014	527	2014	SJI	Pile	4	798	0.115288221	0.166666667	0.073355108	0.102964374	115.288221	166.666667	73.35510778	102.9643738	Pisaster	180	0	0
25	6/12/2014	527	2014	SJI	Pile	4	798	0.115288221	0.166666667	0.073355108	0.102964374	115.288221	166.666667	73.35510778	102.9643738	Pisaster	180	0	0
26	6/12/2014	527	2014	SJI	Pile	4	798	0.115288221	0.166666667	0.073355108	0.102964374	115.288221	166.666667	73.35510778	102.9643738	Pisaster	190	0	0
34	6/12/2014	527	2014	SJI	Pile	4	798	0.115288221	0.166666667	0.073355108	0.102964374	115.288221	166.666667	73.35510778	102.9643738	Pisaster	200	0	0
35	6/12/2014	527	2014	SJI	Pile	4	798	0.115288221	0.166666667	0.073355108	0.102964374	115.288221	166.666667	73.35510778	102.9643738	Pisaster	170	0	0
36	6/12/2014	527	2014	SJI	Pile	4	798	0.115288221	0.166666667	0.073355108	0.102964374	115.288221	166.666667	73.35510778	102.9643738	Pisaster	180	0	0
37	6/12/2014	527	2014	SJI	Pile	4	798	0.115288221	0.166666667	0.073355108	0.102964374	115.288221	166.666667	73.35510778	102.9643738	Pisaster	180	0	0
38	6/12/2014	527	2014	SJI	Pile	4	798	0.115288221	0.166666667	0.073355108	0.102964374	115.288221	166.666667	73.35510778	102.9643738	Pisaster	200	0	0
39	6/12/2014	527	2014	SJI	Pile	4	798	0.115288221	0.166666667	0.073355108	0.102964374	115.288221	166.666667	73.35510778	102.9643738	Pisaster	180	0	0
41	6/12/2014	527	2014	SJI	Pile	4	798	0.115288221	0.166666667	0.073355108	0.102964374	115.288221	166.666667	73.35510778	102.9643738	Pisaster	200	0	0
42	6/12/2014	527	2014	SJI	Pile	4	798	0.115288221	0.166666667	0.073355108	0.102964374	115.288221	166.666667	73.35510778	102.9643738	Pisaster	240	0	0
43	6/12/2014	527	2014	SJI	Pile	4	798	0.115288221	0.166666667	0.073355108	0.102964374	115.288221	166.666667	73.35510778	102.9643738	Pisaster	170	0	0
44	6/12/2014	527	2014	SJI	Pile	4	798	0.115288221	0.166666667	0.073355108	0.102964374	115.288221	166.666667	73.35510778	102.9643738	Pisaster	190	0	0
46	6/12/2014	527	2014	SJI	Pile	4	798	0.115288221	0.166666667	0.073355108	0.102964374	115.288221	166.666667	73.35510778	102.9643738	Pisaster	160	0	0
49	6/12/2014	527	2014	SJI	Pile	4	798	0.115288221	0.166666667	0.073355108	0.102964374	115.288221	166.666667	73.35510778	102.9643738	Pisaster	210	0	0
56	6/12/2014	527	2014	SJI	Pile	4	798	0.115288221	0.166666667	0.073355108	0.102964374	115.288221	166.666667	73.35510778	102.9643738	Pisaster	150	0	0
57	6/12/2014	527	2014	SJI	Pile	4	798	0.115288221	0.166666667	0.073355108	0.102964374	115.288221	166.666667	73.35510778	102.9643738	Pisaster	150	0	0
58	6/12/2014	527	2014	SJI	Pile	4	798	0.115288221	0.166666667	0.073355108	0.102964374	115.288221	166.666667	73.35510778	102.9643738	Pisaster	150	0	0
61	6/12/2014	527	2014	SJI	Pile	4	798	0.115288221	0.166666667	0.073355108	0.102964374	115.288221	166.666667	73.35510778	102.9643738	Pisaster	170	0	0
62	6/12/2014	527	2014	SJI	Pile	4	798	0.115288221	0.166666667	0.073355108	0.102964374	115.288221	166.666667	73.35510778	102.9643738	Pisaster	180	0	0
63	6/12/2014	527	2014	SJI	Pile	4	798	0.115288221	0.166666667	0.073355108	0.102964374	115.288221	166.666667	73.35510778	102.9643738	Pisaster	160	0	0
66	6/12/2014	527	2014	SJI	Pile	4	798	0.115288221	0.166666667	0.073355108	0.102964374	115.288221	166.666667	73.35510778	102.9643738	Pisaster	160	0	0
69	6/12/2014	527	2014	SJI	Pile	4	798	0.115288221	0.166666667	0.073355108	0.102964374	115.288221	166.666667	73.35510778	102.9643738	Pisaster	130	0	0
70	6/12/2014	527	2014	SJI	Pile	4	798	0.115288221	0.166666667	0.073355108	0.102964374	115.288221	166.666667	73.35510778	102.9643738	Pisaster	180	0	0
72	6/12/2014	527	2014	SJI	Pile	4	798	0.115288221	0.166666667	0.073355108	0.102964374	115.288221	166.666667	73.35510778	102.9643738	Pisaster	210	0	0
73	6/12/2014	527	2014	SJI	Pile	4	798	0.115288221	0.166666667	0.073355108	0.102964374	115.288221	166.666667	73.35510778	102.9643738	Pisaster	170	0	0
74	6/12/2014	527	2014	SJI	Pile	4	798	0.115288221	0.166666667	0.073355108	0.102964374	115.288221	166.666667	73.35510778	102.9643738	Pisaster	150	0	0
76	6/12/2014	527	2014	SJI	Pile	4	798	0.115288221	0.166666667	0.073355108	0.102964374	115.288221	166.666667	73.35510778	102.9643738	Pisaster	180	0	0
78	6/12/2014	527	2014	SJI	Pile	4	798	0.115288221	0.166666667	0.073355108	0.102964374	115.288221	166.666667	73.35510778	102.9643738	Pisaster	200	0	0
81	6/12/2014	527	2014	SJI	Pile	4	798	0.115288221	0.166666667	0.073355108	0.102964374	115.288221	166.666667	73.35510778	102.9643738	Pisaster	180	0	0
82	6/12/2014	527	2014	SJI	Pile	4	798	0.115288221	0.166666667	0.073355108	0.102964374	115.288221	166.666667	73.35510778	102.9643738	Pisaster	240	0	0
83	6/12/2014	527	2014	SJI	Pile	4	798	0.115288221	0.166666667	0.073355108	0.102964374	115.288221	166.666667	73.35510778	102.9643738	Pisaster	180	0	0
84	6/12/2014	527	2014	SJI	Pile	4	798	0.115288221	0.166666667	0.073355108	0.102964374	115.288221	166.666667	73.35510778	102.9643738	Pisaster	240	0	0
85	6/12/2014	527	2014	SJI	Pile	4	798	0.115288221	0.166666667	0.073355108	0.102964374	115.288221	166.666667	73.35510778	102.9643738	Pisaster	200	0	0
86	6/12/2014	527	2014	SJI	Pile	4	798	0.115288221	0.166666667	0.073355108	0.102964374	115.288221	166.666667	73.35510778	102.9643738	Pisaster	180	0	0
88	6/12/2014	527	2014	SJI	Pile	4	798	0.115288221	0.166666667	0.073355108	0.102964374	115.288221	166.666667	73.35510778	102.9643738	Pisaster	150	0	0
89	6/12/2014	527	2014	SJI	Pile	4	798	0.115288221	0.166666667	0.073355108	0.102964374	115.288221	166.666667	73.35510778	102.9643738	Pisaster	130	0	0
91	6/12/2014	527	2014	SJI	Pile	4	798	0.115288221	0.166666667	0.073355108	0.102964374	115.288221	166.666667	73.35510778	102.9643738	Pisaster	160	0	0
92	6/12/2014	527	2014	SJI	Pile	4	798	0.115288221	0.166666667	0.073355108	0.102964374	115.288221	166.666667	73.35510778	102.9643738	Pisaster	180	0	0
93	6/12/2014	527	2014	SJI	Pile	4	798	0.115288221	0.166666667	0.073355108	0.102964374	115.288221	166.666667	73.35510778	102.9643738	Pisaster	160	0	0
94	6/12/2014	527	2014	SJI	Pile	4	798	0.115288221	0.166666667	0.073355108	0.102964374	115.288221	166.666667	73.35510778	102.9643738	Pisaster	170	0	0
95	6/12/2014	527	2014	SJI	Pile	4	798	0.115288221	0.166666667	0.073355108	0.102964374	115.288221	166.666667	73.35510778	102.9643738	Pisaster	170	0	0
99	6/12/2014	527	2014	SJI	Pile	4	798	0.115288221	0.166666667	0.073355108	0.102964374	115.288221	166.666667	73.35510778	102.9643738	Pisaster	160	0	0
103	6/12/2014	527	2014	SJI	Pile	4	798	0.115288221	0.166666667	0.073355108	0.102964374	115.288221	166.666667	73.35510778	102.9643738	Pisaster	190	0	0
104	6/12/2014	527	2014	SJI	Pile	4	798	0.115288221	0.166666667	0.073355108	0.102964374	115.288221	166.666667	73.35510778	102.9643738	Pisaster	180	0	0
105	6/12/2014	527	2014	SJI	Pile	4	798	0.115288221	0.166666667	0.073355108	0.102964374	115.288221	166.666667	73.35510778	102.9643738	Pisaster	170	0	0
106	6/12/2014	527	2014	SJI	Pile	4	798	0.115288221	0.166666667	0.073355108	0.102964374	115.288221	166.666667	73.35510778	102.9643738	Pisaster	160	0	0
107	6/12/2014	527	2014	SJI	Pile	4	798	0.115288221	0.166666667	0.073355108	0.102964374	115.288221	166.666667	73.35510778	102.9643738	Pisaster	160	0	0
108	6/12/2014	527	2014	SJI	Pile	4	798	0.115288221	0.166666667	0.073355108	0.102964374	115.288221	166.666667	73.35510778	102.9643738	Pisaster	160	0	0
111	6/12/2014	527	2014	SJI	Pile	4	798	0.115288221	0.166666667	0.073355108	0.102964374	115.288221	166.666667	73.35510778	102.9643738	Pisaster	150	0	0
112	6/12/2014	527	2014	SJI	Pile	4	798	0.115288221	0.166666667	0.073355108	0.102964374	115.288221	166.666667	73.35510778	102.9643738	Pisaster	200	0	0
113	6/12/2014	527	2014	SJI	Pile	4	798	0.115288221	0.166666667	0.073355108	0.102964374	115.288221	166.666667	73.35510778	102.9643738	Pisaster	200	0	0
117	6/12/2014	527	2014	SJI	Pile	4	798	0.115288221	0.166666667	0.073355108	0.102964374	115.288221	166.666667	73.35510778	102.9643738	Pisaster	180	0	0
118	6/12/2014	527	2014	SJI	Pile	4	798	0.115288221	0.166666667	0.073355108	0.102964374	115.288221	166.666667	73.35510778	102.9643738	Pisaster	190	0	0
119	6/12/2014	527	2014	SJI	Pile	4	798	0.115288221	0.166666667	0.073355108	0.102964374	115.288221	166.666667	73.35510778	102.9643738	Pisaster	220	0	0
121	6/12/2014	527	2014	SJI	Pile	4	798	0.115288221	0.166666667	0.073355108	0.102964374	115.288221	166.666667	73.35510778	102.9643738	Pisaster	150	0	0
122	6/12/2014	527	2014	SJI	Pile	4	798	0.115288221	0.166666667	0.073355108	0.102964374	115.288221	166.666667	73.35510778	102.9643738	Pisaster	190	0	0
123	6/12/2014	527	2014	SJI	Pile	4	798	0.115288221	0.166666667	0.073355108	0.102964374	115.288221	166.666667	73.35510778	102.9643738	Pisaster	160	0	0
126	6/12/2014	527	2014	SJI	Pile	4	798	0.115288221	0.166666667	0.073355108	0.102964374	115.288221	166.666667	73.35510778	102.9643738	Pisaster	180	0	0
127	6/12/2014	527	2014	SJI	Pile	4	798	0.115288221	0.166666667	0.073355108	0.102964374	115.288221	166.666667	73.35510778	102.9643738	Pisaster	160	0	0
129	6/12/2014	527	2014	SJI	Pile	4	798	0.115288221	0.166666667	0.073355108	0.102964374	115.288221	166.666667	73.35510778	102.9643738	Pisaster	170	0	0
130	6/12/2014	527	2014	SJI	Pile	4	798	0.115288221	0.166666667	0.073355108	0.102964374	115.288221	166.666667	73.35510778	102.9643738	Pisaster	160	0	0
131	6/12/2014	527	2014	SJI	Pile	4	798	0.115288221	0.166666667	0.073355108	0.102964374	115.288221	166.666667	73.35510778	102.9643738	Pisaster	180	0	0
132	6/12/2014	527	2014	SJI	Pile	4	798	0.115288221	0.166666667	0.073355108	0.102964374	115.288221	166.666667	73.35510778	102.9643738	Pisaster	170	0	0
134	6/12/2014	527	2014	SJI	Pile	4	798	0.115288221	0.166666667	0.073355108	0.102964374	115.288221	166.666667	73.35510778	102.9643738	Pisaster	170	0	0
135	6/12/2014	527	2014	SJI	Pile	4	798	0.115288221	0.166666667	0.073355108	0.102964374	115.288221	166.666667	73.35510778	102.9643738	Pisaster	170	0	0
10	6/12/2014	527	2014	SJI	Pile	4	798	0.115288221	0.166666667	0.073355108	0.102964374	115.288221	166.666667	73.35510778	102.9643738	Pisaster	140	0	0
33	6/12/2014	527	2014	SJI	Pile	4	798	0.115288221	0.166666667	0.073355108	0.102964374	115.288221	166.666667	73.35510778	102.9643738	Pisaster	170	0	0
45	6/12/2014	527	2014	SJI	Pile	4	798	0.115288221	0.166666667	0.073355108	0.102964374	115.288221	166.666667	73.35510778	102.9643738	Pisaster	160	0	0
50	6/12/2014	527	2014	SJI	Pile	4	798	0.115288221	0.166666667	0.073355108	0.102964374	115.288221	166.666667	73.35510778	102.9643738	Pisaster	170	0	0
51	6/12/2014	527	2014	SJI	Pile	4	798	0.115288221	0.166666667	0.073355108	0.102964374	115.288221	166.666667	73.35510778	102.9643738	Pisaster	160	0	0
52	6/12/2014	527	2014	SJI	Pile	4	798	0.115288221	0.166666667	0.073355108	0.102964374	115.288221	166.666667	73.35510778	102.9643738	Pisaster	180	0	0
79	6/12/2014	527	2014	SJI	Pile	4	798	0.115288221	0.166666667	0.073355108	0.102964374	115.288221	166.666667	73.35510778	102.9643738	Pisaster	200	0	0
80	6/12/2014	527	2014	SJI	Pile	4	798	0.115288221	0.166666667	0.073355108	0.102964374	115.288221	166.666667	73.35510778	102.9643738	Pisaster	220	0	0
90	6/12/2014	527	2014	SJI	Pile	4	798	0.115288221	0.166666667	0.073355108	0.102964374	115.288221	166.666667	73.35510778	102.9643738	Pisaster	160	0	0
109	6/12/2014	527	2014	SJI	Pile	4	798	0.115288221	0.166666667	0.073355108	0.102964374	115.288221	166.666667	73.35510778	102.9643738	Pisaster	180	0	0
115	6/12/2014	527	2014	SJI	Pile	4	798	0.115288221	0.166666667	0.073355108	0.102964374	115.288221	166.666667	73.35510778	102.9643738	Pisaster	150	0	0
125	6/12/2014	527	2014	SJI	Pile	4	798	0.115288221	0.166666667	0.073355108	0.102964374	115.288221	166.666667	73.35510778	102.9643738	Pisaster	170	0	0
133	6/12/2014	527	2014	SJI	Pile	4	798	0.115288221	0.166666667	0.073355108	0.102964374	115.288221	166.666667	73.35510778	102.9643738	Pisaster	160	0	0
65	6/12/2014	527	2014	SJI	Pile	4	798	0.115288221	0.166666667	0.073355108	0.102964374	115.288221	166.666667	73.35510778	102.9643738	Pisaster	40	0	0
71	6/12/2014	527	2014	SJI	Pile	4	798	0.115288221	0.166666667	0.073355108	0.102964374	115.288221	166.666667	73.35510778	102.9643738	Pisaster	50	0	0
21	6/13/2014	528	2014	SJI	Colin	1	297	0.053872054	0.053872054	0.04068938	0.04120299	53.872054	53.872054	40.68937953	41.20299031	Pisaster	120	0	0
21.1	6/13/2014	528	2014	SJI	Colin	1	297	0.053872054	0.053872054	0.04068938	0.04120299	53.872054	53.872054	40.68937953	41.20299031	Pisaster	120	0	0
21.2	6/13/2014	528	2014	SJI	Colin	1	297	0.053872054	0.053872054	0.04068938	0.04120299	53.872054	53.872054	40.68937953	41.20299031	Pisaster	120	0	0
21.3	6/13/2014	528	2014	SJI	Colin	1	297	0.053872054	0.053872054	0.04068938	0.04120299	53.872054	53.872054	40.68937953	41.20299031	Pisaster	120	0	0
22	6/13/2014	528	2014	SJI	Colin	1	297	0.053872054	0.053872054	0.04068938	0.04120299	53.872054	53.872054	40.68937953	41.20299031	Pisaster	130	0	0
22.1	6/13/2014	528	2014	SJI	Colin	1	297	0.053872054	0.053872054	0.04068938	0.04120299	53.872054	53.872054	40.68937953	41.20299031	Pisaster	130	0	0
22.2	6/13/2014	528	2014	SJI	Colin	1	297	0.053872054	0.053872054	0.04068938	0.04120299	53.872054	53.872054	40.68937953	41.20299031	Pisaster	130	0	0
22.3	6/13/2014	528	2014	SJI	Colin	1	297	0.053872054	0.053872054	0.04068938	0.04120299	53.872054	53.872054	40.68937953	41.20299031	Pisaster	130	0	0
22.4	6/13/2014	528	2014	SJI	Colin	1	297	0.053872054	0.053872054	0.04068938	0.04120299	53.872054	53.872054	40.68937953	41.20299031	Pisaster	130	0	0
23	6/13/2014	528	2014	SJI	Colin	1	297	0.053872054	0.053872054	0.04068938	0.04120299	53.872054	53.872054	40.68937953	41.20299031	Pisaster	140	0	0
23.1	6/13/2014	528	2014	SJI	Colin	1	297	0.053872054	0.053872054	0.04068938	0.04120299	53.872054	53.872054	40.68937953	41.20299031	Pisaster	140	0	0
23.2	6/13/2014	528	2014	SJI	Colin	1	297	0.053872054	0.053872054	0.04068938	0.04120299	53.872054	53.872054	40.68937953	41.20299031	Pisaster	140	0	0
23.3	6/13/2014	528	2014	SJI	Colin	1	297	0.053872054	0.053872054	0.04068938	0.04120299	53.872054	53.872054	40.68937953	41.20299031	Pisaster	140	0	0
23.4	6/13/2014	528	2014	SJI	Colin	1	297	0.053872054	0.053872054	0.04068938	0.04120299	53.872054	53.872054	40.68937953	41.20299031	Pisaster	140	0	0
24	6/13/2014	528	2014	SJI	Colin	1	297	0.053872054	0.053872054	0.04068938	0.04120299	53.872054	53.872054	40.68937953	41.20299031	Pisaster	150	0	0
25	6/13/2014	528	2014	SJI	Colin	1	297	0.053872054	0.053872054	0.04068938	0.04120299	53.872054	53.872054	40.68937953	41.20299031	Pisaster	160	0	0
26	6/13/2014	528	2014	SJI	Reuben	1	172	0.029069767	0.069767442	0.013904959	0.0259301	29.069767	69.767442	13.90495938	25.93010011	Pisaster	110	0	0
27	6/13/2014	528	2014	SJI	Reuben	1	172	0.029069767	0.069767442	0.013904959	0.0259301	29.069767	69.767442	13.90495938	25.93010011	Pisaster	120	0	0
28	6/13/2014	528	2014	SJI	Reuben	1	172	0.029069767	0.069767442	0.013904959	0.0259301	29.069767	69.767442	13.90495938	25.93010011	Pisaster	130	0	0
29	6/13/2014	528	2014	SJI	Reuben	1	172	0.029069767	0.069767442	0.013904959	0.0259301	29.069767	69.767442	13.90495938	25.93010011	Pisaster	140	0	0
30	6/13/2014	528	2014	SJI	Reuben	1	172	0.029069767	0.069767442	0.013904959	0.0259301	29.069767	69.767442	13.90495938	25.93010011	Pisaster	150	0	0
31	6/13/2014	528	2014	SJI	Reuben	2	232	0.047413793	0.064655172	0.013904959	0.0259301	47.413793	64.655172	13.90495938	25.93010011	Pisaster	80	0	0
32	6/13/2014	528	2014	SJI	Reuben	2	232	0.047413793	0.064655172	0.013904959	0.0259301	47.413793	64.655172	13.90495938	25.93010011	Pisaster	90	0	0
32.1	6/13/2014	528	2014	SJI	Reuben	2	232	0.047413793	0.064655172	0.013904959	0.0259301	47.413793	64.655172	13.90495938	25.93010011	Pisaster	90	0	0
33	6/13/2014	528	2014	SJI	Reuben	2	232	0.047413793	0.064655172	0.013904959	0.0259301	47.413793	64.655172	13.90495938	25.93010011	Pisaster	120	0	0
33.1	6/13/2014	528	2014	SJI	Reuben	2	232	0.047413793	0.064655172	0.013904959	0.0259301	47.413793	64.655172	13.90495938	25.93010011	Pisaster	120	0	0
33.2	6/13/2014	528	2014	SJI	Reuben	2	232	0.047413793	0.064655172	0.013904959	0.0259301	47.413793	64.655172	13.90495938	25.93010011	Pisaster	120	0	0
34	6/13/2014	528	2014	SJI	Reuben	2	232	0.047413793	0.064655172	0.013904959	0.0259301	47.413793	64.655172	13.90495938	25.93010011	Pisaster	130	0	0
34.1	6/13/2014	528	2014	SJI	Reuben	2	232	0.047413793	0.064655172	0.013904959	0.0259301	47.413793	64.655172	13.90495938	25.93010011	Pisaster	130	0	0
34.2	6/13/2014	528	2014	SJI	Reuben	2	232	0.047413793	0.064655172	0.013904959	0.0259301	47.413793	64.655172	13.90495938	25.93010011	Pisaster	130	0	0
35	6/13/2014	528	2014	SJI	Reuben	2	232	0.047413793	0.064655172	0.013904959	0.0259301	47.413793	64.655172	13.90495938	25.93010011	Pisaster	150	0	0
36	6/13/2014	528	2014	SJI	Reuben	2	232	0.047413793	0.064655172	0.013904959	0.0259301	47.413793	64.655172	13.90495938	25.93010011	Pisaster	160	0	0
37	6/13/2014	528	2014	SJI	Reuben	3	749	0.006675567	0.032042724	0.013904959	0.0259301	6.675567	32.042724	13.90495938	25.93010011	Pisaster	110	0	0
38	6/13/2014	528	2014	SJI	Reuben	3	749	0.006675567	0.032042724	0.013904959	0.0259301	6.675567	32.042724	13.90495938	25.93010011	Pisaster	120	0	0
39	6/13/2014	528	2014	SJI	Reuben	3	749	0.006675567	0.032042724	0.013904959	0.0259301	6.675567	32.042724	13.90495938	25.93010011	Pisaster	170	0	0
39.1	6/13/2014	528	2014	SJI	Reuben	3	749	0.006675567	0.032042724	0.013904959	0.0259301	6.675567	32.042724	13.90495938	25.93010011	Pisaster	170	0	0
39.2	6/13/2014	528	2014	SJI	Reuben	3	749	0.006675567	0.032042724	0.013904959	0.0259301	6.675567	32.042724	13.90495938	25.93010011	Pisaster	170	0	0
29	6/13/2014	528	2014	SJI	Yellow	1	335	0.179104478	0.235820896	0.127832836	0.16317612	179.104478	235.820896	127.8328359	163.1761197	Pisaster	100	0	0
42	6/13/2014	528	2014	SJI	Yellow	1	335	0.179104478	0.235820896	0.127832836	0.16317612	179.104478	235.820896	127.8328359	163.1761197	Pisaster	90	0	0
1	6/13/2014	528	2014	SJI	Yellow	1	335	0.179104478	0.235820896	0.127832836	0.16317612	179.104478	235.820896	127.8328359	163.1761197	Pisaster	150	0	0
3	6/13/2014	528	2014	SJI	Yellow	1	335	0.179104478	0.235820896	0.127832836	0.16317612	179.104478	235.820896	127.8328359	163.1761197	Pisaster	120	0	0
6	6/13/2014	528	2014	SJI	Yellow	1	335	0.179104478	0.235820896	0.127832836	0.16317612	179.104478	235.820896	127.8328359	163.1761197	Pisaster	110	0	0
7	6/13/2014	528	2014	SJI	Yellow	1	335	0.179104478	0.235820896	0.127832836	0.16317612	179.104478	235.820896	127.8328359	163.1761197	Pisaster	120	0	0
10	6/13/2014	528	2014	SJI	Yellow	1	335	0.179104478	0.235820896	0.127832836	0.16317612	179.104478	235.820896	127.8328359	163.1761197	Pisaster	100	0	0
11	6/13/2014	528	2014	SJI	Yellow	1	335	0.179104478	0.235820896	0.127832836	0.16317612	179.104478	235.820896	127.8328359	163.1761197	Pisaster	150	0	0
12	6/13/2014	528	2014	SJI	Yellow	1	335	0.179104478	0.235820896	0.127832836	0.16317612	179.104478	235.820896	127.8328359	163.1761197	Pisaster	120	0	0
13	6/13/2014	528	2014	SJI	Yellow	1	335	0.179104478	0.235820896	0.127832836	0.16317612	179.104478	235.820896	127.8328359	163.1761197	Pisaster	130	0	0
14	6/13/2014	528	2014	SJI	Yellow	1	335	0.179104478	0.235820896	0.127832836	0.16317612	179.104478	235.820896	127.8328359	163.1761197	Pisaster	120	0	0
15	6/13/2014	528	2014	SJI	Yellow	1	335	0.179104478	0.235820896	0.127832836	0.16317612	179.104478	235.820896	127.8328359	163.1761197	Pisaster	140	0	0
16	6/13/2014	528	2014	SJI	Yellow	1	335	0.179104478	0.235820896	0.127832836	0.16317612	179.104478	235.820896	127.8328359	163.1761197	Pisaster	100	0	0
18	6/13/2014	528	2014	SJI	Yellow	1	335	0.179104478	0.235820896	0.127832836	0.16317612	179.104478	235.820896	127.8328359	163.1761197	Pisaster	130	0	0
19	6/13/2014	528	2014	SJI	Yellow	1	335	0.179104478	0.235820896	0.127832836	0.16317612	179.104478	235.820896	127.8328359	163.1761197	Pisaster	140	0	0
20	6/13/2014	528	2014	SJI	Yellow	1	335	0.179104478	0.235820896	0.127832836	0.16317612	179.104478	235.820896	127.8328359	163.1761197	Pisaster	150	0	0
21	6/13/2014	528	2014	SJI	Yellow	1	335	0.179104478	0.235820896	0.127832836	0.16317612	179.104478	235.820896	127.8328359	163.1761197	Pisaster	160	0	0
22	6/13/2014	528	2014	SJI	Yellow	1	335	0.179104478	0.235820896	0.127832836	0.16317612	179.104478	235.820896	127.8328359	163.1761197	Pisaster	130	0	0
24	6/13/2014	528	2014	SJI	Yellow	1	335	0.179104478	0.235820896	0.127832836	0.16317612	179.104478	235.820896	127.8328359	163.1761197	Pisaster	180	0	0
25	6/13/2014	528	2014	SJI	Yellow	1	335	0.179104478	0.235820896	0.127832836	0.16317612	179.104478	235.820896	127.8328359	163.1761197	Pisaster	140	0	0
26	6/13/2014	528	2014	SJI	Yellow	1	335	0.179104478	0.235820896	0.127832836	0.16317612	179.104478	235.820896	127.8328359	163.1761197	Pisaster	100	0	0
27	6/13/2014	528	2014	SJI	Yellow	1	335	0.179104478	0.235820896	0.127832836	0.16317612	179.104478	235.820896	127.8328359	163.1761197	Pisaster	130	0	0
30	6/13/2014	528	2014	SJI	Yellow	1	335	0.179104478	0.235820896	0.127832836	0.16317612	179.104478	235.820896	127.8328359	163.1761197	Pisaster	120	0	0
31	6/13/2014	528	2014	SJI	Yellow	1	335	0.179104478	0.235820896	0.127832836	0.16317612	179.104478	235.820896	127.8328359	163.1761197	Pisaster	140	0	0
32	6/13/2014	528	2014	SJI	Yellow	1	335	0.179104478	0.235820896	0.127832836	0.16317612	179.104478	235.820896	127.8328359	163.1761197	Pisaster	170	0	0
33	6/13/2014	528	2014	SJI	Yellow	1	335	0.179104478	0.235820896	0.127832836	0.16317612	179.104478	235.820896	127.8328359	163.1761197	Pisaster	100	0	0
34	6/13/2014	528	2014	SJI	Yellow	1	335	0.179104478	0.235820896	0.127832836	0.16317612	179.104478	235.820896	127.8328359	163.1761197	Pisaster	90	0	0
35	6/13/2014	528	2014	SJI	Yellow	1	335	0.179104478	0.235820896	0.127832836	0.16317612	179.104478	235.820896	127.8328359	163.1761197	Pisaster	130	0	0
36	6/13/2014	528	2014	SJI	Yellow	1	335	0.179104478	0.235820896	0.127832836	0.16317612	179.104478	235.820896	127.8328359	163.1761197	Pisaster	120	0	0
37	6/13/2014	528	2014	SJI	Yellow	1	335	0.179104478	0.235820896	0.127832836	0.16317612	179.104478	235.820896	127.8328359	163.1761197	Pisaster	140	0	0
38	6/13/2014	528	2014	SJI	Yellow	1	335	0.179104478	0.235820896	0.127832836	0.16317612	179.104478	235.820896	127.8328359	163.1761197	Pisaster	150	0	0
39	6/13/2014	528	2014	SJI	Yellow	1	335	0.179104478	0.235820896	0.127832836	0.16317612	179.104478	235.820896	127.8328359	163.1761197	Pisaster	120	0	0
41	6/13/2014	528	2014	SJI	Yellow	1	335	0.179104478	0.235820896	0.127832836	0.16317612	179.104478	235.820896	127.8328359	163.1761197	Pisaster	170	0	0
44	6/13/2014	528	2014	SJI	Yellow	1	335	0.179104478	0.235820896	0.127832836	0.16317612	179.104478	235.820896	127.8328359	163.1761197	Pisaster	150	0	0
47	6/13/2014	528	2014	SJI	Yellow	1	335	0.179104478	0.235820896	0.127832836	0.16317612	179.104478	235.820896	127.8328359	163.1761197	Pisaster	110	0	0
49	6/13/2014	528	2014	SJI	Yellow	1	335	0.179104478	0.235820896	0.127832836	0.16317612	179.104478	235.820896	127.8328359	163.1761197	Pisaster	150	0	0
50	6/13/2014	528	2014	SJI	Yellow	1	335	0.179104478	0.235820896	0.127832836	0.16317612	179.104478	235.820896	127.8328359	163.1761197	Pisaster	130	0	0
51	6/13/2014	528	2014	SJI	Yellow	1	335	0.179104478	0.235820896	0.127832836	0.16317612	179.104478	235.820896	127.8328359	163.1761197	Pisaster	110	0	0
52	6/13/2014	528	2014	SJI	Yellow	1	335	0.179104478	0.235820896	0.127832836	0.16317612	179.104478	235.820896	127.8328359	163.1761197	Pisaster	130	0	0
53	6/13/2014	528	2014	SJI	Yellow	1	335	0.179104478	0.235820896	0.127832836	0.16317612	179.104478	235.820896	127.8328359	163.1761197	Pisaster	150	0	0
54	6/13/2014	528	2014	SJI	Yellow	1	335	0.179104478	0.235820896	0.127832836	0.16317612	179.104478	235.820896	127.8328359	163.1761197	Pisaster	130	0	0
55	6/13/2014	528	2014	SJI	Yellow	1	335	0.179104478	0.235820896	0.127832836	0.16317612	179.104478	235.820896	127.8328359	163.1761197	Pisaster	90	0	0
58	6/13/2014	528	2014	SJI	Yellow	1	335	0.179104478	0.235820896	0.127832836	0.16317612	179.104478	235.820896	127.8328359	163.1761197	Pisaster	120	0	0
59	6/13/2014	528	2014	SJI	Yellow	1	335	0.179104478	0.235820896	0.127832836	0.16317612	179.104478	235.820896	127.8328359	163.1761197	Pisaster	120	0	0
63	6/13/2014	528	2014	SJI	Yellow	1	335	0.179104478	0.235820896	0.127832836	0.16317612	179.104478	235.820896	127.8328359	163.1761197	Pisaster	160	0	0
64	6/13/2014	528	2014	SJI	Yellow	1	335	0.179104478	0.235820896	0.127832836	0.16317612	179.104478	235.820896	127.8328359	163.1761197	Pisaster	100	0	0
65	6/13/2014	528	2014	SJI	Yellow	1	335	0.179104478	0.235820896	0.127832836	0.16317612	179.104478	235.820896	127.8328359	163.1761197	Pisaster	120	0	0
66	6/13/2014	528	2014	SJI	Yellow	1	335	0.179104478	0.235820896	0.127832836	0.16317612	179.104478	235.820896	127.8328359	163.1761197	Pisaster	140	0	0
67	6/13/2014	528	2014	SJI	Yellow	1	335	0.179104478	0.235820896	0.127832836	0.16317612	179.104478	235.820896	127.8328359	163.1761197	Pisaster	90	0	0
68	6/13/2014	528	2014	SJI	Yellow	1	335	0.179104478	0.235820896	0.127832836	0.16317612	179.104478	235.820896	127.8328359	163.1761197	Pisaster	100	0	0
69	6/13/2014	528	2014	SJI	Yellow	1	335	0.179104478	0.235820896	0.127832836	0.16317612	179.104478	235.820896	127.8328359	163.1761197	Pisaster	150	0	0
70	6/13/2014	528	2014	SJI	Yellow	1	335	0.179104478	0.235820896	0.127832836	0.16317612	179.104478	235.820896	127.8328359	163.1761197	Pisaster	100	0	0
71	6/13/2014	528	2014	SJI	Yellow	1	335	0.179104478	0.235820896	0.127832836	0.16317612	179.104478	235.820896	127.8328359	163.1761197	Pisaster	110	0	0
72	6/13/2014	528	2014	SJI	Yellow	1	335	0.179104478	0.235820896	0.127832836	0.16317612	179.104478	235.820896	127.8328359	163.1761197	Pisaster	170	0	0
73	6/13/2014	528	2014	SJI	Yellow	1	335	0.179104478	0.235820896	0.127832836	0.16317612	179.104478	235.820896	127.8328359	163.1761197	Pisaster	120	0	0
76	6/13/2014	528	2014	SJI	Yellow	1	335	0.179104478	0.235820896	0.127832836	0.16317612	179.104478	235.820896	127.8328359	163.1761197	Pisaster	160	0	0
77	6/13/2014	528	2014	SJI	Yellow	1	335	0.179104478	0.235820896	0.127832836	0.16317612	179.104478	235.820896	127.8328359	163.1761197	Pisaster	130	0	0
78	6/13/2014	528	2014	SJI	Yellow	1	335	0.179104478	0.235820896	0.127832836	0.16317612	179.104478	235.820896	127.8328359	163.1761197	Pisaster	140	0	0
48	6/13/2014	528	2014	SJI	Yellow	1	335	0.179104478	0.235820896	0.127832836	0.16317612	179.104478	235.820896	127.8328359	163.1761197	Pisaster	120	0	0
75	6/13/2014	528	2014	SJI	Yellow	1	335	0.179104478	0.235820896	0.127832836	0.16317612	179.104478	235.820896	127.8328359	163.1761197	Pisaster	160	1	1
1	6/14/2014	529	2014	SJI	Caution	1	306	0.490196078	0.522875817	0.292120902	0.332140965	490.196078	522.875817	292.1209022	332.1409645	Pisaster	170	0	0
2	6/14/2014	529	2014	SJI	Caution	1	306	0.490196078	0.522875817	0.292120902	0.332140965	490.196078	522.875817	292.1209022	332.1409645	Pisaster	130	0	0
3	6/14/2014	529	2014	SJI	Caution	1	306	0.490196078	0.522875817	0.292120902	0.332140965	490.196078	522.875817	292.1209022	332.1409645	Pisaster	120	0	0
4	6/14/2014	529	2014	SJI	Caution	1	306	0.490196078	0.522875817	0.292120902	0.332140965	490.196078	522.875817	292.1209022	332.1409645	Pisaster	100	0	0
5	6/14/2014	529	2014	SJI	Caution	1	306	0.490196078	0.522875817	0.292120902	0.332140965	490.196078	522.875817	292.1209022	332.1409645	Pisaster	130	0	0
6	6/14/2014	529	2014	SJI	Caution	1	306	0.490196078	0.522875817	0.292120902	0.332140965	490.196078	522.875817	292.1209022	332.1409645	Pisaster	110	0	0
7	6/14/2014	529	2014	SJI	Caution	1	306	0.490196078	0.522875817	0.292120902	0.332140965	490.196078	522.875817	292.1209022	332.1409645	Pisaster	110	0	0
11	6/14/2014	529	2014	SJI	Caution	1	306	0.490196078	0.522875817	0.292120902	0.332140965	490.196078	522.875817	292.1209022	332.1409645	Pisaster	130	0	0
12	6/14/2014	529	2014	SJI	Caution	1	306	0.490196078	0.522875817	0.292120902	0.332140965	490.196078	522.875817	292.1209022	332.1409645	Pisaster	150	0	0
13	6/14/2014	529	2014	SJI	Caution	1	306	0.490196078	0.522875817	0.292120902	0.332140965	490.196078	522.875817	292.1209022	332.1409645	Pisaster	130	0	0
14	6/14/2014	529	2014	SJI	Caution	1	306	0.490196078	0.522875817	0.292120902	0.332140965	490.196078	522.875817	292.1209022	332.1409645	Pisaster	140	0	0
15	6/14/2014	529	2014	SJI	Caution	1	306	0.490196078	0.522875817	0.292120902	0.332140965	490.196078	522.875817	292.1209022	332.1409645	Pisaster	140	0	0
16	6/14/2014	529	2014	SJI	Caution	1	306	0.490196078	0.522875817	0.292120902	0.332140965	490.196078	522.875817	292.1209022	332.1409645	Pisaster	150	0	0
17	6/14/2014	529	2014	SJI	Caution	1	306	0.490196078	0.522875817	0.292120902	0.332140965	490.196078	522.875817	292.1209022	332.1409645	Pisaster	140	0	0
18	6/14/2014	529	2014	SJI	Caution	1	306	0.490196078	0.522875817	0.292120902	0.332140965	490.196078	522.875817	292.1209022	332.1409645	Pisaster	100	0	0
20	6/14/2014	529	2014	SJI	Caution	1	306	0.490196078	0.522875817	0.292120902	0.332140965	490.196078	522.875817	292.1209022	332.1409645	Pisaster	130	0	0
21	6/14/2014	529	2014	SJI	Caution	1	306	0.490196078	0.522875817	0.292120902	0.332140965	490.196078	522.875817	292.1209022	332.1409645	Pisaster	140	0	0
23	6/14/2014	529	2014	SJI	Caution	1	306	0.490196078	0.522875817	0.292120902	0.332140965	490.196078	522.875817	292.1209022	332.1409645	Pisaster	100	0	0
24	6/14/2014	529	2014	SJI	Caution	1	306	0.490196078	0.522875817	0.292120902	0.332140965	490.196078	522.875817	292.1209022	332.1409645	Pisaster	150	0	0
25	6/14/2014	529	2014	SJI	Caution	1	306	0.490196078	0.522875817	0.292120902	0.332140965	490.196078	522.875817	292.1209022	332.1409645	Pisaster	140	0	0
26	6/14/2014	529	2014	SJI	Caution	1	306	0.490196078	0.522875817	0.292120902	0.332140965	490.196078	522.875817	292.1209022	332.1409645	Pisaster	110	0	0
27	6/14/2014	529	2014	SJI	Caution	1	306	0.490196078	0.522875817	0.292120902	0.332140965	490.196078	522.875817	292.1209022	332.1409645	Pisaster	110	0	0
28	6/14/2014	529	2014	SJI	Caution	1	306	0.490196078	0.522875817	0.292120902	0.332140965	490.196078	522.875817	292.1209022	332.1409645	Pisaster	110	0	0
29	6/14/2014	529	2014	SJI	Caution	1	306	0.490196078	0.522875817	0.292120902	0.332140965	490.196078	522.875817	292.1209022	332.1409645	Pisaster	120	0	0
30	6/14/2014	529	2014	SJI	Caution	1	306	0.490196078	0.522875817	0.292120902	0.332140965	490.196078	522.875817	292.1209022	332.1409645	Pisaster	130	0	0
31	6/14/2014	529	2014	SJI	Caution	1	306	0.490196078	0.522875817	0.292120902	0.332140965	490.196078	522.875817	292.1209022	332.1409645	Pisaster	140	0	0
32	6/14/2014	529	2014	SJI	Caution	1	306	0.490196078	0.522875817	0.292120902	0.332140965	490.196078	522.875817	292.1209022	332.1409645	Pisaster	120	0	0
33	6/14/2014	529	2014	SJI	Caution	1	306	0.490196078	0.522875817	0.292120902	0.332140965	490.196078	522.875817	292.1209022	332.1409645	Pisaster	130	0	0
34	6/14/2014	529	2014	SJI	Caution	1	306	0.490196078	0.522875817	0.292120902	0.332140965	490.196078	522.875817	292.1209022	332.1409645	Pisaster	160	0	0
35	6/14/2014	529	2014	SJI	Caution	1	306	0.490196078	0.522875817	0.292120902	0.332140965	490.196078	522.875817	292.1209022	332.1409645	Pisaster	120	0	0
36	6/14/2014	529	2014	SJI	Caution	1	306	0.490196078	0.522875817	0.292120902	0.332140965	490.196078	522.875817	292.1209022	332.1409645	Pisaster	130	0	0
37	6/14/2014	529	2014	SJI	Caution	1	306	0.490196078	0.522875817	0.292120902	0.332140965	490.196078	522.875817	292.1209022	332.1409645	Pisaster	110	0	0
38	6/14/2014	529	2014	SJI	Caution	1	306	0.490196078	0.522875817	0.292120902	0.332140965	490.196078	522.875817	292.1209022	332.1409645	Pisaster	150	0	0
39	6/14/2014	529	2014	SJI	Caution	1	306	0.490196078	0.522875817	0.292120902	0.332140965	490.196078	522.875817	292.1209022	332.1409645	Pisaster	150	0	0
40	6/14/2014	529	2014	SJI	Caution	1	306	0.490196078	0.522875817	0.292120902	0.332140965	490.196078	522.875817	292.1209022	332.1409645	Pisaster	120	0	0
41	6/14/2014	529	2014	SJI	Caution	1	306	0.490196078	0.522875817	0.292120902	0.332140965	490.196078	522.875817	292.1209022	332.1409645	Pisaster	100	0	0
42	6/14/2014	529	2014	SJI	Caution	1	306	0.490196078	0.522875817	0.292120902	0.332140965	490.196078	522.875817	292.1209022	332.1409645	Pisaster	130	0	0
43	6/14/2014	529	2014	SJI	Caution	1	306	0.490196078	0.522875817	0.292120902	0.332140965	490.196078	522.875817	292.1209022	332.1409645	Pisaster	120	0	0
44	6/14/2014	529	2014	SJI	Caution	1	306	0.490196078	0.522875817	0.292120902	0.332140965	490.196078	522.875817	292.1209022	332.1409645	Pisaster	140	0	0
45	6/14/2014	529	2014	SJI	Caution	1	306	0.490196078	0.522875817	0.292120902	0.332140965	490.196078	522.875817	292.1209022	332.1409645	Pisaster	60	0	0
46	6/14/2014	529	2014	SJI	Caution	1	306	0.490196078	0.522875817	0.292120902	0.332140965	490.196078	522.875817	292.1209022	332.1409645	Pisaster	120	0	0
47	6/14/2014	529	2014	SJI	Caution	1	306	0.490196078	0.522875817	0.292120902	0.332140965	490.196078	522.875817	292.1209022	332.1409645	Pisaster	130	0	0
48	6/14/2014	529	2014	SJI	Caution	1	306	0.490196078	0.522875817	0.292120902	0.332140965	490.196078	522.875817	292.1209022	332.1409645	Pisaster	130	0	0
49	6/14/2014	529	2014	SJI	Caution	1	306	0.490196078	0.522875817	0.292120902	0.332140965	490.196078	522.875817	292.1209022	332.1409645	Pisaster	160	0	0
50	6/14/2014	529	2014	SJI	Caution	1	306	0.490196078	0.522875817	0.292120902	0.332140965	490.196078	522.875817	292.1209022	332.1409645	Pisaster	120	0	0
51	6/14/2014	529	2014	SJI	Caution	1	306	0.490196078	0.522875817	0.292120902	0.332140965	490.196078	522.875817	292.1209022	332.1409645	Pisaster	130	0	0
53	6/14/2014	529	2014	SJI	Caution	1	306	0.490196078	0.522875817	0.292120902	0.332140965	490.196078	522.875817	292.1209022	332.1409645	Pisaster	120	0	0
54	6/14/2014	529	2014	SJI	Caution	1	306	0.490196078	0.522875817	0.292120902	0.332140965	490.196078	522.875817	292.1209022	332.1409645	Pisaster	150	0	0
55	6/14/2014	529	2014	SJI	Caution	1	306	0.490196078	0.522875817	0.292120902	0.332140965	490.196078	522.875817	292.1209022	332.1409645	Pisaster	150	0	0
56	6/14/2014	529	2014	SJI	Caution	1	306	0.490196078	0.522875817	0.292120902	0.332140965	490.196078	522.875817	292.1209022	332.1409645	Pisaster	130	0	0
57	6/14/2014	529	2014	SJI	Caution	1	306	0.490196078	0.522875817	0.292120902	0.332140965	490.196078	522.875817	292.1209022	332.1409645	Pisaster	120	0	0
58	6/14/2014	529	2014	SJI	Caution	1	306	0.490196078	0.522875817	0.292120902	0.332140965	490.196078	522.875817	292.1209022	332.1409645	Pisaster	140	0	0
59	6/14/2014	529	2014	SJI	Caution	1	306	0.490196078	0.522875817	0.292120902	0.332140965	490.196078	522.875817	292.1209022	332.1409645	Pisaster	120	0	0
60	6/14/2014	529	2014	SJI	Caution	1	306	0.490196078	0.522875817	0.292120902	0.332140965	490.196078	522.875817	292.1209022	332.1409645	Pisaster	90	0	0
61	6/14/2014	529	2014	SJI	Caution	1	306	0.490196078	0.522875817	0.292120902	0.332140965	490.196078	522.875817	292.1209022	332.1409645	Pisaster	110	0	0
62	6/14/2014	529	2014	SJI	Caution	1	306	0.490196078	0.522875817	0.292120902	0.332140965	490.196078	522.875817	292.1209022	332.1409645	Pisaster	100	0	0
63	6/14/2014	529	2014	SJI	Caution	1	306	0.490196078	0.522875817	0.292120902	0.332140965	490.196078	522.875817	292.1209022	332.1409645	Pisaster	120	0	0
64	6/14/2014	529	2014	SJI	Caution	1	306	0.490196078	0.522875817	0.292120902	0.332140965	490.196078	522.875817	292.1209022	332.1409645	Pisaster	110	0	0
65	6/14/2014	529	2014	SJI	Caution	1	306	0.490196078	0.522875817	0.292120902	0.332140965	490.196078	522.875817	292.1209022	332.1409645	Pisaster	130	0	0
66	6/14/2014	529	2014	SJI	Caution	1	306	0.490196078	0.522875817	0.292120902	0.332140965	490.196078	522.875817	292.1209022	332.1409645	Pisaster	110	0	0
67	6/14/2014	529	2014	SJI	Caution	1	306	0.490196078	0.522875817	0.292120902	0.332140965	490.196078	522.875817	292.1209022	332.1409645	Pisaster	120	0	0
68	6/14/2014	529	2014	SJI	Caution	1	306	0.490196078	0.522875817	0.292120902	0.332140965	490.196078	522.875817	292.1209022	332.1409645	Pisaster	130	0	0
69	6/14/2014	529	2014	SJI	Caution	1	306	0.490196078	0.522875817	0.292120902	0.332140965	490.196078	522.875817	292.1209022	332.1409645	Pisaster	120	0	0
70	6/14/2014	529	2014	SJI	Caution	1	306	0.490196078	0.522875817	0.292120902	0.332140965	490.196078	522.875817	292.1209022	332.1409645	Pisaster	120	0	0
71	6/14/2014	529	2014	SJI	Caution	1	306	0.490196078	0.522875817	0.292120902	0.332140965	490.196078	522.875817	292.1209022	332.1409645	Pisaster	110	0	0
72	6/14/2014	529	2014	SJI	Caution	1	306	0.490196078	0.522875817	0.292120902	0.332140965	490.196078	522.875817	292.1209022	332.1409645	Pisaster	130	0	0
73	6/14/2014	529	2014	SJI	Caution	1	306	0.490196078	0.522875817	0.292120902	0.332140965	490.196078	522.875817	292.1209022	332.1409645	Pisaster	120	0	0
74	6/14/2014	529	2014	SJI	Caution	1	306	0.490196078	0.522875817	0.292120902	0.332140965	490.196078	522.875817	292.1209022	332.1409645	Pisaster	130	0	0
75	6/14/2014	529	2014	SJI	Caution	1	306	0.490196078	0.522875817	0.292120902	0.332140965	490.196078	522.875817	292.1209022	332.1409645	Pisaster	130	0	0
77	6/14/2014	529	2014	SJI	Caution	1	306	0.490196078	0.522875817	0.292120902	0.332140965	490.196078	522.875817	292.1209022	332.1409645	Pisaster	120	0	0
78	6/14/2014	529	2014	SJI	Caution	1	306	0.490196078	0.522875817	0.292120902	0.332140965	490.196078	522.875817	292.1209022	332.1409645	Pisaster	110	0	0
79	6/14/2014	529	2014	SJI	Caution	1	306	0.490196078	0.522875817	0.292120902	0.332140965	490.196078	522.875817	292.1209022	332.1409645	Pisaster	130	0	0
80	6/14/2014	529	2014	SJI	Caution	1	306	0.490196078	0.522875817	0.292120902	0.332140965	490.196078	522.875817	292.1209022	332.1409645	Pisaster	120	0	0
81	6/14/2014	529	2014	SJI	Caution	1	306	0.490196078	0.522875817	0.292120902	0.332140965	490.196078	522.875817	292.1209022	332.1409645	Pisaster	130	0	0
82	6/14/2014	529	2014	SJI	Caution	1	306	0.490196078	0.522875817	0.292120902	0.332140965	490.196078	522.875817	292.1209022	332.1409645	Pisaster	90	0	0
83	6/14/2014	529	2014	SJI	Caution	1	306	0.490196078	0.522875817	0.292120902	0.332140965	490.196078	522.875817	292.1209022	332.1409645	Pisaster	120	0	0
84	6/14/2014	529	2014	SJI	Caution	1	306	0.490196078	0.522875817	0.292120902	0.332140965	490.196078	522.875817	292.1209022	332.1409645	Pisaster	110	0	0
85	6/14/2014	529	2014	SJI	Caution	1	306	0.490196078	0.522875817	0.292120902	0.332140965	490.196078	522.875817	292.1209022	332.1409645	Pisaster	90	0	0
86	6/14/2014	529	2014	SJI	Caution	1	306	0.490196078	0.522875817	0.292120902	0.332140965	490.196078	522.875817	292.1209022	332.1409645	Pisaster	100	0	0
87	6/14/2014	529	2014	SJI	Caution	1	306	0.490196078	0.522875817	0.292120902	0.332140965	490.196078	522.875817	292.1209022	332.1409645	Pisaster	120	0	0
88	6/14/2014	529	2014	SJI	Caution	1	306	0.490196078	0.522875817	0.292120902	0.332140965	490.196078	522.875817	292.1209022	332.1409645	Pisaster	110	0	0
89	6/14/2014	529	2014	SJI	Caution	1	306	0.490196078	0.522875817	0.292120902	0.332140965	490.196078	522.875817	292.1209022	332.1409645	Pisaster	130	0	0
91	6/14/2014	529	2014	SJI	Caution	1	306	0.490196078	0.522875817	0.292120902	0.332140965	490.196078	522.875817	292.1209022	332.1409645	Pisaster	120	0	0
92	6/14/2014	529	2014	SJI	Caution	1	306	0.490196078	0.522875817	0.292120902	0.332140965	490.196078	522.875817	292.1209022	332.1409645	Pisaster	100	0	0
93	6/14/2014	529	2014	SJI	Caution	1	306	0.490196078	0.522875817	0.292120902	0.332140965	490.196078	522.875817	292.1209022	332.1409645	Pisaster	150	0	0
94	6/14/2014	529	2014	SJI	Caution	1	306	0.490196078	0.522875817	0.292120902	0.332140965	490.196078	522.875817	292.1209022	332.1409645	Pisaster	110	0	0
95	6/14/2014	529	2014	SJI	Caution	1	306	0.490196078	0.522875817	0.292120902	0.332140965	490.196078	522.875817	292.1209022	332.1409645	Pisaster	100	0	0
96	6/14/2014	529	2014	SJI	Caution	1	306	0.490196078	0.522875817	0.292120902	0.332140965	490.196078	522.875817	292.1209022	332.1409645	Pisaster	120	0	0
98	6/14/2014	529	2014	SJI	Caution	1	306	0.490196078	0.522875817	0.292120902	0.332140965	490.196078	522.875817	292.1209022	332.1409645	Pisaster	150	0	0
99	6/14/2014	529	2014	SJI	Caution	1	306	0.490196078	0.522875817	0.292120902	0.332140965	490.196078	522.875817	292.1209022	332.1409645	Pisaster	90	0	0
100	6/14/2014	529	2014	SJI	Caution	1	306	0.490196078	0.522875817	0.292120902	0.332140965	490.196078	522.875817	292.1209022	332.1409645	Pisaster	80	0	0
101	6/14/2014	529	2014	SJI	Caution	1	306	0.490196078	0.522875817	0.292120902	0.332140965	490.196078	522.875817	292.1209022	332.1409645	Pisaster	80	0	0
102	6/14/2014	529	2014	SJI	Caution	1	306	0.490196078	0.522875817	0.292120902	0.332140965	490.196078	522.875817	292.1209022	332.1409645	Pisaster	140	0	0
103	6/14/2014	529	2014	SJI	Caution	1	306	0.490196078	0.522875817	0.292120902	0.332140965	490.196078	522.875817	292.1209022	332.1409645	Pisaster	70	0	0
104	6/14/2014	529	2014	SJI	Caution	1	306	0.490196078	0.522875817	0.292120902	0.332140965	490.196078	522.875817	292.1209022	332.1409645	Pisaster	90	0	0
105	6/14/2014	529	2014	SJI	Caution	1	306	0.490196078	0.522875817	0.292120902	0.332140965	490.196078	522.875817	292.1209022	332.1409645	Pisaster	80	0	0
106	6/14/2014	529	2014	SJI	Caution	1	306	0.490196078	0.522875817	0.292120902	0.332140965	490.196078	522.875817	292.1209022	332.1409645	Pisaster	90	0	0
107	6/14/2014	529	2014	SJI	Caution	1	306	0.490196078	0.522875817	0.292120902	0.332140965	490.196078	522.875817	292.1209022	332.1409645	Pisaster	80	0	0
108	6/14/2014	529	2014	SJI	Caution	1	306	0.490196078	0.522875817	0.292120902	0.332140965	490.196078	522.875817	292.1209022	332.1409645	Pisaster	100	0	0
109	6/14/2014	529	2014	SJI	Caution	1	306	0.490196078	0.522875817	0.292120902	0.332140965	490.196078	522.875817	292.1209022	332.1409645	Pisaster	80	0	0
110	6/14/2014	529	2014	SJI	Caution	1	306	0.490196078	0.522875817	0.292120902	0.332140965	490.196078	522.875817	292.1209022	332.1409645	Pisaster	90	0	0
111	6/14/2014	529	2014	SJI	Caution	1	306	0.490196078	0.522875817	0.292120902	0.332140965	490.196078	522.875817	292.1209022	332.1409645	Pisaster	70	0	0
112	6/14/2014	529	2014	SJI	Caution	1	306	0.490196078	0.522875817	0.292120902	0.332140965	490.196078	522.875817	292.1209022	332.1409645	Pisaster	100	0	0
113	6/14/2014	529	2014	SJI	Caution	1	306	0.490196078	0.522875817	0.292120902	0.332140965	490.196078	522.875817	292.1209022	332.1409645	Pisaster	140	0	0
114	6/14/2014	529	2014	SJI	Caution	1	306	0.490196078	0.522875817	0.292120902	0.332140965	490.196078	522.875817	292.1209022	332.1409645	Pisaster	130	0	0
116	6/14/2014	529	2014	SJI	Caution	1	306	0.490196078	0.522875817	0.292120902	0.332140965	490.196078	522.875817	292.1209022	332.1409645	Pisaster	80	0	0
117	6/14/2014	529	2014	SJI	Caution	1	306	0.490196078	0.522875817	0.292120902	0.332140965	490.196078	522.875817	292.1209022	332.1409645	Pisaster	120	0	0
118	6/14/2014	529	2014	SJI	Caution	1	306	0.490196078	0.522875817	0.292120902	0.332140965	490.196078	522.875817	292.1209022	332.1409645	Pisaster	80	0	0
119	6/14/2014	529	2014	SJI	Caution	1	306	0.490196078	0.522875817	0.292120902	0.332140965	490.196078	522.875817	292.1209022	332.1409645	Pisaster	70	0	0
120	6/14/2014	529	2014	SJI	Caution	1	306	0.490196078	0.522875817	0.292120902	0.332140965	490.196078	522.875817	292.1209022	332.1409645	Pisaster	110	0	0
121	6/14/2014	529	2014	SJI	Caution	1	306	0.490196078	0.522875817	0.292120902	0.332140965	490.196078	522.875817	292.1209022	332.1409645	Pisaster	120	0	0
122	6/14/2014	529	2014	SJI	Caution	1	306	0.490196078	0.522875817	0.292120902	0.332140965	490.196078	522.875817	292.1209022	332.1409645	Pisaster	120	0	0
124	6/14/2014	529	2014	SJI	Caution	1	306	0.490196078	0.522875817	0.292120902	0.332140965	490.196078	522.875817	292.1209022	332.1409645	Pisaster	110	0	0
125	6/14/2014	529	2014	SJI	Caution	1	306	0.490196078	0.522875817	0.292120902	0.332140965	490.196078	522.875817	292.1209022	332.1409645	Pisaster	120	0	0
126	6/14/2014	529	2014	SJI	Caution	1	306	0.490196078	0.522875817	0.292120902	0.332140965	490.196078	522.875817	292.1209022	332.1409645	Pisaster	130	0	0
127	6/14/2014	529	2014	SJI	Caution	1	306	0.490196078	0.522875817	0.292120902	0.332140965	490.196078	522.875817	292.1209022	332.1409645	Pisaster	100	0	0
128	6/14/2014	529	2014	SJI	Caution	1	306	0.490196078	0.522875817	0.292120902	0.332140965	490.196078	522.875817	292.1209022	332.1409645	Pisaster	130	0	0
129	6/14/2014	529	2014	SJI	Caution	1	306	0.490196078	0.522875817	0.292120902	0.332140965	490.196078	522.875817	292.1209022	332.1409645	Pisaster	120	0	0
130	6/14/2014	529	2014	SJI	Caution	1	306	0.490196078	0.522875817	0.292120902	0.332140965	490.196078	522.875817	292.1209022	332.1409645	Pisaster	110	0	0
131	6/14/2014	529	2014	SJI	Caution	1	306	0.490196078	0.522875817	0.292120902	0.332140965	490.196078	522.875817	292.1209022	332.1409645	Pisaster	100	0	0
132	6/14/2014	529	2014	SJI	Caution	1	306	0.490196078	0.522875817	0.292120902	0.332140965	490.196078	522.875817	292.1209022	332.1409645	Pisaster	110	0	0
133	6/14/2014	529	2014	SJI	Caution	1	306	0.490196078	0.522875817	0.292120902	0.332140965	490.196078	522.875817	292.1209022	332.1409645	Pisaster	120	0	0
134	6/14/2014	529	2014	SJI	Caution	1	306	0.490196078	0.522875817	0.292120902	0.332140965	490.196078	522.875817	292.1209022	332.1409645	Pisaster	110	0	0
135	6/14/2014	529	2014	SJI	Caution	1	306	0.490196078	0.522875817	0.292120902	0.332140965	490.196078	522.875817	292.1209022	332.1409645	Pisaster	130	0	0
136	6/14/2014	529	2014	SJI	Caution	1	306	0.490196078	0.522875817	0.292120902	0.332140965	490.196078	522.875817	292.1209022	332.1409645	Pisaster	110	0	0
138	6/14/2014	529	2014	SJI	Caution	1	306	0.490196078	0.522875817	0.292120902	0.332140965	490.196078	522.875817	292.1209022	332.1409645	Pisaster	130	0	0
139	6/14/2014	529	2014	SJI	Caution	1	306	0.490196078	0.522875817	0.292120902	0.332140965	490.196078	522.875817	292.1209022	332.1409645	Pisaster	140	0	0
140	6/14/2014	529	2014	SJI	Caution	1	306	0.490196078	0.522875817	0.292120902	0.332140965	490.196078	522.875817	292.1209022	332.1409645	Pisaster	120	0	0
141	6/14/2014	529	2014	SJI	Caution	1	306	0.490196078	0.522875817	0.292120902	0.332140965	490.196078	522.875817	292.1209022	332.1409645	Pisaster	120	0	0
142	6/14/2014	529	2014	SJI	Caution	1	306	0.490196078	0.522875817	0.292120902	0.332140965	490.196078	522.875817	292.1209022	332.1409645	Pisaster	130	0	0
143	6/14/2014	529	2014	SJI	Caution	1	306	0.490196078	0.522875817	0.292120902	0.332140965	490.196078	522.875817	292.1209022	332.1409645	Pisaster	140	0	0
144	6/14/2014	529	2014	SJI	Caution	1	306	0.490196078	0.522875817	0.292120902	0.332140965	490.196078	522.875817	292.1209022	332.1409645	Pisaster	110	0	0
145	6/14/2014	529	2014	SJI	Caution	1	306	0.490196078	0.522875817	0.292120902	0.332140965	490.196078	522.875817	292.1209022	332.1409645	Pisaster	150	0	0
147	6/14/2014	529	2014	SJI	Caution	1	306	0.490196078	0.522875817	0.292120902	0.332140965	490.196078	522.875817	292.1209022	332.1409645	Pisaster	140	0	0
148	6/14/2014	529	2014	SJI	Caution	1	306	0.490196078	0.522875817	0.292120902	0.332140965	490.196078	522.875817	292.1209022	332.1409645	Pisaster	130	0	0
149	6/14/2014	529	2014	SJI	Caution	1	306	0.490196078	0.522875817	0.292120902	0.332140965	490.196078	522.875817	292.1209022	332.1409645	Pisaster	120	0	0
150	6/14/2014	529	2014	SJI	Caution	1	306	0.490196078	0.522875817	0.292120902	0.332140965	490.196078	522.875817	292.1209022	332.1409645	Pisaster	130	0	0
151	6/14/2014	529	2014	SJI	Caution	1	306	0.490196078	0.522875817	0.292120902	0.332140965	490.196078	522.875817	292.1209022	332.1409645	Pisaster	130	0	0
152	6/14/2014	529	2014	SJI	Caution	1	306	0.490196078	0.522875817	0.292120902	0.332140965	490.196078	522.875817	292.1209022	332.1409645	Pisaster	110	0	0
154	6/14/2014	529	2014	SJI	Caution	1	306	0.490196078	0.522875817	0.292120902	0.332140965	490.196078	522.875817	292.1209022	332.1409645	Pisaster	130	0	0
155	6/14/2014	529	2014	SJI	Caution	1	306	0.490196078	0.522875817	0.292120902	0.332140965	490.196078	522.875817	292.1209022	332.1409645	Pisaster	140	0	0
156	6/14/2014	529	2014	SJI	Caution	1	306	0.490196078	0.522875817	0.292120902	0.332140965	490.196078	522.875817	292.1209022	332.1409645	Pisaster	140	0	0
157	6/14/2014	529	2014	SJI	Caution	1	306	0.490196078	0.522875817	0.292120902	0.332140965	490.196078	522.875817	292.1209022	332.1409645	Pisaster	120	0	0
158	6/14/2014	529	2014	SJI	Caution	1	306	0.490196078	0.522875817	0.292120902	0.332140965	490.196078	522.875817	292.1209022	332.1409645	Pisaster	130	0	0
159	6/14/2014	529	2014	SJI	Caution	1	306	0.490196078	0.522875817	0.292120902	0.332140965	490.196078	522.875817	292.1209022	332.1409645	Pisaster	100	0	0
160	6/14/2014	529	2014	SJI	Caution	1	306	0.490196078	0.522875817	0.292120902	0.332140965	490.196078	522.875817	292.1209022	332.1409645	Pisaster	110	0	0
161	6/14/2014	529	2014	SJI	Caution	1	306	0.490196078	0.522875817	0.292120902	0.332140965	490.196078	522.875817	292.1209022	332.1409645	Pisaster	120	0	0
162	6/14/2014	529	2014	SJI	Caution	1	306	0.490196078	0.522875817	0.292120902	0.332140965	490.196078	522.875817	292.1209022	332.1409645	Pisaster	120	0	0
163	6/14/2014	529	2014	SJI	Caution	1	306	0.490196078	0.522875817	0.292120902	0.332140965	490.196078	522.875817	292.1209022	332.1409645	Pisaster	100	0	0
164	6/14/2014	529	2014	SJI	Caution	1	306	0.490196078	0.522875817	0.292120902	0.332140965	490.196078	522.875817	292.1209022	332.1409645	Pisaster	140	0	0
165	6/14/2014	529	2014	SJI	Caution	1	306	0.490196078	0.522875817	0.292120902	0.332140965	490.196078	522.875817	292.1209022	332.1409645	Pisaster	100	0	0
8	6/14/2014	529	2014	SJI	Caution	1	306	0.490196078	0.522875817	0.292120902	0.332140965	490.196078	522.875817	292.1209022	332.1409645	Pisaster	10	0	0
146	6/14/2014	529	2014	SJI	Caution	1	306	0.490196078	0.522875817	0.292120902	0.332140965	490.196078	522.875817	292.1209022	332.1409645	Pisaster	140	0	0
137	6/14/2014	529	2014	SJI	Caution	1	306	0.490196078	0.522875817	0.292120902	0.332140965	490.196078	522.875817	292.1209022	332.1409645	Pisaster	130	0	0
115	6/14/2014	529	2014	SJI	Caution	1	306	0.490196078	0.522875817	0.292120902	0.332140965	490.196078	522.875817	292.1209022	332.1409645	Pisaster	130	0	0
40	6/14/2014	529	2014	SJI	Crescent	1	217	0.488479263	0.488479263	0.265715774	0.269044629	488.479263	488.479263	265.7157741	269.0446291	Pisaster	10	0	0
41	6/14/2014	529	2014	SJI	Crescent	1	217	0.488479263	0.488479263	0.265715774	0.269044629	488.479263	488.479263	265.7157741	269.0446291	Pisaster	20	0	0
41.1	6/14/2014	529	2014	SJI	Crescent	1	217	0.488479263	0.488479263	0.265715774	0.269044629	488.479263	488.479263	265.7157741	269.0446291	Pisaster	20	0	0
41.2	6/14/2014	529	2014	SJI	Crescent	1	217	0.488479263	0.488479263	0.265715774	0.269044629	488.479263	488.479263	265.7157741	269.0446291	Pisaster	20	0	0
41.3	6/14/2014	529	2014	SJI	Crescent	1	217	0.488479263	0.488479263	0.265715774	0.269044629	488.479263	488.479263	265.7157741	269.0446291	Pisaster	20	0	0
41.4	6/14/2014	529	2014	SJI	Crescent	1	217	0.488479263	0.488479263	0.265715774	0.269044629	488.479263	488.479263	265.7157741	269.0446291	Pisaster	20	0	0
41.5	6/14/2014	529	2014	SJI	Crescent	1	217	0.488479263	0.488479263	0.265715774	0.269044629	488.479263	488.479263	265.7157741	269.0446291	Pisaster	20	0	0
42	6/14/2014	529	2014	SJI	Crescent	1	217	0.488479263	0.488479263	0.265715774	0.269044629	488.479263	488.479263	265.7157741	269.0446291	Pisaster	30	0	0
42.1	6/14/2014	529	2014	SJI	Crescent	1	217	0.488479263	0.488479263	0.265715774	0.269044629	488.479263	488.479263	265.7157741	269.0446291	Pisaster	30	0	0
42.1	6/14/2014	529	2014	SJI	Crescent	1	217	0.488479263	0.488479263	0.265715774	0.269044629	488.479263	488.479263	265.7157741	269.0446291	Pisaster	30	0	0
42.11	6/14/2014	529	2014	SJI	Crescent	1	217	0.488479263	0.488479263	0.265715774	0.269044629	488.479263	488.479263	265.7157741	269.0446291	Pisaster	30	0	0
42.12	6/14/2014	529	2014	SJI	Crescent	1	217	0.488479263	0.488479263	0.265715774	0.269044629	488.479263	488.479263	265.7157741	269.0446291	Pisaster	30	0	0
42.13	6/14/2014	529	2014	SJI	Crescent	1	217	0.488479263	0.488479263	0.265715774	0.269044629	488.479263	488.479263	265.7157741	269.0446291	Pisaster	30	0	0
42.14	6/14/2014	529	2014	SJI	Crescent	1	217	0.488479263	0.488479263	0.265715774	0.269044629	488.479263	488.479263	265.7157741	269.0446291	Pisaster	30	0	0
42.15	6/14/2014	529	2014	SJI	Crescent	1	217	0.488479263	0.488479263	0.265715774	0.269044629	488.479263	488.479263	265.7157741	269.0446291	Pisaster	30	0	0
42.16	6/14/2014	529	2014	SJI	Crescent	1	217	0.488479263	0.488479263	0.265715774	0.269044629	488.479263	488.479263	265.7157741	269.0446291	Pisaster	30	0	0
42.17	6/14/2014	529	2014	SJI	Crescent	1	217	0.488479263	0.488479263	0.265715774	0.269044629	488.479263	488.479263	265.7157741	269.0446291	Pisaster	30	0	0
42.2	6/14/2014	529	2014	SJI	Crescent	1	217	0.488479263	0.488479263	0.265715774	0.269044629	488.479263	488.479263	265.7157741	269.0446291	Pisaster	30	0	0
42.3	6/14/2014	529	2014	SJI	Crescent	1	217	0.488479263	0.488479263	0.265715774	0.269044629	488.479263	488.479263	265.7157741	269.0446291	Pisaster	30	0	0
42.4	6/14/2014	529	2014	SJI	Crescent	1	217	0.488479263	0.488479263	0.265715774	0.269044629	488.479263	488.479263	265.7157741	269.0446291	Pisaster	30	0	0
42.5	6/14/2014	529	2014	SJI	Crescent	1	217	0.488479263	0.488479263	0.265715774	0.269044629	488.479263	488.479263	265.7157741	269.0446291	Pisaster	30	0	0
42.6	6/14/2014	529	2014	SJI	Crescent	1	217	0.488479263	0.488479263	0.265715774	0.269044629	488.479263	488.479263	265.7157741	269.0446291	Pisaster	30	0	0
42.7	6/14/2014	529	2014	SJI	Crescent	1	217	0.488479263	0.488479263	0.265715774	0.269044629	488.479263	488.479263	265.7157741	269.0446291	Pisaster	30	0	0
42.8	6/14/2014	529	2014	SJI	Crescent	1	217	0.488479263	0.488479263	0.265715774	0.269044629	488.479263	488.479263	265.7157741	269.0446291	Pisaster	30	0	0
42.9	6/14/2014	529	2014	SJI	Crescent	1	217	0.488479263	0.488479263	0.265715774	0.269044629	488.479263	488.479263	265.7157741	269.0446291	Pisaster	30	0	0
43	6/14/2014	529	2014	SJI	Crescent	1	217	0.488479263	0.488479263	0.265715774	0.269044629	488.479263	488.479263	265.7157741	269.0446291	Pisaster	50	0	0
43.1	6/14/2014	529	2014	SJI	Crescent	1	217	0.488479263	0.488479263	0.265715774	0.269044629	488.479263	488.479263	265.7157741	269.0446291	Pisaster	50	0	0
44	6/14/2014	529	2014	SJI	Crescent	1	217	0.488479263	0.488479263	0.265715774	0.269044629	488.479263	488.479263	265.7157741	269.0446291	Pisaster	70	0	0
44.1	6/14/2014	529	2014	SJI	Crescent	1	217	0.488479263	0.488479263	0.265715774	0.269044629	488.479263	488.479263	265.7157741	269.0446291	Pisaster	70	0	0
44.2	6/14/2014	529	2014	SJI	Crescent	1	217	0.488479263	0.488479263	0.265715774	0.269044629	488.479263	488.479263	265.7157741	269.0446291	Pisaster	70	0	0
45	6/14/2014	529	2014	SJI	Crescent	1	217	0.488479263	0.488479263	0.265715774	0.269044629	488.479263	488.479263	265.7157741	269.0446291	Pisaster	80	0	0
45.1	6/14/2014	529	2014	SJI	Crescent	1	217	0.488479263	0.488479263	0.265715774	0.269044629	488.479263	488.479263	265.7157741	269.0446291	Pisaster	80	0	0
45.1	6/14/2014	529	2014	SJI	Crescent	1	217	0.488479263	0.488479263	0.265715774	0.269044629	488.479263	488.479263	265.7157741	269.0446291	Pisaster	80	0	0
45.2	6/14/2014	529	2014	SJI	Crescent	1	217	0.488479263	0.488479263	0.265715774	0.269044629	488.479263	488.479263	265.7157741	269.0446291	Pisaster	80	0	0
45.3	6/14/2014	529	2014	SJI	Crescent	1	217	0.488479263	0.488479263	0.265715774	0.269044629	488.479263	488.479263	265.7157741	269.0446291	Pisaster	80	0	0
45.4	6/14/2014	529	2014	SJI	Crescent	1	217	0.488479263	0.488479263	0.265715774	0.269044629	488.479263	488.479263	265.7157741	269.0446291	Pisaster	80	0	0
45.5	6/14/2014	529	2014	SJI	Crescent	1	217	0.488479263	0.488479263	0.265715774	0.269044629	488.479263	488.479263	265.7157741	269.0446291	Pisaster	80	0	0
45.6	6/14/2014	529	2014	SJI	Crescent	1	217	0.488479263	0.488479263	0.265715774	0.269044629	488.479263	488.479263	265.7157741	269.0446291	Pisaster	80	0	0
45.7	6/14/2014	529	2014	SJI	Crescent	1	217	0.488479263	0.488479263	0.265715774	0.269044629	488.479263	488.479263	265.7157741	269.0446291	Pisaster	80	0	0
45.8	6/14/2014	529	2014	SJI	Crescent	1	217	0.488479263	0.488479263	0.265715774	0.269044629	488.479263	488.479263	265.7157741	269.0446291	Pisaster	80	0	0
45.9	6/14/2014	529	2014	SJI	Crescent	1	217	0.488479263	0.488479263	0.265715774	0.269044629	488.479263	488.479263	265.7157741	269.0446291	Pisaster	80	0	0
46	6/14/2014	529	2014	SJI	Crescent	1	217	0.488479263	0.488479263	0.265715774	0.269044629	488.479263	488.479263	265.7157741	269.0446291	Pisaster	90	0	0
46.1	6/14/2014	529	2014	SJI	Crescent	1	217	0.488479263	0.488479263	0.265715774	0.269044629	488.479263	488.479263	265.7157741	269.0446291	Pisaster	90	0	0
46.1	6/14/2014	529	2014	SJI	Crescent	1	217	0.488479263	0.488479263	0.265715774	0.269044629	488.479263	488.479263	265.7157741	269.0446291	Pisaster	90	0	0
46.11	6/14/2014	529	2014	SJI	Crescent	1	217	0.488479263	0.488479263	0.265715774	0.269044629	488.479263	488.479263	265.7157741	269.0446291	Pisaster	90	0	0
46.12	6/14/2014	529	2014	SJI	Crescent	1	217	0.488479263	0.488479263	0.265715774	0.269044629	488.479263	488.479263	265.7157741	269.0446291	Pisaster	90	0	0
46.13	6/14/2014	529	2014	SJI	Crescent	1	217	0.488479263	0.488479263	0.265715774	0.269044629	488.479263	488.479263	265.7157741	269.0446291	Pisaster	90	0	0
46.14	6/14/2014	529	2014	SJI	Crescent	1	217	0.488479263	0.488479263	0.265715774	0.269044629	488.479263	488.479263	265.7157741	269.0446291	Pisaster	90	0	0
46.15	6/14/2014	529	2014	SJI	Crescent	1	217	0.488479263	0.488479263	0.265715774	0.269044629	488.479263	488.479263	265.7157741	269.0446291	Pisaster	90	0	0
46.16	6/14/2014	529	2014	SJI	Crescent	1	217	0.488479263	0.488479263	0.265715774	0.269044629	488.479263	488.479263	265.7157741	269.0446291	Pisaster	90	0	0
46.17	6/14/2014	529	2014	SJI	Crescent	1	217	0.488479263	0.488479263	0.265715774	0.269044629	488.479263	488.479263	265.7157741	269.0446291	Pisaster	90	0	0
46.18	6/14/2014	529	2014	SJI	Crescent	1	217	0.488479263	0.488479263	0.265715774	0.269044629	488.479263	488.479263	265.7157741	269.0446291	Pisaster	90	0	0
46.19	6/14/2014	529	2014	SJI	Crescent	1	217	0.488479263	0.488479263	0.265715774	0.269044629	488.479263	488.479263	265.7157741	269.0446291	Pisaster	90	0	0
46.2	6/14/2014	529	2014	SJI	Crescent	1	217	0.488479263	0.488479263	0.265715774	0.269044629	488.479263	488.479263	265.7157741	269.0446291	Pisaster	90	0	0
46.3	6/14/2014	529	2014	SJI	Crescent	1	217	0.488479263	0.488479263	0.265715774	0.269044629	488.479263	488.479263	265.7157741	269.0446291	Pisaster	90	0	0
46.4	6/14/2014	529	2014	SJI	Crescent	1	217	0.488479263	0.488479263	0.265715774	0.269044629	488.479263	488.479263	265.7157741	269.0446291	Pisaster	90	0	0
46.5	6/14/2014	529	2014	SJI	Crescent	1	217	0.488479263	0.488479263	0.265715774	0.269044629	488.479263	488.479263	265.7157741	269.0446291	Pisaster	90	0	0
46.6	6/14/2014	529	2014	SJI	Crescent	1	217	0.488479263	0.488479263	0.265715774	0.269044629	488.479263	488.479263	265.7157741	269.0446291	Pisaster	90	0	0
46.7	6/14/2014	529	2014	SJI	Crescent	1	217	0.488479263	0.488479263	0.265715774	0.269044629	488.479263	488.479263	265.7157741	269.0446291	Pisaster	90	0	0
46.8	6/14/2014	529	2014	SJI	Crescent	1	217	0.488479263	0.488479263	0.265715774	0.269044629	488.479263	488.479263	265.7157741	269.0446291	Pisaster	90	0	0
46.9	6/14/2014	529	2014	SJI	Crescent	1	217	0.488479263	0.488479263	0.265715774	0.269044629	488.479263	488.479263	265.7157741	269.0446291	Pisaster	90	0	0
47	6/14/2014	529	2014	SJI	Crescent	1	217	0.488479263	0.488479263	0.265715774	0.269044629	488.479263	488.479263	265.7157741	269.0446291	Pisaster	100	0	0
47.1	6/14/2014	529	2014	SJI	Crescent	1	217	0.488479263	0.488479263	0.265715774	0.269044629	488.479263	488.479263	265.7157741	269.0446291	Pisaster	100	0	0
47.1	6/14/2014	529	2014	SJI	Crescent	1	217	0.488479263	0.488479263	0.265715774	0.269044629	488.479263	488.479263	265.7157741	269.0446291	Pisaster	100	0	0
47.11	6/14/2014	529	2014	SJI	Crescent	1	217	0.488479263	0.488479263	0.265715774	0.269044629	488.479263	488.479263	265.7157741	269.0446291	Pisaster	100	0	0
47.12	6/14/2014	529	2014	SJI	Crescent	1	217	0.488479263	0.488479263	0.265715774	0.269044629	488.479263	488.479263	265.7157741	269.0446291	Pisaster	100	0	0
47.13	6/14/2014	529	2014	SJI	Crescent	1	217	0.488479263	0.488479263	0.265715774	0.269044629	488.479263	488.479263	265.7157741	269.0446291	Pisaster	100	0	0
47.14	6/14/2014	529	2014	SJI	Crescent	1	217	0.488479263	0.488479263	0.265715774	0.269044629	488.479263	488.479263	265.7157741	269.0446291	Pisaster	100	0	0
47.15	6/14/2014	529	2014	SJI	Crescent	1	217	0.488479263	0.488479263	0.265715774	0.269044629	488.479263	488.479263	265.7157741	269.0446291	Pisaster	100	0	0
47.16	6/14/2014	529	2014	SJI	Crescent	1	217	0.488479263	0.488479263	0.265715774	0.269044629	488.479263	488.479263	265.7157741	269.0446291	Pisaster	100	0	0
47.17	6/14/2014	529	2014	SJI	Crescent	1	217	0.488479263	0.488479263	0.265715774	0.269044629	488.479263	488.479263	265.7157741	269.0446291	Pisaster	100	0	0
47.18	6/14/2014	529	2014	SJI	Crescent	1	217	0.488479263	0.488479263	0.265715774	0.269044629	488.479263	488.479263	265.7157741	269.0446291	Pisaster	100	0	0
47.19	6/14/2014	529	2014	SJI	Crescent	1	217	0.488479263	0.488479263	0.265715774	0.269044629	488.479263	488.479263	265.7157741	269.0446291	Pisaster	100	0	0
47.2	6/14/2014	529	2014	SJI	Crescent	1	217	0.488479263	0.488479263	0.265715774	0.269044629	488.479263	488.479263	265.7157741	269.0446291	Pisaster	100	0	0
47.2	6/14/2014	529	2014	SJI	Crescent	1	217	0.488479263	0.488479263	0.265715774	0.269044629	488.479263	488.479263	265.7157741	269.0446291	Pisaster	100	0	0
47.21	6/14/2014	529	2014	SJI	Crescent	1	217	0.488479263	0.488479263	0.265715774	0.269044629	488.479263	488.479263	265.7157741	269.0446291	Pisaster	100	0	0
47.22	6/14/2014	529	2014	SJI	Crescent	1	217	0.488479263	0.488479263	0.265715774	0.269044629	488.479263	488.479263	265.7157741	269.0446291	Pisaster	100	0	0
47.23	6/14/2014	529	2014	SJI	Crescent	1	217	0.488479263	0.488479263	0.265715774	0.269044629	488.479263	488.479263	265.7157741	269.0446291	Pisaster	100	0	0
47.24	6/14/2014	529	2014	SJI	Crescent	1	217	0.488479263	0.488479263	0.265715774	0.269044629	488.479263	488.479263	265.7157741	269.0446291	Pisaster	100	0	0
47.25	6/14/2014	529	2014	SJI	Crescent	1	217	0.488479263	0.488479263	0.265715774	0.269044629	488.479263	488.479263	265.7157741	269.0446291	Pisaster	100	0	0
47.26	6/14/2014	529	2014	SJI	Crescent	1	217	0.488479263	0.488479263	0.265715774	0.269044629	488.479263	488.479263	265.7157741	269.0446291	Pisaster	100	0	0
47.27	6/14/2014	529	2014	SJI	Crescent	1	217	0.488479263	0.488479263	0.265715774	0.269044629	488.479263	488.479263	265.7157741	269.0446291	Pisaster	100	0	0
47.28	6/14/2014	529	2014	SJI	Crescent	1	217	0.488479263	0.488479263	0.265715774	0.269044629	488.479263	488.479263	265.7157741	269.0446291	Pisaster	100	0	0
47.29	6/14/2014	529	2014	SJI	Crescent	1	217	0.488479263	0.488479263	0.265715774	0.269044629	488.479263	488.479263	265.7157741	269.0446291	Pisaster	100	0	0
47.3	6/14/2014	529	2014	SJI	Crescent	1	217	0.488479263	0.488479263	0.265715774	0.269044629	488.479263	488.479263	265.7157741	269.0446291	Pisaster	100	0	0
47.3	6/14/2014	529	2014	SJI	Crescent	1	217	0.488479263	0.488479263	0.265715774	0.269044629	488.479263	488.479263	265.7157741	269.0446291	Pisaster	100	0	0
47.31	6/14/2014	529	2014	SJI	Crescent	1	217	0.488479263	0.488479263	0.265715774	0.269044629	488.479263	488.479263	265.7157741	269.0446291	Pisaster	100	0	0
47.32	6/14/2014	529	2014	SJI	Crescent	1	217	0.488479263	0.488479263	0.265715774	0.269044629	488.479263	488.479263	265.7157741	269.0446291	Pisaster	100	0	0
47.33	6/14/2014	529	2014	SJI	Crescent	1	217	0.488479263	0.488479263	0.265715774	0.269044629	488.479263	488.479263	265.7157741	269.0446291	Pisaster	100	0	0
47.34	6/14/2014	529	2014	SJI	Crescent	1	217	0.488479263	0.488479263	0.265715774	0.269044629	488.479263	488.479263	265.7157741	269.0446291	Pisaster	100	0	0
47.35	6/14/2014	529	2014	SJI	Crescent	1	217	0.488479263	0.488479263	0.265715774	0.269044629	488.479263	488.479263	265.7157741	269.0446291	Pisaster	100	0	0
47.36	6/14/2014	529	2014	SJI	Crescent	1	217	0.488479263	0.488479263	0.265715774	0.269044629	488.479263	488.479263	265.7157741	269.0446291	Pisaster	100	0	0
47.37	6/14/2014	529	2014	SJI	Crescent	1	217	0.488479263	0.488479263	0.265715774	0.269044629	488.479263	488.479263	265.7157741	269.0446291	Pisaster	100	0	0
47.38	6/14/2014	529	2014	SJI	Crescent	1	217	0.488479263	0.488479263	0.265715774	0.269044629	488.479263	488.479263	265.7157741	269.0446291	Pisaster	100	0	0
47.39	6/14/2014	529	2014	SJI	Crescent	1	217	0.488479263	0.488479263	0.265715774	0.269044629	488.479263	488.479263	265.7157741	269.0446291	Pisaster	100	0	0
47.4	6/14/2014	529	2014	SJI	Crescent	1	217	0.488479263	0.488479263	0.265715774	0.269044629	488.479263	488.479263	265.7157741	269.0446291	Pisaster	100	0	0
47.4	6/14/2014	529	2014	SJI	Crescent	1	217	0.488479263	0.488479263	0.265715774	0.269044629	488.479263	488.479263	265.7157741	269.0446291	Pisaster	100	0	0
47.41	6/14/2014	529	2014	SJI	Crescent	1	217	0.488479263	0.488479263	0.265715774	0.269044629	488.479263	488.479263	265.7157741	269.0446291	Pisaster	100	0	0
47.5	6/14/2014	529	2014	SJI	Crescent	1	217	0.488479263	0.488479263	0.265715774	0.269044629	488.479263	488.479263	265.7157741	269.0446291	Pisaster	100	0	0
47.6	6/14/2014	529	2014	SJI	Crescent	1	217	0.488479263	0.488479263	0.265715774	0.269044629	488.479263	488.479263	265.7157741	269.0446291	Pisaster	100	0	0
47.7	6/14/2014	529	2014	SJI	Crescent	1	217	0.488479263	0.488479263	0.265715774	0.269044629	488.479263	488.479263	265.7157741	269.0446291	Pisaster	100	0	0
47.8	6/14/2014	529	2014	SJI	Crescent	1	217	0.488479263	0.488479263	0.265715774	0.269044629	488.479263	488.479263	265.7157741	269.0446291	Pisaster	100	0	0
47.9	6/14/2014	529	2014	SJI	Crescent	1	217	0.488479263	0.488479263	0.265715774	0.269044629	488.479263	488.479263	265.7157741	269.0446291	Pisaster	100	0	0
48	6/14/2014	529	2014	SJI	Crescent	1	217	0.488479263	0.488479263	0.265715774	0.269044629	488.479263	488.479263	265.7157741	269.0446291	Pisaster	110	0	0
48.1	6/14/2014	529	2014	SJI	Crescent	1	217	0.488479263	0.488479263	0.265715774	0.269044629	488.479263	488.479263	265.7157741	269.0446291	Pisaster	110	0	0
48.1	6/14/2014	529	2014	SJI	Crescent	1	217	0.488479263	0.488479263	0.265715774	0.269044629	488.479263	488.479263	265.7157741	269.0446291	Pisaster	110	0	0
48.11	6/14/2014	529	2014	SJI	Crescent	1	217	0.488479263	0.488479263	0.265715774	0.269044629	488.479263	488.479263	265.7157741	269.0446291	Pisaster	110	0	0
48.12	6/14/2014	529	2014	SJI	Crescent	1	217	0.488479263	0.488479263	0.265715774	0.269044629	488.479263	488.479263	265.7157741	269.0446291	Pisaster	110	0	0
48.13	6/14/2014	529	2014	SJI	Crescent	1	217	0.488479263	0.488479263	0.265715774	0.269044629	488.479263	488.479263	265.7157741	269.0446291	Pisaster	110	0	0
48.14	6/14/2014	529	2014	SJI	Crescent	1	217	0.488479263	0.488479263	0.265715774	0.269044629	488.479263	488.479263	265.7157741	269.0446291	Pisaster	110	0	0
48.15	6/14/2014	529	2014	SJI	Crescent	1	217	0.488479263	0.488479263	0.265715774	0.269044629	488.479263	488.479263	265.7157741	269.0446291	Pisaster	110	0	0
48.16	6/14/2014	529	2014	SJI	Crescent	1	217	0.488479263	0.488479263	0.265715774	0.269044629	488.479263	488.479263	265.7157741	269.0446291	Pisaster	110	0	0
48.17	6/14/2014	529	2014	SJI	Crescent	1	217	0.488479263	0.488479263	0.265715774	0.269044629	488.479263	488.479263	265.7157741	269.0446291	Pisaster	110	0	0
48.18	6/14/2014	529	2014	SJI	Crescent	1	217	0.488479263	0.488479263	0.265715774	0.269044629	488.479263	488.479263	265.7157741	269.0446291	Pisaster	110	0	0
48.19	6/14/2014	529	2014	SJI	Crescent	1	217	0.488479263	0.488479263	0.265715774	0.269044629	488.479263	488.479263	265.7157741	269.0446291	Pisaster	110	0	0
48.2	6/14/2014	529	2014	SJI	Crescent	1	217	0.488479263	0.488479263	0.265715774	0.269044629	488.479263	488.479263	265.7157741	269.0446291	Pisaster	110	0	0
48.2	6/14/2014	529	2014	SJI	Crescent	1	217	0.488479263	0.488479263	0.265715774	0.269044629	488.479263	488.479263	265.7157741	269.0446291	Pisaster	110	0	0
48.21	6/14/2014	529	2014	SJI	Crescent	1	217	0.488479263	0.488479263	0.265715774	0.269044629	488.479263	488.479263	265.7157741	269.0446291	Pisaster	110	0	0
48.22	6/14/2014	529	2014	SJI	Crescent	1	217	0.488479263	0.488479263	0.265715774	0.269044629	488.479263	488.479263	265.7157741	269.0446291	Pisaster	110	0	0
48.3	6/14/2014	529	2014	SJI	Crescent	1	217	0.488479263	0.488479263	0.265715774	0.269044629	488.479263	488.479263	265.7157741	269.0446291	Pisaster	110	0	0
48.4	6/14/2014	529	2014	SJI	Crescent	1	217	0.488479263	0.488479263	0.265715774	0.269044629	488.479263	488.479263	265.7157741	269.0446291	Pisaster	110	0	0
48.5	6/14/2014	529	2014	SJI	Crescent	1	217	0.488479263	0.488479263	0.265715774	0.269044629	488.479263	488.479263	265.7157741	269.0446291	Pisaster	110	0	0
48.6	6/14/2014	529	2014	SJI	Crescent	1	217	0.488479263	0.488479263	0.265715774	0.269044629	488.479263	488.479263	265.7157741	269.0446291	Pisaster	110	0	0
48.7	6/14/2014	529	2014	SJI	Crescent	1	217	0.488479263	0.488479263	0.265715774	0.269044629	488.479263	488.479263	265.7157741	269.0446291	Pisaster	110	0	0
48.8	6/14/2014	529	2014	SJI	Crescent	1	217	0.488479263	0.488479263	0.265715774	0.269044629	488.479263	488.479263	265.7157741	269.0446291	Pisaster	110	0	0
48.9	6/14/2014	529	2014	SJI	Crescent	1	217	0.488479263	0.488479263	0.265715774	0.269044629	488.479263	488.479263	265.7157741	269.0446291	Pisaster	110	0	0
49	6/14/2014	529	2014	SJI	Crescent	1	217	0.488479263	0.488479263	0.265715774	0.269044629	488.479263	488.479263	265.7157741	269.0446291	Pisaster	120	0	0
49.1	6/14/2014	529	2014	SJI	Crescent	1	217	0.488479263	0.488479263	0.265715774	0.269044629	488.479263	488.479263	265.7157741	269.0446291	Pisaster	120	0	0
49.2	6/14/2014	529	2014	SJI	Crescent	1	217	0.488479263	0.488479263	0.265715774	0.269044629	488.479263	488.479263	265.7157741	269.0446291	Pisaster	120	0	0
49.3	6/14/2014	529	2014	SJI	Crescent	1	217	0.488479263	0.488479263	0.265715774	0.269044629	488.479263	488.479263	265.7157741	269.0446291	Pisaster	120	0	0
49.4	6/14/2014	529	2014	SJI	Crescent	1	217	0.488479263	0.488479263	0.265715774	0.269044629	488.479263	488.479263	265.7157741	269.0446291	Pisaster	120	0	0
49.5	6/14/2014	529	2014	SJI	Crescent	1	217	0.488479263	0.488479263	0.265715774	0.269044629	488.479263	488.479263	265.7157741	269.0446291	Pisaster	120	0	0
49.6	6/14/2014	529	2014	SJI	Crescent	1	217	0.488479263	0.488479263	0.265715774	0.269044629	488.479263	488.479263	265.7157741	269.0446291	Pisaster	120	0	0
49.7	6/14/2014	529	2014	SJI	Crescent	1	217	0.488479263	0.488479263	0.265715774	0.269044629	488.479263	488.479263	265.7157741	269.0446291	Pisaster	120	0	0
50	6/14/2014	529	2014	SJI	Crescent	1	217	0.488479263	0.488479263	0.265715774	0.269044629	488.479263	488.479263	265.7157741	269.0446291	Pisaster	140	0	0
51	6/14/2014	529	2014	SJI	Crescent	2	75	0.226666667	0.226666667	0.265715774	0.269044629	226.666667	226.666667	265.7157741	269.0446291	Pisaster	10	0	0
51.1	6/14/2014	529	2014	SJI	Crescent	2	75	0.226666667	0.226666667	0.265715774	0.269044629	226.666667	226.666667	265.7157741	269.0446291	Pisaster	10	0	0
51.2	6/14/2014	529	2014	SJI	Crescent	2	75	0.226666667	0.226666667	0.265715774	0.269044629	226.666667	226.666667	265.7157741	269.0446291	Pisaster	10	0	0
51.3	6/14/2014	529	2014	SJI	Crescent	2	75	0.226666667	0.226666667	0.265715774	0.269044629	226.666667	226.666667	265.7157741	269.0446291	Pisaster	10	0	0
51.4	6/14/2014	529	2014	SJI	Crescent	2	75	0.226666667	0.226666667	0.265715774	0.269044629	226.666667	226.666667	265.7157741	269.0446291	Pisaster	10	0	0
52	6/14/2014	529	2014	SJI	Crescent	2	75	0.226666667	0.226666667	0.265715774	0.269044629	226.666667	226.666667	265.7157741	269.0446291	Pisaster	20	0	0
52.1	6/14/2014	529	2014	SJI	Crescent	2	75	0.226666667	0.226666667	0.265715774	0.269044629	226.666667	226.666667	265.7157741	269.0446291	Pisaster	20	0	0
52.2	6/14/2014	529	2014	SJI	Crescent	2	75	0.226666667	0.226666667	0.265715774	0.269044629	226.666667	226.666667	265.7157741	269.0446291	Pisaster	20	0	0
52.3	6/14/2014	529	2014	SJI	Crescent	2	75	0.226666667	0.226666667	0.265715774	0.269044629	226.666667	226.666667	265.7157741	269.0446291	Pisaster	20	0	0
52.4	6/14/2014	529	2014	SJI	Crescent	2	75	0.226666667	0.226666667	0.265715774	0.269044629	226.666667	226.666667	265.7157741	269.0446291	Pisaster	20	0	0
52.5	6/14/2014	529	2014	SJI	Crescent	2	75	0.226666667	0.226666667	0.265715774	0.269044629	226.666667	226.666667	265.7157741	269.0446291	Pisaster	20	0	0
52.6	6/14/2014	529	2014	SJI	Crescent	2	75	0.226666667	0.226666667	0.265715774	0.269044629	226.666667	226.666667	265.7157741	269.0446291	Pisaster	20	0	0
52.7	6/14/2014	529	2014	SJI	Crescent	2	75	0.226666667	0.226666667	0.265715774	0.269044629	226.666667	226.666667	265.7157741	269.0446291	Pisaster	20	0	0
53	6/14/2014	529	2014	SJI	Crescent	2	75	0.226666667	0.226666667	0.265715774	0.269044629	226.666667	226.666667	265.7157741	269.0446291	Pisaster	30	0	0
53.1	6/14/2014	529	2014	SJI	Crescent	2	75	0.226666667	0.226666667	0.265715774	0.269044629	226.666667	226.666667	265.7157741	269.0446291	Pisaster	30	0	0
54	6/14/2014	529	2014	SJI	Crescent	2	75	0.226666667	0.226666667	0.265715774	0.269044629	226.666667	226.666667	265.7157741	269.0446291	Pisaster	50	0	0
54.1	6/14/2014	529	2014	SJI	Crescent	2	75	0.226666667	0.226666667	0.265715774	0.269044629	226.666667	226.666667	265.7157741	269.0446291	Pisaster	50	0	0
54.2	6/14/2014	529	2014	SJI	Crescent	2	75	0.226666667	0.226666667	0.265715774	0.269044629	226.666667	226.666667	265.7157741	269.0446291	Pisaster	50	0	0
55	6/14/2014	529	2014	SJI	Crescent	2	75	0.226666667	0.226666667	0.265715774	0.269044629	226.666667	226.666667	265.7157741	269.0446291	Pisaster	60	0	0
56	6/14/2014	529	2014	SJI	Crescent	2	75	0.226666667	0.226666667	0.265715774	0.269044629	226.666667	226.666667	265.7157741	269.0446291	Pisaster	70	0	0
56.1	6/14/2014	529	2014	SJI	Crescent	2	75	0.226666667	0.226666667	0.265715774	0.269044629	226.666667	226.666667	265.7157741	269.0446291	Pisaster	70	0	0
56.2	6/14/2014	529	2014	SJI	Crescent	2	75	0.226666667	0.226666667	0.265715774	0.269044629	226.666667	226.666667	265.7157741	269.0446291	Pisaster	70	0	0
57	6/14/2014	529	2014	SJI	Crescent	2	75	0.226666667	0.226666667	0.265715774	0.269044629	226.666667	226.666667	265.7157741	269.0446291	Pisaster	80	0	0
57.1	6/14/2014	529	2014	SJI	Crescent	2	75	0.226666667	0.226666667	0.265715774	0.269044629	226.666667	226.666667	265.7157741	269.0446291	Pisaster	80	0	0
57.2	6/14/2014	529	2014	SJI	Crescent	2	75	0.226666667	0.226666667	0.265715774	0.269044629	226.666667	226.666667	265.7157741	269.0446291	Pisaster	80	0	0
57.3	6/14/2014	529	2014	SJI	Crescent	2	75	0.226666667	0.226666667	0.265715774	0.269044629	226.666667	226.666667	265.7157741	269.0446291	Pisaster	80	0	0
57.4	6/14/2014	529	2014	SJI	Crescent	2	75	0.226666667	0.226666667	0.265715774	0.269044629	226.666667	226.666667	265.7157741	269.0446291	Pisaster	80	0	0
57.5	6/14/2014	529	2014	SJI	Crescent	2	75	0.226666667	0.226666667	0.265715774	0.269044629	226.666667	226.666667	265.7157741	269.0446291	Pisaster	80	0	0
58	6/14/2014	529	2014	SJI	Crescent	2	75	0.226666667	0.226666667	0.265715774	0.269044629	226.666667	226.666667	265.7157741	269.0446291	Pisaster	90	0	0
59	6/14/2014	529	2014	SJI	Crescent	2	75	0.226666667	0.226666667	0.265715774	0.269044629	226.666667	226.666667	265.7157741	269.0446291	Pisaster	100	0	0
59.1	6/14/2014	529	2014	SJI	Crescent	2	75	0.226666667	0.226666667	0.265715774	0.269044629	226.666667	226.666667	265.7157741	269.0446291	Pisaster	100	0	0
59.2	6/14/2014	529	2014	SJI	Crescent	2	75	0.226666667	0.226666667	0.265715774	0.269044629	226.666667	226.666667	265.7157741	269.0446291	Pisaster	100	0	0
59.3	6/14/2014	529	2014	SJI	Crescent	2	75	0.226666667	0.226666667	0.265715774	0.269044629	226.666667	226.666667	265.7157741	269.0446291	Pisaster	100	0	0
59.4	6/14/2014	529	2014	SJI	Crescent	2	75	0.226666667	0.226666667	0.265715774	0.269044629	226.666667	226.666667	265.7157741	269.0446291	Pisaster	100	0	0
59.5	6/14/2014	529	2014	SJI	Crescent	2	75	0.226666667	0.226666667	0.265715774	0.269044629	226.666667	226.666667	265.7157741	269.0446291	Pisaster	100	0	0
60	6/14/2014	529	2014	SJI	Crescent	2	75	0.226666667	0.226666667	0.265715774	0.269044629	226.666667	226.666667	265.7157741	269.0446291	Pisaster	110	0	0
60.1	6/14/2014	529	2014	SJI	Crescent	2	75	0.226666667	0.226666667	0.265715774	0.269044629	226.666667	226.666667	265.7157741	269.0446291	Pisaster	110	0	0
61	6/14/2014	529	2014	SJI	Crescent	2	75	0.226666667	0.226666667	0.265715774	0.269044629	226.666667	226.666667	265.7157741	269.0446291	Pisaster	120	0	0
62	6/14/2014	529	2014	SJI	Crescent	3	70	0.314285714	0.328571429	0.265715774	0.269044629	314.285714	328.571429	265.7157741	269.0446291	Pisaster	10	0	0
62.1	6/14/2014	529	2014	SJI	Crescent	3	70	0.314285714	0.328571429	0.265715774	0.269044629	314.285714	328.571429	265.7157741	269.0446291	Pisaster	10	0	0
62.2	6/14/2014	529	2014	SJI	Crescent	3	70	0.314285714	0.328571429	0.265715774	0.269044629	314.285714	328.571429	265.7157741	269.0446291	Pisaster	10	0	0
62.3	6/14/2014	529	2014	SJI	Crescent	3	70	0.314285714	0.328571429	0.265715774	0.269044629	314.285714	328.571429	265.7157741	269.0446291	Pisaster	10	0	0
62.4	6/14/2014	529	2014	SJI	Crescent	3	70	0.314285714	0.328571429	0.265715774	0.269044629	314.285714	328.571429	265.7157741	269.0446291	Pisaster	10	0	0
62.5	6/14/2014	529	2014	SJI	Crescent	3	70	0.314285714	0.328571429	0.265715774	0.269044629	314.285714	328.571429	265.7157741	269.0446291	Pisaster	10	0	0
62.6	6/14/2014	529	2014	SJI	Crescent	3	70	0.314285714	0.328571429	0.265715774	0.269044629	314.285714	328.571429	265.7157741	269.0446291	Pisaster	10	0	0
62.7	6/14/2014	529	2014	SJI	Crescent	3	70	0.314285714	0.328571429	0.265715774	0.269044629	314.285714	328.571429	265.7157741	269.0446291	Pisaster	10	0	0
62.8	6/14/2014	529	2014	SJI	Crescent	3	70	0.314285714	0.328571429	0.265715774	0.269044629	314.285714	328.571429	265.7157741	269.0446291	Pisaster	10	0	0
62.9	6/14/2014	529	2014	SJI	Crescent	3	70	0.314285714	0.328571429	0.265715774	0.269044629	314.285714	328.571429	265.7157741	269.0446291	Pisaster	10	0	0
63	6/14/2014	529	2014	SJI	Crescent	3	70	0.314285714	0.328571429	0.265715774	0.269044629	314.285714	328.571429	265.7157741	269.0446291	Pisaster	20	0	0
63.1	6/14/2014	529	2014	SJI	Crescent	3	70	0.314285714	0.328571429	0.265715774	0.269044629	314.285714	328.571429	265.7157741	269.0446291	Pisaster	20	0	0
63.2	6/14/2014	529	2014	SJI	Crescent	3	70	0.314285714	0.328571429	0.265715774	0.269044629	314.285714	328.571429	265.7157741	269.0446291	Pisaster	20	0	0
63.3	6/14/2014	529	2014	SJI	Crescent	3	70	0.314285714	0.328571429	0.265715774	0.269044629	314.285714	328.571429	265.7157741	269.0446291	Pisaster	20	0	0
63.4	6/14/2014	529	2014	SJI	Crescent	3	70	0.314285714	0.328571429	0.265715774	0.269044629	314.285714	328.571429	265.7157741	269.0446291	Pisaster	20	0	0
63.5	6/14/2014	529	2014	SJI	Crescent	3	70	0.314285714	0.328571429	0.265715774	0.269044629	314.285714	328.571429	265.7157741	269.0446291	Pisaster	20	0	0
64	6/14/2014	529	2014	SJI	Crescent	3	70	0.314285714	0.328571429	0.265715774	0.269044629	314.285714	328.571429	265.7157741	269.0446291	Pisaster	30	0	0
64.1	6/14/2014	529	2014	SJI	Crescent	3	70	0.314285714	0.328571429	0.265715774	0.269044629	314.285714	328.571429	265.7157741	269.0446291	Pisaster	30	0	0
64.1	6/14/2014	529	2014	SJI	Crescent	3	70	0.314285714	0.328571429	0.265715774	0.269044629	314.285714	328.571429	265.7157741	269.0446291	Pisaster	30	0	0
64.11	6/14/2014	529	2014	SJI	Crescent	3	70	0.314285714	0.328571429	0.265715774	0.269044629	314.285714	328.571429	265.7157741	269.0446291	Pisaster	30	0	0
64.12	6/14/2014	529	2014	SJI	Crescent	3	70	0.314285714	0.328571429	0.265715774	0.269044629	314.285714	328.571429	265.7157741	269.0446291	Pisaster	30	0	0
64.13	6/14/2014	529	2014	SJI	Crescent	3	70	0.314285714	0.328571429	0.265715774	0.269044629	314.285714	328.571429	265.7157741	269.0446291	Pisaster	30	0	0
64.14	6/14/2014	529	2014	SJI	Crescent	3	70	0.314285714	0.328571429	0.265715774	0.269044629	314.285714	328.571429	265.7157741	269.0446291	Pisaster	30	0	0
64.2	6/14/2014	529	2014	SJI	Crescent	3	70	0.314285714	0.328571429	0.265715774	0.269044629	314.285714	328.571429	265.7157741	269.0446291	Pisaster	30	0	0
64.3	6/14/2014	529	2014	SJI	Crescent	3	70	0.314285714	0.328571429	0.265715774	0.269044629	314.285714	328.571429	265.7157741	269.0446291	Pisaster	30	0	0
64.4	6/14/2014	529	2014	SJI	Crescent	3	70	0.314285714	0.328571429	0.265715774	0.269044629	314.285714	328.571429	265.7157741	269.0446291	Pisaster	30	0	0
64.5	6/14/2014	529	2014	SJI	Crescent	3	70	0.314285714	0.328571429	0.265715774	0.269044629	314.285714	328.571429	265.7157741	269.0446291	Pisaster	30	0	0
64.6	6/14/2014	529	2014	SJI	Crescent	3	70	0.314285714	0.328571429	0.265715774	0.269044629	314.285714	328.571429	265.7157741	269.0446291	Pisaster	30	0	0
64.7	6/14/2014	529	2014	SJI	Crescent	3	70	0.314285714	0.328571429	0.265715774	0.269044629	314.285714	328.571429	265.7157741	269.0446291	Pisaster	30	0	0
64.8	6/14/2014	529	2014	SJI	Crescent	3	70	0.314285714	0.328571429	0.265715774	0.269044629	314.285714	328.571429	265.7157741	269.0446291	Pisaster	30	0	0
64.9	6/14/2014	529	2014	SJI	Crescent	3	70	0.314285714	0.328571429	0.265715774	0.269044629	314.285714	328.571429	265.7157741	269.0446291	Pisaster	30	0	0
65	6/14/2014	529	2014	SJI	Crescent	3	70	0.314285714	0.328571429	0.265715774	0.269044629	314.285714	328.571429	265.7157741	269.0446291	Pisaster	40	0	0
65.1	6/14/2014	529	2014	SJI	Crescent	3	70	0.314285714	0.328571429	0.265715774	0.269044629	314.285714	328.571429	265.7157741	269.0446291	Pisaster	40	0	0
65.2	6/14/2014	529	2014	SJI	Crescent	3	70	0.314285714	0.328571429	0.265715774	0.269044629	314.285714	328.571429	265.7157741	269.0446291	Pisaster	40	0	0
65.3	6/14/2014	529	2014	SJI	Crescent	3	70	0.314285714	0.328571429	0.265715774	0.269044629	314.285714	328.571429	265.7157741	269.0446291	Pisaster	40	0	0
65.4	6/14/2014	529	2014	SJI	Crescent	3	70	0.314285714	0.328571429	0.265715774	0.269044629	314.285714	328.571429	265.7157741	269.0446291	Pisaster	40	0	0
65.5	6/14/2014	529	2014	SJI	Crescent	3	70	0.314285714	0.328571429	0.265715774	0.269044629	314.285714	328.571429	265.7157741	269.0446291	Pisaster	40	0	0
66	6/14/2014	529	2014	SJI	Crescent	3	70	0.314285714	0.328571429	0.265715774	0.269044629	314.285714	328.571429	265.7157741	269.0446291	Pisaster	50	0	0
66.1	6/14/2014	529	2014	SJI	Crescent	3	70	0.314285714	0.328571429	0.265715774	0.269044629	314.285714	328.571429	265.7157741	269.0446291	Pisaster	50	0	0
66.2	6/14/2014	529	2014	SJI	Crescent	3	70	0.314285714	0.328571429	0.265715774	0.269044629	314.285714	328.571429	265.7157741	269.0446291	Pisaster	50	0	0
66.3	6/14/2014	529	2014	SJI	Crescent	3	70	0.314285714	0.328571429	0.265715774	0.269044629	314.285714	328.571429	265.7157741	269.0446291	Pisaster	50	0	0
67	6/14/2014	529	2014	SJI	Crescent	3	70	0.314285714	0.328571429	0.265715774	0.269044629	314.285714	328.571429	265.7157741	269.0446291	Pisaster	60	0	0
68	6/14/2014	529	2014	SJI	Crescent	3	70	0.314285714	0.328571429	0.265715774	0.269044629	314.285714	328.571429	265.7157741	269.0446291	Pisaster	70	0	0
68.1	6/14/2014	529	2014	SJI	Crescent	3	70	0.314285714	0.328571429	0.265715774	0.269044629	314.285714	328.571429	265.7157741	269.0446291	Pisaster	70	0	0
68.2	6/14/2014	529	2014	SJI	Crescent	3	70	0.314285714	0.328571429	0.265715774	0.269044629	314.285714	328.571429	265.7157741	269.0446291	Pisaster	70	0	0
69	6/14/2014	529	2014	SJI	Crescent	3	70	0.314285714	0.328571429	0.265715774	0.269044629	314.285714	328.571429	265.7157741	269.0446291	Pisaster	80	0	0
69.1	6/14/2014	529	2014	SJI	Crescent	3	70	0.314285714	0.328571429	0.265715774	0.269044629	314.285714	328.571429	265.7157741	269.0446291	Pisaster	80	0	0
69.2	6/14/2014	529	2014	SJI	Crescent	3	70	0.314285714	0.328571429	0.265715774	0.269044629	314.285714	328.571429	265.7157741	269.0446291	Pisaster	80	0	0
69.3	6/14/2014	529	2014	SJI	Crescent	3	70	0.314285714	0.328571429	0.265715774	0.269044629	314.285714	328.571429	265.7157741	269.0446291	Pisaster	80	0	0
69.4	6/14/2014	529	2014	SJI	Crescent	3	70	0.314285714	0.328571429	0.265715774	0.269044629	314.285714	328.571429	265.7157741	269.0446291	Pisaster	80	0	0
70	6/14/2014	529	2014	SJI	Crescent	3	70	0.314285714	0.328571429	0.265715774	0.269044629	314.285714	328.571429	265.7157741	269.0446291	Pisaster	90	0	0
70.1	6/14/2014	529	2014	SJI	Crescent	3	70	0.314285714	0.328571429	0.265715774	0.269044629	314.285714	328.571429	265.7157741	269.0446291	Pisaster	90	0	0
70.2	6/14/2014	529	2014	SJI	Crescent	3	70	0.314285714	0.328571429	0.265715774	0.269044629	314.285714	328.571429	265.7157741	269.0446291	Pisaster	90	0	0
70.3	6/14/2014	529	2014	SJI	Crescent	3	70	0.314285714	0.328571429	0.265715774	0.269044629	314.285714	328.571429	265.7157741	269.0446291	Pisaster	90	0	0
70.4	6/14/2014	529	2014	SJI	Crescent	3	70	0.314285714	0.328571429	0.265715774	0.269044629	314.285714	328.571429	265.7157741	269.0446291	Pisaster	90	0	0
70.5	6/14/2014	529	2014	SJI	Crescent	3	70	0.314285714	0.328571429	0.265715774	0.269044629	314.285714	328.571429	265.7157741	269.0446291	Pisaster	90	0	0
71	6/14/2014	529	2014	SJI	Crescent	3	70	0.314285714	0.328571429	0.265715774	0.269044629	314.285714	328.571429	265.7157741	269.0446291	Pisaster	100	0	0
71.1	6/14/2014	529	2014	SJI	Crescent	3	70	0.314285714	0.328571429	0.265715774	0.269044629	314.285714	328.571429	265.7157741	269.0446291	Pisaster	100	0	0
71.2	6/14/2014	529	2014	SJI	Crescent	3	70	0.314285714	0.328571429	0.265715774	0.269044629	314.285714	328.571429	265.7157741	269.0446291	Pisaster	100	0	0
71.3	6/14/2014	529	2014	SJI	Crescent	3	70	0.314285714	0.328571429	0.265715774	0.269044629	314.285714	328.571429	265.7157741	269.0446291	Pisaster	100	0	0
71.4	6/14/2014	529	2014	SJI	Crescent	3	70	0.314285714	0.328571429	0.265715774	0.269044629	314.285714	328.571429	265.7157741	269.0446291	Pisaster	100	0	0
72	6/14/2014	529	2014	SJI	Crescent	3	70	0.314285714	0.328571429	0.265715774	0.269044629	314.285714	328.571429	265.7157741	269.0446291	Pisaster	110	0	0
72.1	6/14/2014	529	2014	SJI	Crescent	3	70	0.314285714	0.328571429	0.265715774	0.269044629	314.285714	328.571429	265.7157741	269.0446291	Pisaster	110	0	0
72.2	6/14/2014	529	2014	SJI	Crescent	3	70	0.314285714	0.328571429	0.265715774	0.269044629	314.285714	328.571429	265.7157741	269.0446291	Pisaster	110	0	0
73	6/14/2014	529	2014	SJI	Crescent	3	70	0.314285714	0.328571429	0.265715774	0.269044629	314.285714	328.571429	265.7157741	269.0446291	Pisaster	120	0	0
73.1	6/14/2014	529	2014	SJI	Crescent	3	70	0.314285714	0.328571429	0.265715774	0.269044629	314.285714	328.571429	265.7157741	269.0446291	Pisaster	120	0	0
4110	6/14/2014	529	2014	SJI	Crescent	1	217	0.488479263	0.488479263	0.265715774	0.269044629	488.479263	488.479263	265.7157741	269.0446291	Pisaster	20	1	1
4610	6/14/2014	529	2014	SJI	Crescent	1	217	0.488479263	0.488479263	0.265715774	0.269044629	488.479263	488.479263	265.7157741	269.0446291	Pisaster	90	1	1
5710	6/14/2014	529	2014	SJI	Crescent	2	75	0.226666667	0.226666667	0.265715774	0.269044629	226.666667	226.666667	265.7157741	269.0446291	Pisaster	80	1	1
716	6/14/2014	529	2014	SJI	Crescent	3	70	0.314285714	0.328571429	0.265715774	0.269044629	314.285714	328.571429	265.7157741	269.0446291	Pisaster	100	1	1
74	6/14/2014	529	2014	SJI	Rosario	2	285	0.536842105	0.550877193	0.499867933	0.526305045	536.842105	550.877193	499.8679334	526.3050452	Pisaster	100	0	0
74.1	6/14/2014	529	2014	SJI	Rosario	2	285	0.536842105	0.550877193	0.499867933	0.526305045	536.842105	550.877193	499.8679334	526.3050452	Pisaster	100	0	0
74.2	6/14/2014	529	2014	SJI	Rosario	2	285	0.536842105	0.550877193	0.499867933	0.526305045	536.842105	550.877193	499.8679334	526.3050452	Pisaster	100	0	0
75	6/14/2014	529	2014	SJI	Rosario	2	285	0.536842105	0.550877193	0.499867933	0.526305045	536.842105	550.877193	499.8679334	526.3050452	Pisaster	110	0	0
75.1	6/14/2014	529	2014	SJI	Rosario	2	285	0.536842105	0.550877193	0.499867933	0.526305045	536.842105	550.877193	499.8679334	526.3050452	Pisaster	110	0	0
75.1	6/14/2014	529	2014	SJI	Rosario	2	285	0.536842105	0.550877193	0.499867933	0.526305045	536.842105	550.877193	499.8679334	526.3050452	Pisaster	110	0	0
75.11	6/14/2014	529	2014	SJI	Rosario	2	285	0.536842105	0.550877193	0.499867933	0.526305045	536.842105	550.877193	499.8679334	526.3050452	Pisaster	110	0	0
75.12	6/14/2014	529	2014	SJI	Rosario	2	285	0.536842105	0.550877193	0.499867933	0.526305045	536.842105	550.877193	499.8679334	526.3050452	Pisaster	110	0	0
75.13	6/14/2014	529	2014	SJI	Rosario	2	285	0.536842105	0.550877193	0.499867933	0.526305045	536.842105	550.877193	499.8679334	526.3050452	Pisaster	110	0	0
75.14	6/14/2014	529	2014	SJI	Rosario	2	285	0.536842105	0.550877193	0.499867933	0.526305045	536.842105	550.877193	499.8679334	526.3050452	Pisaster	110	0	0
75.2	6/14/2014	529	2014	SJI	Rosario	2	285	0.536842105	0.550877193	0.499867933	0.526305045	536.842105	550.877193	499.8679334	526.3050452	Pisaster	110	0	0
75.3	6/14/2014	529	2014	SJI	Rosario	2	285	0.536842105	0.550877193	0.499867933	0.526305045	536.842105	550.877193	499.8679334	526.3050452	Pisaster	110	0	0
75.4	6/14/2014	529	2014	SJI	Rosario	2	285	0.536842105	0.550877193	0.499867933	0.526305045	536.842105	550.877193	499.8679334	526.3050452	Pisaster	110	0	0
75.5	6/14/2014	529	2014	SJI	Rosario	2	285	0.536842105	0.550877193	0.499867933	0.526305045	536.842105	550.877193	499.8679334	526.3050452	Pisaster	110	0	0
75.6	6/14/2014	529	2014	SJI	Rosario	2	285	0.536842105	0.550877193	0.499867933	0.526305045	536.842105	550.877193	499.8679334	526.3050452	Pisaster	110	0	0
75.7	6/14/2014	529	2014	SJI	Rosario	2	285	0.536842105	0.550877193	0.499867933	0.526305045	536.842105	550.877193	499.8679334	526.3050452	Pisaster	110	0	0
75.8	6/14/2014	529	2014	SJI	Rosario	2	285	0.536842105	0.550877193	0.499867933	0.526305045	536.842105	550.877193	499.8679334	526.3050452	Pisaster	110	0	0
75.9	6/14/2014	529	2014	SJI	Rosario	2	285	0.536842105	0.550877193	0.499867933	0.526305045	536.842105	550.877193	499.8679334	526.3050452	Pisaster	110	0	0
76	6/14/2014	529	2014	SJI	Rosario	2	285	0.536842105	0.550877193	0.499867933	0.526305045	536.842105	550.877193	499.8679334	526.3050452	Pisaster	120	0	0
76.1	6/14/2014	529	2014	SJI	Rosario	2	285	0.536842105	0.550877193	0.499867933	0.526305045	536.842105	550.877193	499.8679334	526.3050452	Pisaster	120	0	0
76.1	6/14/2014	529	2014	SJI	Rosario	2	285	0.536842105	0.550877193	0.499867933	0.526305045	536.842105	550.877193	499.8679334	526.3050452	Pisaster	120	0	0
76.11	6/14/2014	529	2014	SJI	Rosario	2	285	0.536842105	0.550877193	0.499867933	0.526305045	536.842105	550.877193	499.8679334	526.3050452	Pisaster	120	0	0
76.12	6/14/2014	529	2014	SJI	Rosario	2	285	0.536842105	0.550877193	0.499867933	0.526305045	536.842105	550.877193	499.8679334	526.3050452	Pisaster	120	0	0
76.13	6/14/2014	529	2014	SJI	Rosario	2	285	0.536842105	0.550877193	0.499867933	0.526305045	536.842105	550.877193	499.8679334	526.3050452	Pisaster	120	0	0
76.14	6/14/2014	529	2014	SJI	Rosario	2	285	0.536842105	0.550877193	0.499867933	0.526305045	536.842105	550.877193	499.8679334	526.3050452	Pisaster	120	0	0
76.15	6/14/2014	529	2014	SJI	Rosario	2	285	0.536842105	0.550877193	0.499867933	0.526305045	536.842105	550.877193	499.8679334	526.3050452	Pisaster	120	0	0
76.16	6/14/2014	529	2014	SJI	Rosario	2	285	0.536842105	0.550877193	0.499867933	0.526305045	536.842105	550.877193	499.8679334	526.3050452	Pisaster	120	0	0
76.17	6/14/2014	529	2014	SJI	Rosario	2	285	0.536842105	0.550877193	0.499867933	0.526305045	536.842105	550.877193	499.8679334	526.3050452	Pisaster	120	0	0
76.18	6/14/2014	529	2014	SJI	Rosario	2	285	0.536842105	0.550877193	0.499867933	0.526305045	536.842105	550.877193	499.8679334	526.3050452	Pisaster	120	0	0
76.19	6/14/2014	529	2014	SJI	Rosario	2	285	0.536842105	0.550877193	0.499867933	0.526305045	536.842105	550.877193	499.8679334	526.3050452	Pisaster	120	0	0
76.2	6/14/2014	529	2014	SJI	Rosario	2	285	0.536842105	0.550877193	0.499867933	0.526305045	536.842105	550.877193	499.8679334	526.3050452	Pisaster	120	0	0
76.2	6/14/2014	529	2014	SJI	Rosario	2	285	0.536842105	0.550877193	0.499867933	0.526305045	536.842105	550.877193	499.8679334	526.3050452	Pisaster	120	0	0
76.21	6/14/2014	529	2014	SJI	Rosario	2	285	0.536842105	0.550877193	0.499867933	0.526305045	536.842105	550.877193	499.8679334	526.3050452	Pisaster	120	0	0
76.22	6/14/2014	529	2014	SJI	Rosario	2	285	0.536842105	0.550877193	0.499867933	0.526305045	536.842105	550.877193	499.8679334	526.3050452	Pisaster	120	0	0
76.23	6/14/2014	529	2014	SJI	Rosario	2	285	0.536842105	0.550877193	0.499867933	0.526305045	536.842105	550.877193	499.8679334	526.3050452	Pisaster	120	0	0
76.24	6/14/2014	529	2014	SJI	Rosario	2	285	0.536842105	0.550877193	0.499867933	0.526305045	536.842105	550.877193	499.8679334	526.3050452	Pisaster	120	0	0
76.25	6/14/2014	529	2014	SJI	Rosario	2	285	0.536842105	0.550877193	0.499867933	0.526305045	536.842105	550.877193	499.8679334	526.3050452	Pisaster	120	0	0
76.26	6/14/2014	529	2014	SJI	Rosario	2	285	0.536842105	0.550877193	0.499867933	0.526305045	536.842105	550.877193	499.8679334	526.3050452	Pisaster	120	0	0
76.27	6/14/2014	529	2014	SJI	Rosario	2	285	0.536842105	0.550877193	0.499867933	0.526305045	536.842105	550.877193	499.8679334	526.3050452	Pisaster	120	0	0
76.28	6/14/2014	529	2014	SJI	Rosario	2	285	0.536842105	0.550877193	0.499867933	0.526305045	536.842105	550.877193	499.8679334	526.3050452	Pisaster	120	0	0
76.29	6/14/2014	529	2014	SJI	Rosario	2	285	0.536842105	0.550877193	0.499867933	0.526305045	536.842105	550.877193	499.8679334	526.3050452	Pisaster	120	0	0
76.3	6/14/2014	529	2014	SJI	Rosario	2	285	0.536842105	0.550877193	0.499867933	0.526305045	536.842105	550.877193	499.8679334	526.3050452	Pisaster	120	0	0
76.3	6/14/2014	529	2014	SJI	Rosario	2	285	0.536842105	0.550877193	0.499867933	0.526305045	536.842105	550.877193	499.8679334	526.3050452	Pisaster	120	0	0
76.31	6/14/2014	529	2014	SJI	Rosario	2	285	0.536842105	0.550877193	0.499867933	0.526305045	536.842105	550.877193	499.8679334	526.3050452	Pisaster	120	0	0
76.32	6/14/2014	529	2014	SJI	Rosario	2	285	0.536842105	0.550877193	0.499867933	0.526305045	536.842105	550.877193	499.8679334	526.3050452	Pisaster	120	0	0
76.33	6/14/2014	529	2014	SJI	Rosario	2	285	0.536842105	0.550877193	0.499867933	0.526305045	536.842105	550.877193	499.8679334	526.3050452	Pisaster	120	0	0
76.34	6/14/2014	529	2014	SJI	Rosario	2	285	0.536842105	0.550877193	0.499867933	0.526305045	536.842105	550.877193	499.8679334	526.3050452	Pisaster	120	0	0
76.35	6/14/2014	529	2014	SJI	Rosario	2	285	0.536842105	0.550877193	0.499867933	0.526305045	536.842105	550.877193	499.8679334	526.3050452	Pisaster	120	0	0
76.36	6/14/2014	529	2014	SJI	Rosario	2	285	0.536842105	0.550877193	0.499867933	0.526305045	536.842105	550.877193	499.8679334	526.3050452	Pisaster	120	0	0
76.37	6/14/2014	529	2014	SJI	Rosario	2	285	0.536842105	0.550877193	0.499867933	0.526305045	536.842105	550.877193	499.8679334	526.3050452	Pisaster	120	0	0
76.38	6/14/2014	529	2014	SJI	Rosario	2	285	0.536842105	0.550877193	0.499867933	0.526305045	536.842105	550.877193	499.8679334	526.3050452	Pisaster	120	0	0
76.39	6/14/2014	529	2014	SJI	Rosario	2	285	0.536842105	0.550877193	0.499867933	0.526305045	536.842105	550.877193	499.8679334	526.3050452	Pisaster	120	0	0
76.4	6/14/2014	529	2014	SJI	Rosario	2	285	0.536842105	0.550877193	0.499867933	0.526305045	536.842105	550.877193	499.8679334	526.3050452	Pisaster	120	0	0
76.4	6/14/2014	529	2014	SJI	Rosario	2	285	0.536842105	0.550877193	0.499867933	0.526305045	536.842105	550.877193	499.8679334	526.3050452	Pisaster	120	0	0
76.41	6/14/2014	529	2014	SJI	Rosario	2	285	0.536842105	0.550877193	0.499867933	0.526305045	536.842105	550.877193	499.8679334	526.3050452	Pisaster	120	0	0
76.42	6/14/2014	529	2014	SJI	Rosario	2	285	0.536842105	0.550877193	0.499867933	0.526305045	536.842105	550.877193	499.8679334	526.3050452	Pisaster	120	0	0
76.43	6/14/2014	529	2014	SJI	Rosario	2	285	0.536842105	0.550877193	0.499867933	0.526305045	536.842105	550.877193	499.8679334	526.3050452	Pisaster	120	0	0
76.44	6/14/2014	529	2014	SJI	Rosario	2	285	0.536842105	0.550877193	0.499867933	0.526305045	536.842105	550.877193	499.8679334	526.3050452	Pisaster	120	0	0
76.45	6/14/2014	529	2014	SJI	Rosario	2	285	0.536842105	0.550877193	0.499867933	0.526305045	536.842105	550.877193	499.8679334	526.3050452	Pisaster	120	0	0
76.46	6/14/2014	529	2014	SJI	Rosario	2	285	0.536842105	0.550877193	0.499867933	0.526305045	536.842105	550.877193	499.8679334	526.3050452	Pisaster	120	0	0
76.47	6/14/2014	529	2014	SJI	Rosario	2	285	0.536842105	0.550877193	0.499867933	0.526305045	536.842105	550.877193	499.8679334	526.3050452	Pisaster	120	0	0
76.48	6/14/2014	529	2014	SJI	Rosario	2	285	0.536842105	0.550877193	0.499867933	0.526305045	536.842105	550.877193	499.8679334	526.3050452	Pisaster	120	0	0
76.49	6/14/2014	529	2014	SJI	Rosario	2	285	0.536842105	0.550877193	0.499867933	0.526305045	536.842105	550.877193	499.8679334	526.3050452	Pisaster	120	0	0
76.5	6/14/2014	529	2014	SJI	Rosario	2	285	0.536842105	0.550877193	0.499867933	0.526305045	536.842105	550.877193	499.8679334	526.3050452	Pisaster	120	0	0
76.5	6/14/2014	529	2014	SJI	Rosario	2	285	0.536842105	0.550877193	0.499867933	0.526305045	536.842105	550.877193	499.8679334	526.3050452	Pisaster	120	0	0
76.51	6/14/2014	529	2014	SJI	Rosario	2	285	0.536842105	0.550877193	0.499867933	0.526305045	536.842105	550.877193	499.8679334	526.3050452	Pisaster	120	0	0
76.52	6/14/2014	529	2014	SJI	Rosario	2	285	0.536842105	0.550877193	0.499867933	0.526305045	536.842105	550.877193	499.8679334	526.3050452	Pisaster	120	0	0
76.53	6/14/2014	529	2014	SJI	Rosario	2	285	0.536842105	0.550877193	0.499867933	0.526305045	536.842105	550.877193	499.8679334	526.3050452	Pisaster	120	0	0
76.54	6/14/2014	529	2014	SJI	Rosario	2	285	0.536842105	0.550877193	0.499867933	0.526305045	536.842105	550.877193	499.8679334	526.3050452	Pisaster	120	0	0
76.55	6/14/2014	529	2014	SJI	Rosario	2	285	0.536842105	0.550877193	0.499867933	0.526305045	536.842105	550.877193	499.8679334	526.3050452	Pisaster	120	0	0
76.6	6/14/2014	529	2014	SJI	Rosario	2	285	0.536842105	0.550877193	0.499867933	0.526305045	536.842105	550.877193	499.8679334	526.3050452	Pisaster	120	0	0
76.7	6/14/2014	529	2014	SJI	Rosario	2	285	0.536842105	0.550877193	0.499867933	0.526305045	536.842105	550.877193	499.8679334	526.3050452	Pisaster	120	0	0
76.8	6/14/2014	529	2014	SJI	Rosario	2	285	0.536842105	0.550877193	0.499867933	0.526305045	536.842105	550.877193	499.8679334	526.3050452	Pisaster	120	0	0
76.9	6/14/2014	529	2014	SJI	Rosario	2	285	0.536842105	0.550877193	0.499867933	0.526305045	536.842105	550.877193	499.8679334	526.3050452	Pisaster	120	0	0
77	6/14/2014	529	2014	SJI	Rosario	2	285	0.536842105	0.550877193	0.499867933	0.526305045	536.842105	550.877193	499.8679334	526.3050452	Pisaster	130	0	0
77.1	6/14/2014	529	2014	SJI	Rosario	2	285	0.536842105	0.550877193	0.499867933	0.526305045	536.842105	550.877193	499.8679334	526.3050452	Pisaster	130	0	0
77.1	6/14/2014	529	2014	SJI	Rosario	2	285	0.536842105	0.550877193	0.499867933	0.526305045	536.842105	550.877193	499.8679334	526.3050452	Pisaster	130	0	0
77.11	6/14/2014	529	2014	SJI	Rosario	2	285	0.536842105	0.550877193	0.499867933	0.526305045	536.842105	550.877193	499.8679334	526.3050452	Pisaster	130	0	0
77.12	6/14/2014	529	2014	SJI	Rosario	2	285	0.536842105	0.550877193	0.499867933	0.526305045	536.842105	550.877193	499.8679334	526.3050452	Pisaster	130	0	0
77.13	6/14/2014	529	2014	SJI	Rosario	2	285	0.536842105	0.550877193	0.499867933	0.526305045	536.842105	550.877193	499.8679334	526.3050452	Pisaster	130	0	0
77.14	6/14/2014	529	2014	SJI	Rosario	2	285	0.536842105	0.550877193	0.499867933	0.526305045	536.842105	550.877193	499.8679334	526.3050452	Pisaster	130	0	0
77.15	6/14/2014	529	2014	SJI	Rosario	2	285	0.536842105	0.550877193	0.499867933	0.526305045	536.842105	550.877193	499.8679334	526.3050452	Pisaster	130	0	0
77.16	6/14/2014	529	2014	SJI	Rosario	2	285	0.536842105	0.550877193	0.499867933	0.526305045	536.842105	550.877193	499.8679334	526.3050452	Pisaster	130	0	0
77.17	6/14/2014	529	2014	SJI	Rosario	2	285	0.536842105	0.550877193	0.499867933	0.526305045	536.842105	550.877193	499.8679334	526.3050452	Pisaster	130	0	0
77.18	6/14/2014	529	2014	SJI	Rosario	2	285	0.536842105	0.550877193	0.499867933	0.526305045	536.842105	550.877193	499.8679334	526.3050452	Pisaster	130	0	0
77.19	6/14/2014	529	2014	SJI	Rosario	2	285	0.536842105	0.550877193	0.499867933	0.526305045	536.842105	550.877193	499.8679334	526.3050452	Pisaster	130	0	0
77.2	6/14/2014	529	2014	SJI	Rosario	2	285	0.536842105	0.550877193	0.499867933	0.526305045	536.842105	550.877193	499.8679334	526.3050452	Pisaster	130	0	0
77.2	6/14/2014	529	2014	SJI	Rosario	2	285	0.536842105	0.550877193	0.499867933	0.526305045	536.842105	550.877193	499.8679334	526.3050452	Pisaster	130	0	0
77.21	6/14/2014	529	2014	SJI	Rosario	2	285	0.536842105	0.550877193	0.499867933	0.526305045	536.842105	550.877193	499.8679334	526.3050452	Pisaster	130	0	0
77.22	6/14/2014	529	2014	SJI	Rosario	2	285	0.536842105	0.550877193	0.499867933	0.526305045	536.842105	550.877193	499.8679334	526.3050452	Pisaster	130	0	0
77.23	6/14/2014	529	2014	SJI	Rosario	2	285	0.536842105	0.550877193	0.499867933	0.526305045	536.842105	550.877193	499.8679334	526.3050452	Pisaster	130	0	0
77.24	6/14/2014	529	2014	SJI	Rosario	2	285	0.536842105	0.550877193	0.499867933	0.526305045	536.842105	550.877193	499.8679334	526.3050452	Pisaster	130	0	0
77.25	6/14/2014	529	2014	SJI	Rosario	2	285	0.536842105	0.550877193	0.499867933	0.526305045	536.842105	550.877193	499.8679334	526.3050452	Pisaster	130	0	0
77.26	6/14/2014	529	2014	SJI	Rosario	2	285	0.536842105	0.550877193	0.499867933	0.526305045	536.842105	550.877193	499.8679334	526.3050452	Pisaster	130	0	0
77.27	6/14/2014	529	2014	SJI	Rosario	2	285	0.536842105	0.550877193	0.499867933	0.526305045	536.842105	550.877193	499.8679334	526.3050452	Pisaster	130	0	0
77.28	6/14/2014	529	2014	SJI	Rosario	2	285	0.536842105	0.550877193	0.499867933	0.526305045	536.842105	550.877193	499.8679334	526.3050452	Pisaster	130	0	0
77.29	6/14/2014	529	2014	SJI	Rosario	2	285	0.536842105	0.550877193	0.499867933	0.526305045	536.842105	550.877193	499.8679334	526.3050452	Pisaster	130	0	0
77.3	6/14/2014	529	2014	SJI	Rosario	2	285	0.536842105	0.550877193	0.499867933	0.526305045	536.842105	550.877193	499.8679334	526.3050452	Pisaster	130	0	0
77.3	6/14/2014	529	2014	SJI	Rosario	2	285	0.536842105	0.550877193	0.499867933	0.526305045	536.842105	550.877193	499.8679334	526.3050452	Pisaster	130	0	0
77.31	6/14/2014	529	2014	SJI	Rosario	2	285	0.536842105	0.550877193	0.499867933	0.526305045	536.842105	550.877193	499.8679334	526.3050452	Pisaster	130	0	0
77.32	6/14/2014	529	2014	SJI	Rosario	2	285	0.536842105	0.550877193	0.499867933	0.526305045	536.842105	550.877193	499.8679334	526.3050452	Pisaster	130	0	0
77.33	6/14/2014	529	2014	SJI	Rosario	2	285	0.536842105	0.550877193	0.499867933	0.526305045	536.842105	550.877193	499.8679334	526.3050452	Pisaster	130	0	0
77.34	6/14/2014	529	2014	SJI	Rosario	2	285	0.536842105	0.550877193	0.499867933	0.526305045	536.842105	550.877193	499.8679334	526.3050452	Pisaster	130	0	0
77.35	6/14/2014	529	2014	SJI	Rosario	2	285	0.536842105	0.550877193	0.499867933	0.526305045	536.842105	550.877193	499.8679334	526.3050452	Pisaster	130	0	0
77.36	6/14/2014	529	2014	SJI	Rosario	2	285	0.536842105	0.550877193	0.499867933	0.526305045	536.842105	550.877193	499.8679334	526.3050452	Pisaster	130	0	0
77.37	6/14/2014	529	2014	SJI	Rosario	2	285	0.536842105	0.550877193	0.499867933	0.526305045	536.842105	550.877193	499.8679334	526.3050452	Pisaster	130	0	0
77.38	6/14/2014	529	2014	SJI	Rosario	2	285	0.536842105	0.550877193	0.499867933	0.526305045	536.842105	550.877193	499.8679334	526.3050452	Pisaster	130	0	0
77.39	6/14/2014	529	2014	SJI	Rosario	2	285	0.536842105	0.550877193	0.499867933	0.526305045	536.842105	550.877193	499.8679334	526.3050452	Pisaster	130	0	0
77.4	6/14/2014	529	2014	SJI	Rosario	2	285	0.536842105	0.550877193	0.499867933	0.526305045	536.842105	550.877193	499.8679334	526.3050452	Pisaster	130	0	0
77.4	6/14/2014	529	2014	SJI	Rosario	2	285	0.536842105	0.550877193	0.499867933	0.526305045	536.842105	550.877193	499.8679334	526.3050452	Pisaster	130	0	0
77.41	6/14/2014	529	2014	SJI	Rosario	2	285	0.536842105	0.550877193	0.499867933	0.526305045	536.842105	550.877193	499.8679334	526.3050452	Pisaster	130	0	0
77.5	6/14/2014	529	2014	SJI	Rosario	2	285	0.536842105	0.550877193	0.499867933	0.526305045	536.842105	550.877193	499.8679334	526.3050452	Pisaster	130	0	0
77.6	6/14/2014	529	2014	SJI	Rosario	2	285	0.536842105	0.550877193	0.499867933	0.526305045	536.842105	550.877193	499.8679334	526.3050452	Pisaster	130	0	0
77.7	6/14/2014	529	2014	SJI	Rosario	2	285	0.536842105	0.550877193	0.499867933	0.526305045	536.842105	550.877193	499.8679334	526.3050452	Pisaster	130	0	0
77.8	6/14/2014	529	2014	SJI	Rosario	2	285	0.536842105	0.550877193	0.499867933	0.526305045	536.842105	550.877193	499.8679334	526.3050452	Pisaster	130	0	0
77.9	6/14/2014	529	2014	SJI	Rosario	2	285	0.536842105	0.550877193	0.499867933	0.526305045	536.842105	550.877193	499.8679334	526.3050452	Pisaster	130	0	0
78	6/14/2014	529	2014	SJI	Rosario	2	285	0.536842105	0.550877193	0.499867933	0.526305045	536.842105	550.877193	499.8679334	526.3050452	Pisaster	140	0	0
78.1	6/14/2014	529	2014	SJI	Rosario	2	285	0.536842105	0.550877193	0.499867933	0.526305045	536.842105	550.877193	499.8679334	526.3050452	Pisaster	140	0	0
78.1	6/14/2014	529	2014	SJI	Rosario	2	285	0.536842105	0.550877193	0.499867933	0.526305045	536.842105	550.877193	499.8679334	526.3050452	Pisaster	140	0	0
78.11	6/14/2014	529	2014	SJI	Rosario	2	285	0.536842105	0.550877193	0.499867933	0.526305045	536.842105	550.877193	499.8679334	526.3050452	Pisaster	140	0	0
78.12	6/14/2014	529	2014	SJI	Rosario	2	285	0.536842105	0.550877193	0.499867933	0.526305045	536.842105	550.877193	499.8679334	526.3050452	Pisaster	140	0	0
78.13	6/14/2014	529	2014	SJI	Rosario	2	285	0.536842105	0.550877193	0.499867933	0.526305045	536.842105	550.877193	499.8679334	526.3050452	Pisaster	140	0	0
78.14	6/14/2014	529	2014	SJI	Rosario	2	285	0.536842105	0.550877193	0.499867933	0.526305045	536.842105	550.877193	499.8679334	526.3050452	Pisaster	140	0	0
78.15	6/14/2014	529	2014	SJI	Rosario	2	285	0.536842105	0.550877193	0.499867933	0.526305045	536.842105	550.877193	499.8679334	526.3050452	Pisaster	140	0	0
78.16	6/14/2014	529	2014	SJI	Rosario	2	285	0.536842105	0.550877193	0.499867933	0.526305045	536.842105	550.877193	499.8679334	526.3050452	Pisaster	140	0	0
78.17	6/14/2014	529	2014	SJI	Rosario	2	285	0.536842105	0.550877193	0.499867933	0.526305045	536.842105	550.877193	499.8679334	526.3050452	Pisaster	140	0	0
78.18	6/14/2014	529	2014	SJI	Rosario	2	285	0.536842105	0.550877193	0.499867933	0.526305045	536.842105	550.877193	499.8679334	526.3050452	Pisaster	140	0	0
78.19	6/14/2014	529	2014	SJI	Rosario	2	285	0.536842105	0.550877193	0.499867933	0.526305045	536.842105	550.877193	499.8679334	526.3050452	Pisaster	140	0	0
78.2	6/14/2014	529	2014	SJI	Rosario	2	285	0.536842105	0.550877193	0.499867933	0.526305045	536.842105	550.877193	499.8679334	526.3050452	Pisaster	140	0	0
78.2	6/14/2014	529	2014	SJI	Rosario	2	285	0.536842105	0.550877193	0.499867933	0.526305045	536.842105	550.877193	499.8679334	526.3050452	Pisaster	140	0	0
78.21	6/14/2014	529	2014	SJI	Rosario	2	285	0.536842105	0.550877193	0.499867933	0.526305045	536.842105	550.877193	499.8679334	526.3050452	Pisaster	140	0	0
78.22	6/14/2014	529	2014	SJI	Rosario	2	285	0.536842105	0.550877193	0.499867933	0.526305045	536.842105	550.877193	499.8679334	526.3050452	Pisaster	140	0	0
78.23	6/14/2014	529	2014	SJI	Rosario	2	285	0.536842105	0.550877193	0.499867933	0.526305045	536.842105	550.877193	499.8679334	526.3050452	Pisaster	140	0	0
78.24	6/14/2014	529	2014	SJI	Rosario	2	285	0.536842105	0.550877193	0.499867933	0.526305045	536.842105	550.877193	499.8679334	526.3050452	Pisaster	140	0	0
78.25	6/14/2014	529	2014	SJI	Rosario	2	285	0.536842105	0.550877193	0.499867933	0.526305045	536.842105	550.877193	499.8679334	526.3050452	Pisaster	140	0	0
78.3	6/14/2014	529	2014	SJI	Rosario	2	285	0.536842105	0.550877193	0.499867933	0.526305045	536.842105	550.877193	499.8679334	526.3050452	Pisaster	140	0	0
78.4	6/14/2014	529	2014	SJI	Rosario	2	285	0.536842105	0.550877193	0.499867933	0.526305045	536.842105	550.877193	499.8679334	526.3050452	Pisaster	140	0	0
78.5	6/14/2014	529	2014	SJI	Rosario	2	285	0.536842105	0.550877193	0.499867933	0.526305045	536.842105	550.877193	499.8679334	526.3050452	Pisaster	140	0	0
78.6	6/14/2014	529	2014	SJI	Rosario	2	285	0.536842105	0.550877193	0.499867933	0.526305045	536.842105	550.877193	499.8679334	526.3050452	Pisaster	140	0	0
78.7	6/14/2014	529	2014	SJI	Rosario	2	285	0.536842105	0.550877193	0.499867933	0.526305045	536.842105	550.877193	499.8679334	526.3050452	Pisaster	140	0	0
78.8	6/14/2014	529	2014	SJI	Rosario	2	285	0.536842105	0.550877193	0.499867933	0.526305045	536.842105	550.877193	499.8679334	526.3050452	Pisaster	140	0	0
78.9	6/14/2014	529	2014	SJI	Rosario	2	285	0.536842105	0.550877193	0.499867933	0.526305045	536.842105	550.877193	499.8679334	526.3050452	Pisaster	140	0	0
79	6/14/2014	529	2014	SJI	Rosario	2	285	0.536842105	0.550877193	0.499867933	0.526305045	536.842105	550.877193	499.8679334	526.3050452	Pisaster	150	0	0
79.1	6/14/2014	529	2014	SJI	Rosario	2	285	0.536842105	0.550877193	0.499867933	0.526305045	536.842105	550.877193	499.8679334	526.3050452	Pisaster	150	0	0
79.2	6/14/2014	529	2014	SJI	Rosario	2	285	0.536842105	0.550877193	0.499867933	0.526305045	536.842105	550.877193	499.8679334	526.3050452	Pisaster	150	0	0
79.3	6/14/2014	529	2014	SJI	Rosario	2	285	0.536842105	0.550877193	0.499867933	0.526305045	536.842105	550.877193	499.8679334	526.3050452	Pisaster	150	0	0
80	6/14/2014	529	2014	SJI	Rosario	2	285	0.536842105	0.550877193	0.499867933	0.526305045	536.842105	550.877193	499.8679334	526.3050452	Pisaster	160	0	0
81	6/14/2014	529	2014	SJI	Rosario	3	173	0.536842105	0.728323699	0.499867933	0.526305045	536.842105	728.323699	499.8679334	526.3050452	Pisaster	50	0	0
82	6/14/2014	529	2014	SJI	Rosario	3	173	0.536842105	0.728323699	0.499867933	0.526305045	536.842105	728.323699	499.8679334	526.3050452	Pisaster	60	0	0
83	6/14/2014	529	2014	SJI	Rosario	3	173	0.536842105	0.728323699	0.499867933	0.526305045	536.842105	728.323699	499.8679334	526.3050452	Pisaster	80	0	0
84	6/14/2014	529	2014	SJI	Rosario	3	173	0.536842105	0.728323699	0.499867933	0.526305045	536.842105	728.323699	499.8679334	526.3050452	Pisaster	90	0	0
84.1	6/14/2014	529	2014	SJI	Rosario	3	173	0.536842105	0.728323699	0.499867933	0.526305045	536.842105	728.323699	499.8679334	526.3050452	Pisaster	90	0	0
84.2	6/14/2014	529	2014	SJI	Rosario	3	173	0.536842105	0.728323699	0.499867933	0.526305045	536.842105	728.323699	499.8679334	526.3050452	Pisaster	90	0	0
84.3	6/14/2014	529	2014	SJI	Rosario	3	173	0.536842105	0.728323699	0.499867933	0.526305045	536.842105	728.323699	499.8679334	526.3050452	Pisaster	90	0	0
84.4	6/14/2014	529	2014	SJI	Rosario	3	173	0.536842105	0.728323699	0.499867933	0.526305045	536.842105	728.323699	499.8679334	526.3050452	Pisaster	90	0	0
84.5	6/14/2014	529	2014	SJI	Rosario	3	173	0.536842105	0.728323699	0.499867933	0.526305045	536.842105	728.323699	499.8679334	526.3050452	Pisaster	90	0	0
84.6	6/14/2014	529	2014	SJI	Rosario	3	173	0.536842105	0.728323699	0.499867933	0.526305045	536.842105	728.323699	499.8679334	526.3050452	Pisaster	90	0	0
85	6/14/2014	529	2014	SJI	Rosario	3	173	0.536842105	0.728323699	0.499867933	0.526305045	536.842105	728.323699	499.8679334	526.3050452	Pisaster	100	0	0
85.1	6/14/2014	529	2014	SJI	Rosario	3	173	0.536842105	0.728323699	0.499867933	0.526305045	536.842105	728.323699	499.8679334	526.3050452	Pisaster	100	0	0
85.1	6/14/2014	529	2014	SJI	Rosario	3	173	0.536842105	0.728323699	0.499867933	0.526305045	536.842105	728.323699	499.8679334	526.3050452	Pisaster	100	0	0
85.11	6/14/2014	529	2014	SJI	Rosario	3	173	0.536842105	0.728323699	0.499867933	0.526305045	536.842105	728.323699	499.8679334	526.3050452	Pisaster	100	0	0
85.12	6/14/2014	529	2014	SJI	Rosario	3	173	0.536842105	0.728323699	0.499867933	0.526305045	536.842105	728.323699	499.8679334	526.3050452	Pisaster	100	0	0
85.13	6/14/2014	529	2014	SJI	Rosario	3	173	0.536842105	0.728323699	0.499867933	0.526305045	536.842105	728.323699	499.8679334	526.3050452	Pisaster	100	0	0
85.14	6/14/2014	529	2014	SJI	Rosario	3	173	0.536842105	0.728323699	0.499867933	0.526305045	536.842105	728.323699	499.8679334	526.3050452	Pisaster	100	0	0
85.15	6/14/2014	529	2014	SJI	Rosario	3	173	0.536842105	0.728323699	0.499867933	0.526305045	536.842105	728.323699	499.8679334	526.3050452	Pisaster	100	0	0
85.16	6/14/2014	529	2014	SJI	Rosario	3	173	0.536842105	0.728323699	0.499867933	0.526305045	536.842105	728.323699	499.8679334	526.3050452	Pisaster	100	0	0
85.17	6/14/2014	529	2014	SJI	Rosario	3	173	0.536842105	0.728323699	0.499867933	0.526305045	536.842105	728.323699	499.8679334	526.3050452	Pisaster	100	0	0
85.18	6/14/2014	529	2014	SJI	Rosario	3	173	0.536842105	0.728323699	0.499867933	0.526305045	536.842105	728.323699	499.8679334	526.3050452	Pisaster	100	0	0
85.2	6/14/2014	529	2014	SJI	Rosario	3	173	0.536842105	0.728323699	0.499867933	0.526305045	536.842105	728.323699	499.8679334	526.3050452	Pisaster	100	0	0
85.3	6/14/2014	529	2014	SJI	Rosario	3	173	0.536842105	0.728323699	0.499867933	0.526305045	536.842105	728.323699	499.8679334	526.3050452	Pisaster	100	0	0
85.4	6/14/2014	529	2014	SJI	Rosario	3	173	0.536842105	0.728323699	0.499867933	0.526305045	536.842105	728.323699	499.8679334	526.3050452	Pisaster	100	0	0
85.5	6/14/2014	529	2014	SJI	Rosario	3	173	0.536842105	0.728323699	0.499867933	0.526305045	536.842105	728.323699	499.8679334	526.3050452	Pisaster	100	0	0
85.6	6/14/2014	529	2014	SJI	Rosario	3	173	0.536842105	0.728323699	0.499867933	0.526305045	536.842105	728.323699	499.8679334	526.3050452	Pisaster	100	0	0
85.7	6/14/2014	529	2014	SJI	Rosario	3	173	0.536842105	0.728323699	0.499867933	0.526305045	536.842105	728.323699	499.8679334	526.3050452	Pisaster	100	0	0
85.8	6/14/2014	529	2014	SJI	Rosario	3	173	0.536842105	0.728323699	0.499867933	0.526305045	536.842105	728.323699	499.8679334	526.3050452	Pisaster	100	0	0
85.9	6/14/2014	529	2014	SJI	Rosario	3	173	0.536842105	0.728323699	0.499867933	0.526305045	536.842105	728.323699	499.8679334	526.3050452	Pisaster	100	0	0
86	6/14/2014	529	2014	SJI	Rosario	3	173	0.536842105	0.728323699	0.499867933	0.526305045	536.842105	728.323699	499.8679334	526.3050452	Pisaster	110	0	0
86.1	6/14/2014	529	2014	SJI	Rosario	3	173	0.536842105	0.728323699	0.499867933	0.526305045	536.842105	728.323699	499.8679334	526.3050452	Pisaster	110	0	0
86.1	6/14/2014	529	2014	SJI	Rosario	3	173	0.536842105	0.728323699	0.499867933	0.526305045	536.842105	728.323699	499.8679334	526.3050452	Pisaster	110	0	0
86.11	6/14/2014	529	2014	SJI	Rosario	3	173	0.536842105	0.728323699	0.499867933	0.526305045	536.842105	728.323699	499.8679334	526.3050452	Pisaster	110	0	0
86.12	6/14/2014	529	2014	SJI	Rosario	3	173	0.536842105	0.728323699	0.499867933	0.526305045	536.842105	728.323699	499.8679334	526.3050452	Pisaster	110	0	0
86.13	6/14/2014	529	2014	SJI	Rosario	3	173	0.536842105	0.728323699	0.499867933	0.526305045	536.842105	728.323699	499.8679334	526.3050452	Pisaster	110	0	0
86.14	6/14/2014	529	2014	SJI	Rosario	3	173	0.536842105	0.728323699	0.499867933	0.526305045	536.842105	728.323699	499.8679334	526.3050452	Pisaster	110	0	0
86.15	6/14/2014	529	2014	SJI	Rosario	3	173	0.536842105	0.728323699	0.499867933	0.526305045	536.842105	728.323699	499.8679334	526.3050452	Pisaster	110	0	0
86.16	6/14/2014	529	2014	SJI	Rosario	3	173	0.536842105	0.728323699	0.499867933	0.526305045	536.842105	728.323699	499.8679334	526.3050452	Pisaster	110	0	0
86.17	6/14/2014	529	2014	SJI	Rosario	3	173	0.536842105	0.728323699	0.499867933	0.526305045	536.842105	728.323699	499.8679334	526.3050452	Pisaster	110	0	0
86.18	6/14/2014	529	2014	SJI	Rosario	3	173	0.536842105	0.728323699	0.499867933	0.526305045	536.842105	728.323699	499.8679334	526.3050452	Pisaster	110	0	0
86.19	6/14/2014	529	2014	SJI	Rosario	3	173	0.536842105	0.728323699	0.499867933	0.526305045	536.842105	728.323699	499.8679334	526.3050452	Pisaster	110	0	0
86.2	6/14/2014	529	2014	SJI	Rosario	3	173	0.536842105	0.728323699	0.499867933	0.526305045	536.842105	728.323699	499.8679334	526.3050452	Pisaster	110	0	0
86.2	6/14/2014	529	2014	SJI	Rosario	3	173	0.536842105	0.728323699	0.499867933	0.526305045	536.842105	728.323699	499.8679334	526.3050452	Pisaster	110	0	0
86.21	6/14/2014	529	2014	SJI	Rosario	3	173	0.536842105	0.728323699	0.499867933	0.526305045	536.842105	728.323699	499.8679334	526.3050452	Pisaster	110	0	0
86.22	6/14/2014	529	2014	SJI	Rosario	3	173	0.536842105	0.728323699	0.499867933	0.526305045	536.842105	728.323699	499.8679334	526.3050452	Pisaster	110	0	0
86.23	6/14/2014	529	2014	SJI	Rosario	3	173	0.536842105	0.728323699	0.499867933	0.526305045	536.842105	728.323699	499.8679334	526.3050452	Pisaster	110	0	0
86.3	6/14/2014	529	2014	SJI	Rosario	3	173	0.536842105	0.728323699	0.499867933	0.526305045	536.842105	728.323699	499.8679334	526.3050452	Pisaster	110	0	0
86.4	6/14/2014	529	2014	SJI	Rosario	3	173	0.536842105	0.728323699	0.499867933	0.526305045	536.842105	728.323699	499.8679334	526.3050452	Pisaster	110	0	0
86.5	6/14/2014	529	2014	SJI	Rosario	3	173	0.536842105	0.728323699	0.499867933	0.526305045	536.842105	728.323699	499.8679334	526.3050452	Pisaster	110	0	0
86.6	6/14/2014	529	2014	SJI	Rosario	3	173	0.536842105	0.728323699	0.499867933	0.526305045	536.842105	728.323699	499.8679334	526.3050452	Pisaster	110	0	0
86.7	6/14/2014	529	2014	SJI	Rosario	3	173	0.536842105	0.728323699	0.499867933	0.526305045	536.842105	728.323699	499.8679334	526.3050452	Pisaster	110	0	0
86.8	6/14/2014	529	2014	SJI	Rosario	3	173	0.536842105	0.728323699	0.499867933	0.526305045	536.842105	728.323699	499.8679334	526.3050452	Pisaster	110	0	0
86.9	6/14/2014	529	2014	SJI	Rosario	3	173	0.536842105	0.728323699	0.499867933	0.526305045	536.842105	728.323699	499.8679334	526.3050452	Pisaster	110	0	0
87	6/14/2014	529	2014	SJI	Rosario	3	173	0.536842105	0.728323699	0.499867933	0.526305045	536.842105	728.323699	499.8679334	526.3050452	Pisaster	120	0	0
87.1	6/14/2014	529	2014	SJI	Rosario	3	173	0.536842105	0.728323699	0.499867933	0.526305045	536.842105	728.323699	499.8679334	526.3050452	Pisaster	120	0	0
87.1	6/14/2014	529	2014	SJI	Rosario	3	173	0.536842105	0.728323699	0.499867933	0.526305045	536.842105	728.323699	499.8679334	526.3050452	Pisaster	120	0	0
87.11	6/14/2014	529	2014	SJI	Rosario	3	173	0.536842105	0.728323699	0.499867933	0.526305045	536.842105	728.323699	499.8679334	526.3050452	Pisaster	120	0	0
87.12	6/14/2014	529	2014	SJI	Rosario	3	173	0.536842105	0.728323699	0.499867933	0.526305045	536.842105	728.323699	499.8679334	526.3050452	Pisaster	120	0	0
87.13	6/14/2014	529	2014	SJI	Rosario	3	173	0.536842105	0.728323699	0.499867933	0.526305045	536.842105	728.323699	499.8679334	526.3050452	Pisaster	120	0	0
87.14	6/14/2014	529	2014	SJI	Rosario	3	173	0.536842105	0.728323699	0.499867933	0.526305045	536.842105	728.323699	499.8679334	526.3050452	Pisaster	120	0	0
87.15	6/14/2014	529	2014	SJI	Rosario	3	173	0.536842105	0.728323699	0.499867933	0.526305045	536.842105	728.323699	499.8679334	526.3050452	Pisaster	120	0	0
87.16	6/14/2014	529	2014	SJI	Rosario	3	173	0.536842105	0.728323699	0.499867933	0.526305045	536.842105	728.323699	499.8679334	526.3050452	Pisaster	120	0	0
87.17	6/14/2014	529	2014	SJI	Rosario	3	173	0.536842105	0.728323699	0.499867933	0.526305045	536.842105	728.323699	499.8679334	526.3050452	Pisaster	120	0	0
87.18	6/14/2014	529	2014	SJI	Rosario	3	173	0.536842105	0.728323699	0.499867933	0.526305045	536.842105	728.323699	499.8679334	526.3050452	Pisaster	120	0	0
87.19	6/14/2014	529	2014	SJI	Rosario	3	173	0.536842105	0.728323699	0.499867933	0.526305045	536.842105	728.323699	499.8679334	526.3050452	Pisaster	120	0	0
87.2	6/14/2014	529	2014	SJI	Rosario	3	173	0.536842105	0.728323699	0.499867933	0.526305045	536.842105	728.323699	499.8679334	526.3050452	Pisaster	120	0	0
87.2	6/14/2014	529	2014	SJI	Rosario	3	173	0.536842105	0.728323699	0.499867933	0.526305045	536.842105	728.323699	499.8679334	526.3050452	Pisaster	120	0	0
87.21	6/14/2014	529	2014	SJI	Rosario	3	173	0.536842105	0.728323699	0.499867933	0.526305045	536.842105	728.323699	499.8679334	526.3050452	Pisaster	120	0	0
87.22	6/14/2014	529	2014	SJI	Rosario	3	173	0.536842105	0.728323699	0.499867933	0.526305045	536.842105	728.323699	499.8679334	526.3050452	Pisaster	120	0	0
87.23	6/14/2014	529	2014	SJI	Rosario	3	173	0.536842105	0.728323699	0.499867933	0.526305045	536.842105	728.323699	499.8679334	526.3050452	Pisaster	120	0	0
87.24	6/14/2014	529	2014	SJI	Rosario	3	173	0.536842105	0.728323699	0.499867933	0.526305045	536.842105	728.323699	499.8679334	526.3050452	Pisaster	120	0	0
87.25	6/14/2014	529	2014	SJI	Rosario	3	173	0.536842105	0.728323699	0.499867933	0.526305045	536.842105	728.323699	499.8679334	526.3050452	Pisaster	120	0	0
87.26	6/14/2014	529	2014	SJI	Rosario	3	173	0.536842105	0.728323699	0.499867933	0.526305045	536.842105	728.323699	499.8679334	526.3050452	Pisaster	120	0	0
87.27	6/14/2014	529	2014	SJI	Rosario	3	173	0.536842105	0.728323699	0.499867933	0.526305045	536.842105	728.323699	499.8679334	526.3050452	Pisaster	120	0	0
87.28	6/14/2014	529	2014	SJI	Rosario	3	173	0.536842105	0.728323699	0.499867933	0.526305045	536.842105	728.323699	499.8679334	526.3050452	Pisaster	120	0	0
87.29	6/14/2014	529	2014	SJI	Rosario	3	173	0.536842105	0.728323699	0.499867933	0.526305045	536.842105	728.323699	499.8679334	526.3050452	Pisaster	120	0	0
87.3	6/14/2014	529	2014	SJI	Rosario	3	173	0.536842105	0.728323699	0.499867933	0.526305045	536.842105	728.323699	499.8679334	526.3050452	Pisaster	120	0	0
87.3	6/14/2014	529	2014	SJI	Rosario	3	173	0.536842105	0.728323699	0.499867933	0.526305045	536.842105	728.323699	499.8679334	526.3050452	Pisaster	120	0	0
87.31	6/14/2014	529	2014	SJI	Rosario	3	173	0.536842105	0.728323699	0.499867933	0.526305045	536.842105	728.323699	499.8679334	526.3050452	Pisaster	120	0	0
87.32	6/14/2014	529	2014	SJI	Rosario	3	173	0.536842105	0.728323699	0.499867933	0.526305045	536.842105	728.323699	499.8679334	526.3050452	Pisaster	120	0	0
87.33	6/14/2014	529	2014	SJI	Rosario	3	173	0.536842105	0.728323699	0.499867933	0.526305045	536.842105	728.323699	499.8679334	526.3050452	Pisaster	120	0	0
87.34	6/14/2014	529	2014	SJI	Rosario	3	173	0.536842105	0.728323699	0.499867933	0.526305045	536.842105	728.323699	499.8679334	526.3050452	Pisaster	120	0	0
87.4	6/14/2014	529	2014	SJI	Rosario	3	173	0.536842105	0.728323699	0.499867933	0.526305045	536.842105	728.323699	499.8679334	526.3050452	Pisaster	120	0	0
87.5	6/14/2014	529	2014	SJI	Rosario	3	173	0.536842105	0.728323699	0.499867933	0.526305045	536.842105	728.323699	499.8679334	526.3050452	Pisaster	120	0	0
87.6	6/14/2014	529	2014	SJI	Rosario	3	173	0.536842105	0.728323699	0.499867933	0.526305045	536.842105	728.323699	499.8679334	526.3050452	Pisaster	120	0	0
87.7	6/14/2014	529	2014	SJI	Rosario	3	173	0.536842105	0.728323699	0.499867933	0.526305045	536.842105	728.323699	499.8679334	526.3050452	Pisaster	120	0	0
87.8	6/14/2014	529	2014	SJI	Rosario	3	173	0.536842105	0.728323699	0.499867933	0.526305045	536.842105	728.323699	499.8679334	526.3050452	Pisaster	120	0	0
87.9	6/14/2014	529	2014	SJI	Rosario	3	173	0.536842105	0.728323699	0.499867933	0.526305045	536.842105	728.323699	499.8679334	526.3050452	Pisaster	120	0	0
88	6/14/2014	529	2014	SJI	Rosario	3	173	0.536842105	0.728323699	0.499867933	0.526305045	536.842105	728.323699	499.8679334	526.3050452	Pisaster	130	0	0
88.1	6/14/2014	529	2014	SJI	Rosario	3	173	0.536842105	0.728323699	0.499867933	0.526305045	536.842105	728.323699	499.8679334	526.3050452	Pisaster	130	0	0
88.1	6/14/2014	529	2014	SJI	Rosario	3	173	0.536842105	0.728323699	0.499867933	0.526305045	536.842105	728.323699	499.8679334	526.3050452	Pisaster	130	0	0
88.11	6/14/2014	529	2014	SJI	Rosario	3	173	0.536842105	0.728323699	0.499867933	0.526305045	536.842105	728.323699	499.8679334	526.3050452	Pisaster	130	0	0
88.12	6/14/2014	529	2014	SJI	Rosario	3	173	0.536842105	0.728323699	0.499867933	0.526305045	536.842105	728.323699	499.8679334	526.3050452	Pisaster	130	0	0
88.13	6/14/2014	529	2014	SJI	Rosario	3	173	0.536842105	0.728323699	0.499867933	0.526305045	536.842105	728.323699	499.8679334	526.3050452	Pisaster	130	0	0
88.14	6/14/2014	529	2014	SJI	Rosario	3	173	0.536842105	0.728323699	0.499867933	0.526305045	536.842105	728.323699	499.8679334	526.3050452	Pisaster	130	0	0
88.15	6/14/2014	529	2014	SJI	Rosario	3	173	0.536842105	0.728323699	0.499867933	0.526305045	536.842105	728.323699	499.8679334	526.3050452	Pisaster	130	0	0
88.16	6/14/2014	529	2014	SJI	Rosario	3	173	0.536842105	0.728323699	0.499867933	0.526305045	536.842105	728.323699	499.8679334	526.3050452	Pisaster	130	0	0
88.17	6/14/2014	529	2014	SJI	Rosario	3	173	0.536842105	0.728323699	0.499867933	0.526305045	536.842105	728.323699	499.8679334	526.3050452	Pisaster	130	0	0
88.18	6/14/2014	529	2014	SJI	Rosario	3	173	0.536842105	0.728323699	0.499867933	0.526305045	536.842105	728.323699	499.8679334	526.3050452	Pisaster	130	0	0
88.2	6/14/2014	529	2014	SJI	Rosario	3	173	0.536842105	0.728323699	0.499867933	0.526305045	536.842105	728.323699	499.8679334	526.3050452	Pisaster	130	0	0
88.3	6/14/2014	529	2014	SJI	Rosario	3	173	0.536842105	0.728323699	0.499867933	0.526305045	536.842105	728.323699	499.8679334	526.3050452	Pisaster	130	0	0
88.4	6/14/2014	529	2014	SJI	Rosario	3	173	0.536842105	0.728323699	0.499867933	0.526305045	536.842105	728.323699	499.8679334	526.3050452	Pisaster	130	0	0
88.5	6/14/2014	529	2014	SJI	Rosario	3	173	0.536842105	0.728323699	0.499867933	0.526305045	536.842105	728.323699	499.8679334	526.3050452	Pisaster	130	0	0
88.6	6/14/2014	529	2014	SJI	Rosario	3	173	0.536842105	0.728323699	0.499867933	0.526305045	536.842105	728.323699	499.8679334	526.3050452	Pisaster	130	0	0
88.7	6/14/2014	529	2014	SJI	Rosario	3	173	0.536842105	0.728323699	0.499867933	0.526305045	536.842105	728.323699	499.8679334	526.3050452	Pisaster	130	0	0
88.8	6/14/2014	529	2014	SJI	Rosario	3	173	0.536842105	0.728323699	0.499867933	0.526305045	536.842105	728.323699	499.8679334	526.3050452	Pisaster	130	0	0
88.9	6/14/2014	529	2014	SJI	Rosario	3	173	0.536842105	0.728323699	0.499867933	0.526305045	536.842105	728.323699	499.8679334	526.3050452	Pisaster	130	0	0
89	6/14/2014	529	2014	SJI	Rosario	3	173	0.536842105	0.728323699	0.499867933	0.526305045	536.842105	728.323699	499.8679334	526.3050452	Pisaster	140	0	0
89.1	6/14/2014	529	2014	SJI	Rosario	3	173	0.536842105	0.728323699	0.499867933	0.526305045	536.842105	728.323699	499.8679334	526.3050452	Pisaster	140	0	0
89.2	6/14/2014	529	2014	SJI	Rosario	3	173	0.536842105	0.728323699	0.499867933	0.526305045	536.842105	728.323699	499.8679334	526.3050452	Pisaster	140	0	0
89.3	6/14/2014	529	2014	SJI	Rosario	3	173	0.536842105	0.728323699	0.499867933	0.526305045	536.842105	728.323699	499.8679334	526.3050452	Pisaster	140	0	0
89.4	6/14/2014	529	2014	SJI	Rosario	3	173	0.536842105	0.728323699	0.499867933	0.526305045	536.842105	728.323699	499.8679334	526.3050452	Pisaster	140	0	0
89.5	6/14/2014	529	2014	SJI	Rosario	3	173	0.536842105	0.728323699	0.499867933	0.526305045	536.842105	728.323699	499.8679334	526.3050452	Pisaster	140	0	0
89.6	6/14/2014	529	2014	SJI	Rosario	3	173	0.536842105	0.728323699	0.499867933	0.526305045	536.842105	728.323699	499.8679334	526.3050452	Pisaster	140	0	0
89.7	6/14/2014	529	2014	SJI	Rosario	3	173	0.536842105	0.728323699	0.499867933	0.526305045	536.842105	728.323699	499.8679334	526.3050452	Pisaster	140	0	0
89.8	6/14/2014	529	2014	SJI	Rosario	3	173	0.536842105	0.728323699	0.499867933	0.526305045	536.842105	728.323699	499.8679334	526.3050452	Pisaster	140	0	0
90	6/14/2014	529	2014	SJI	Rosario	3	173	0.536842105	0.728323699	0.499867933	0.526305045	536.842105	728.323699	499.8679334	526.3050452	Pisaster	150	0	0
90.1	6/14/2014	529	2014	SJI	Rosario	3	173	0.536842105	0.728323699	0.499867933	0.526305045	536.842105	728.323699	499.8679334	526.3050452	Pisaster	150	0	0
90.2	6/14/2014	529	2014	SJI	Rosario	3	173	0.536842105	0.728323699	0.499867933	0.526305045	536.842105	728.323699	499.8679334	526.3050452	Pisaster	150	0	0
90.3	6/14/2014	529	2014	SJI	Rosario	3	173	0.536842105	0.728323699	0.499867933	0.526305045	536.842105	728.323699	499.8679334	526.3050452	Pisaster	150	0	0
90.4	6/14/2014	529	2014	SJI	Rosario	3	173	0.536842105	0.728323699	0.499867933	0.526305045	536.842105	728.323699	499.8679334	526.3050452	Pisaster	150	0	0
91	6/14/2014	529	2014	SJI	Rosario	3	173	0.536842105	0.728323699	0.499867933	0.526305045	536.842105	728.323699	499.8679334	526.3050452	Pisaster	170	0	0
92	6/14/2014	529	2014	SJI	Rosario	4	157	1.063694268	1.063694268	0.499867933	0.526305045	1063.694268	1063.694268	499.8679334	526.3050452	Pisaster	20	0	0
93	6/14/2014	529	2014	SJI	Rosario	4	157	1.063694268	1.063694268	0.499867933	0.526305045	1063.694268	1063.694268	499.8679334	526.3050452	Pisaster	40	0	0
93.1	6/14/2014	529	2014	SJI	Rosario	4	157	1.063694268	1.063694268	0.499867933	0.526305045	1063.694268	1063.694268	499.8679334	526.3050452	Pisaster	40	0	0
95	6/14/2014	529	2014	SJI	Rosario	4	157	1.063694268	1.063694268	0.499867933	0.526305045	1063.694268	1063.694268	499.8679334	526.3050452	Pisaster	60	0	0
96	6/14/2014	529	2014	SJI	Rosario	4	157	1.063694268	1.063694268	0.499867933	0.526305045	1063.694268	1063.694268	499.8679334	526.3050452	Pisaster	90	0	0
97	6/14/2014	529	2014	SJI	Rosario	4	157	1.063694268	1.063694268	0.499867933	0.526305045	1063.694268	1063.694268	499.8679334	526.3050452	Pisaster	100	0	0
97.1	6/14/2014	529	2014	SJI	Rosario	4	157	1.063694268	1.063694268	0.499867933	0.526305045	1063.694268	1063.694268	499.8679334	526.3050452	Pisaster	100	0	0
97.2	6/14/2014	529	2014	SJI	Rosario	4	157	1.063694268	1.063694268	0.499867933	0.526305045	1063.694268	1063.694268	499.8679334	526.3050452	Pisaster	100	0	0
97.3	6/14/2014	529	2014	SJI	Rosario	4	157	1.063694268	1.063694268	0.499867933	0.526305045	1063.694268	1063.694268	499.8679334	526.3050452	Pisaster	100	0	0
97.4	6/14/2014	529	2014	SJI	Rosario	4	157	1.063694268	1.063694268	0.499867933	0.526305045	1063.694268	1063.694268	499.8679334	526.3050452	Pisaster	100	0	0
97.5	6/14/2014	529	2014	SJI	Rosario	4	157	1.063694268	1.063694268	0.499867933	0.526305045	1063.694268	1063.694268	499.8679334	526.3050452	Pisaster	100	0	0
97.6	6/14/2014	529	2014	SJI	Rosario	4	157	1.063694268	1.063694268	0.499867933	0.526305045	1063.694268	1063.694268	499.8679334	526.3050452	Pisaster	100	0	0
97.7	6/14/2014	529	2014	SJI	Rosario	4	157	1.063694268	1.063694268	0.499867933	0.526305045	1063.694268	1063.694268	499.8679334	526.3050452	Pisaster	100	0	0
97.8	6/14/2014	529	2014	SJI	Rosario	4	157	1.063694268	1.063694268	0.499867933	0.526305045	1063.694268	1063.694268	499.8679334	526.3050452	Pisaster	100	0	0
98	6/14/2014	529	2014	SJI	Rosario	4	157	1.063694268	1.063694268	0.499867933	0.526305045	1063.694268	1063.694268	499.8679334	526.3050452	Pisaster	110	0	0
98.1	6/14/2014	529	2014	SJI	Rosario	4	157	1.063694268	1.063694268	0.499867933	0.526305045	1063.694268	1063.694268	499.8679334	526.3050452	Pisaster	110	0	0
98.1	6/14/2014	529	2014	SJI	Rosario	4	157	1.063694268	1.063694268	0.499867933	0.526305045	1063.694268	1063.694268	499.8679334	526.3050452	Pisaster	110	0	0
98.11	6/14/2014	529	2014	SJI	Rosario	4	157	1.063694268	1.063694268	0.499867933	0.526305045	1063.694268	1063.694268	499.8679334	526.3050452	Pisaster	110	0	0
98.12	6/14/2014	529	2014	SJI	Rosario	4	157	1.063694268	1.063694268	0.499867933	0.526305045	1063.694268	1063.694268	499.8679334	526.3050452	Pisaster	110	0	0
98.13	6/14/2014	529	2014	SJI	Rosario	4	157	1.063694268	1.063694268	0.499867933	0.526305045	1063.694268	1063.694268	499.8679334	526.3050452	Pisaster	110	0	0
98.14	6/14/2014	529	2014	SJI	Rosario	4	157	1.063694268	1.063694268	0.499867933	0.526305045	1063.694268	1063.694268	499.8679334	526.3050452	Pisaster	110	0	0
98.15	6/14/2014	529	2014	SJI	Rosario	4	157	1.063694268	1.063694268	0.499867933	0.526305045	1063.694268	1063.694268	499.8679334	526.3050452	Pisaster	110	0	0
98.16	6/14/2014	529	2014	SJI	Rosario	4	157	1.063694268	1.063694268	0.499867933	0.526305045	1063.694268	1063.694268	499.8679334	526.3050452	Pisaster	110	0	0
98.17	6/14/2014	529	2014	SJI	Rosario	4	157	1.063694268	1.063694268	0.499867933	0.526305045	1063.694268	1063.694268	499.8679334	526.3050452	Pisaster	110	0	0
98.18	6/14/2014	529	2014	SJI	Rosario	4	157	1.063694268	1.063694268	0.499867933	0.526305045	1063.694268	1063.694268	499.8679334	526.3050452	Pisaster	110	0	0
98.19	6/14/2014	529	2014	SJI	Rosario	4	157	1.063694268	1.063694268	0.499867933	0.526305045	1063.694268	1063.694268	499.8679334	526.3050452	Pisaster	110	0	0
98.2	6/14/2014	529	2014	SJI	Rosario	4	157	1.063694268	1.063694268	0.499867933	0.526305045	1063.694268	1063.694268	499.8679334	526.3050452	Pisaster	110	0	0
98.2	6/14/2014	529	2014	SJI	Rosario	4	157	1.063694268	1.063694268	0.499867933	0.526305045	1063.694268	1063.694268	499.8679334	526.3050452	Pisaster	110	0	0
98.21	6/14/2014	529	2014	SJI	Rosario	4	157	1.063694268	1.063694268	0.499867933	0.526305045	1063.694268	1063.694268	499.8679334	526.3050452	Pisaster	110	0	0
98.22	6/14/2014	529	2014	SJI	Rosario	4	157	1.063694268	1.063694268	0.499867933	0.526305045	1063.694268	1063.694268	499.8679334	526.3050452	Pisaster	110	0	0
98.23	6/14/2014	529	2014	SJI	Rosario	4	157	1.063694268	1.063694268	0.499867933	0.526305045	1063.694268	1063.694268	499.8679334	526.3050452	Pisaster	110	0	0
98.24	6/14/2014	529	2014	SJI	Rosario	4	157	1.063694268	1.063694268	0.499867933	0.526305045	1063.694268	1063.694268	499.8679334	526.3050452	Pisaster	110	0	0
98.25	6/14/2014	529	2014	SJI	Rosario	4	157	1.063694268	1.063694268	0.499867933	0.526305045	1063.694268	1063.694268	499.8679334	526.3050452	Pisaster	110	0	0
98.26	6/14/2014	529	2014	SJI	Rosario	4	157	1.063694268	1.063694268	0.499867933	0.526305045	1063.694268	1063.694268	499.8679334	526.3050452	Pisaster	110	0	0
98.27	6/14/2014	529	2014	SJI	Rosario	4	157	1.063694268	1.063694268	0.499867933	0.526305045	1063.694268	1063.694268	499.8679334	526.3050452	Pisaster	110	0	0
98.28	6/14/2014	529	2014	SJI	Rosario	4	157	1.063694268	1.063694268	0.499867933	0.526305045	1063.694268	1063.694268	499.8679334	526.3050452	Pisaster	110	0	0
98.29	6/14/2014	529	2014	SJI	Rosario	4	157	1.063694268	1.063694268	0.499867933	0.526305045	1063.694268	1063.694268	499.8679334	526.3050452	Pisaster	110	0	0
98.3	6/14/2014	529	2014	SJI	Rosario	4	157	1.063694268	1.063694268	0.499867933	0.526305045	1063.694268	1063.694268	499.8679334	526.3050452	Pisaster	110	0	0
98.3	6/14/2014	529	2014	SJI	Rosario	4	157	1.063694268	1.063694268	0.499867933	0.526305045	1063.694268	1063.694268	499.8679334	526.3050452	Pisaster	110	0	0
98.31	6/14/2014	529	2014	SJI	Rosario	4	157	1.063694268	1.063694268	0.499867933	0.526305045	1063.694268	1063.694268	499.8679334	526.3050452	Pisaster	110	0	0
98.32	6/14/2014	529	2014	SJI	Rosario	4	157	1.063694268	1.063694268	0.499867933	0.526305045	1063.694268	1063.694268	499.8679334	526.3050452	Pisaster	110	0	0
98.33	6/14/2014	529	2014	SJI	Rosario	4	157	1.063694268	1.063694268	0.499867933	0.526305045	1063.694268	1063.694268	499.8679334	526.3050452	Pisaster	110	0	0
98.4	6/14/2014	529	2014	SJI	Rosario	4	157	1.063694268	1.063694268	0.499867933	0.526305045	1063.694268	1063.694268	499.8679334	526.3050452	Pisaster	110	0	0
98.5	6/14/2014	529	2014	SJI	Rosario	4	157	1.063694268	1.063694268	0.499867933	0.526305045	1063.694268	1063.694268	499.8679334	526.3050452	Pisaster	110	0	0
98.6	6/14/2014	529	2014	SJI	Rosario	4	157	1.063694268	1.063694268	0.499867933	0.526305045	1063.694268	1063.694268	499.8679334	526.3050452	Pisaster	110	0	0
98.7	6/14/2014	529	2014	SJI	Rosario	4	157	1.063694268	1.063694268	0.499867933	0.526305045	1063.694268	1063.694268	499.8679334	526.3050452	Pisaster	110	0	0
98.8	6/14/2014	529	2014	SJI	Rosario	4	157	1.063694268	1.063694268	0.499867933	0.526305045	1063.694268	1063.694268	499.8679334	526.3050452	Pisaster	110	0	0
98.9	6/14/2014	529	2014	SJI	Rosario	4	157	1.063694268	1.063694268	0.499867933	0.526305045	1063.694268	1063.694268	499.8679334	526.3050452	Pisaster	110	0	0
99	6/14/2014	529	2014	SJI	Rosario	4	157	1.063694268	1.063694268	0.499867933	0.526305045	1063.694268	1063.694268	499.8679334	526.3050452	Pisaster	120	0	0
99.1	6/14/2014	529	2014	SJI	Rosario	4	157	1.063694268	1.063694268	0.499867933	0.526305045	1063.694268	1063.694268	499.8679334	526.3050452	Pisaster	120	0	0
99.1	6/14/2014	529	2014	SJI	Rosario	4	157	1.063694268	1.063694268	0.499867933	0.526305045	1063.694268	1063.694268	499.8679334	526.3050452	Pisaster	120	0	0
99.11	6/14/2014	529	2014	SJI	Rosario	4	157	1.063694268	1.063694268	0.499867933	0.526305045	1063.694268	1063.694268	499.8679334	526.3050452	Pisaster	120	0	0
99.12	6/14/2014	529	2014	SJI	Rosario	4	157	1.063694268	1.063694268	0.499867933	0.526305045	1063.694268	1063.694268	499.8679334	526.3050452	Pisaster	120	0	0
99.13	6/14/2014	529	2014	SJI	Rosario	4	157	1.063694268	1.063694268	0.499867933	0.526305045	1063.694268	1063.694268	499.8679334	526.3050452	Pisaster	120	0	0
99.14	6/14/2014	529	2014	SJI	Rosario	4	157	1.063694268	1.063694268	0.499867933	0.526305045	1063.694268	1063.694268	499.8679334	526.3050452	Pisaster	120	0	0
99.15	6/14/2014	529	2014	SJI	Rosario	4	157	1.063694268	1.063694268	0.499867933	0.526305045	1063.694268	1063.694268	499.8679334	526.3050452	Pisaster	120	0	0
99.16	6/14/2014	529	2014	SJI	Rosario	4	157	1.063694268	1.063694268	0.499867933	0.526305045	1063.694268	1063.694268	499.8679334	526.3050452	Pisaster	120	0	0
99.17	6/14/2014	529	2014	SJI	Rosario	4	157	1.063694268	1.063694268	0.499867933	0.526305045	1063.694268	1063.694268	499.8679334	526.3050452	Pisaster	120	0	0
99.18	6/14/2014	529	2014	SJI	Rosario	4	157	1.063694268	1.063694268	0.499867933	0.526305045	1063.694268	1063.694268	499.8679334	526.3050452	Pisaster	120	0	0
99.19	6/14/2014	529	2014	SJI	Rosario	4	157	1.063694268	1.063694268	0.499867933	0.526305045	1063.694268	1063.694268	499.8679334	526.3050452	Pisaster	120	0	0
99.2	6/14/2014	529	2014	SJI	Rosario	4	157	1.063694268	1.063694268	0.499867933	0.526305045	1063.694268	1063.694268	499.8679334	526.3050452	Pisaster	120	0	0
99.2	6/14/2014	529	2014	SJI	Rosario	4	157	1.063694268	1.063694268	0.499867933	0.526305045	1063.694268	1063.694268	499.8679334	526.3050452	Pisaster	120	0	0
99.21	6/14/2014	529	2014	SJI	Rosario	4	157	1.063694268	1.063694268	0.499867933	0.526305045	1063.694268	1063.694268	499.8679334	526.3050452	Pisaster	120	0	0
99.22	6/14/2014	529	2014	SJI	Rosario	4	157	1.063694268	1.063694268	0.499867933	0.526305045	1063.694268	1063.694268	499.8679334	526.3050452	Pisaster	120	0	0
99.23	6/14/2014	529	2014	SJI	Rosario	4	157	1.063694268	1.063694268	0.499867933	0.526305045	1063.694268	1063.694268	499.8679334	526.3050452	Pisaster	120	0	0
99.24	6/14/2014	529	2014	SJI	Rosario	4	157	1.063694268	1.063694268	0.499867933	0.526305045	1063.694268	1063.694268	499.8679334	526.3050452	Pisaster	120	0	0
99.25	6/14/2014	529	2014	SJI	Rosario	4	157	1.063694268	1.063694268	0.499867933	0.526305045	1063.694268	1063.694268	499.8679334	526.3050452	Pisaster	120	0	0
99.26	6/14/2014	529	2014	SJI	Rosario	4	157	1.063694268	1.063694268	0.499867933	0.526305045	1063.694268	1063.694268	499.8679334	526.3050452	Pisaster	120	0	0
99.27	6/14/2014	529	2014	SJI	Rosario	4	157	1.063694268	1.063694268	0.499867933	0.526305045	1063.694268	1063.694268	499.8679334	526.3050452	Pisaster	120	0	0
99.28	6/14/2014	529	2014	SJI	Rosario	4	157	1.063694268	1.063694268	0.499867933	0.526305045	1063.694268	1063.694268	499.8679334	526.3050452	Pisaster	120	0	0
99.29	6/14/2014	529	2014	SJI	Rosario	4	157	1.063694268	1.063694268	0.499867933	0.526305045	1063.694268	1063.694268	499.8679334	526.3050452	Pisaster	120	0	0
99.3	6/14/2014	529	2014	SJI	Rosario	4	157	1.063694268	1.063694268	0.499867933	0.526305045	1063.694268	1063.694268	499.8679334	526.3050452	Pisaster	120	0	0
99.3	6/14/2014	529	2014	SJI	Rosario	4	157	1.063694268	1.063694268	0.499867933	0.526305045	1063.694268	1063.694268	499.8679334	526.3050452	Pisaster	120	0	0
99.31	6/14/2014	529	2014	SJI	Rosario	4	157	1.063694268	1.063694268	0.499867933	0.526305045	1063.694268	1063.694268	499.8679334	526.3050452	Pisaster	120	0	0
99.32	6/14/2014	529	2014	SJI	Rosario	4	157	1.063694268	1.063694268	0.499867933	0.526305045	1063.694268	1063.694268	499.8679334	526.3050452	Pisaster	120	0	0
99.33	6/14/2014	529	2014	SJI	Rosario	4	157	1.063694268	1.063694268	0.499867933	0.526305045	1063.694268	1063.694268	499.8679334	526.3050452	Pisaster	120	0	0
99.34	6/14/2014	529	2014	SJI	Rosario	4	157	1.063694268	1.063694268	0.499867933	0.526305045	1063.694268	1063.694268	499.8679334	526.3050452	Pisaster	120	0	0
99.35	6/14/2014	529	2014	SJI	Rosario	4	157	1.063694268	1.063694268	0.499867933	0.526305045	1063.694268	1063.694268	499.8679334	526.3050452	Pisaster	120	0	0
99.36	6/14/2014	529	2014	SJI	Rosario	4	157	1.063694268	1.063694268	0.499867933	0.526305045	1063.694268	1063.694268	499.8679334	526.3050452	Pisaster	120	0	0
99.37	6/14/2014	529	2014	SJI	Rosario	4	157	1.063694268	1.063694268	0.499867933	0.526305045	1063.694268	1063.694268	499.8679334	526.3050452	Pisaster	120	0	0
99.38	6/14/2014	529	2014	SJI	Rosario	4	157	1.063694268	1.063694268	0.499867933	0.526305045	1063.694268	1063.694268	499.8679334	526.3050452	Pisaster	120	0	0
99.39	6/14/2014	529	2014	SJI	Rosario	4	157	1.063694268	1.063694268	0.499867933	0.526305045	1063.694268	1063.694268	499.8679334	526.3050452	Pisaster	120	0	0
99.4	6/14/2014	529	2014	SJI	Rosario	4	157	1.063694268	1.063694268	0.499867933	0.526305045	1063.694268	1063.694268	499.8679334	526.3050452	Pisaster	120	0	0
99.4	6/14/2014	529	2014	SJI	Rosario	4	157	1.063694268	1.063694268	0.499867933	0.526305045	1063.694268	1063.694268	499.8679334	526.3050452	Pisaster	120	0	0
99.41	6/14/2014	529	2014	SJI	Rosario	4	157	1.063694268	1.063694268	0.499867933	0.526305045	1063.694268	1063.694268	499.8679334	526.3050452	Pisaster	120	0	0
99.42	6/14/2014	529	2014	SJI	Rosario	4	157	1.063694268	1.063694268	0.499867933	0.526305045	1063.694268	1063.694268	499.8679334	526.3050452	Pisaster	120	0	0
99.43	6/14/2014	529	2014	SJI	Rosario	4	157	1.063694268	1.063694268	0.499867933	0.526305045	1063.694268	1063.694268	499.8679334	526.3050452	Pisaster	120	0	0
99.5	6/14/2014	529	2014	SJI	Rosario	4	157	1.063694268	1.063694268	0.499867933	0.526305045	1063.694268	1063.694268	499.8679334	526.3050452	Pisaster	120	0	0
99.6	6/14/2014	529	2014	SJI	Rosario	4	157	1.063694268	1.063694268	0.499867933	0.526305045	1063.694268	1063.694268	499.8679334	526.3050452	Pisaster	120	0	0
99.7	6/14/2014	529	2014	SJI	Rosario	4	157	1.063694268	1.063694268	0.499867933	0.526305045	1063.694268	1063.694268	499.8679334	526.3050452	Pisaster	120	0	0
99.8	6/14/2014	529	2014	SJI	Rosario	4	157	1.063694268	1.063694268	0.499867933	0.526305045	1063.694268	1063.694268	499.8679334	526.3050452	Pisaster	120	0	0
99.9	6/14/2014	529	2014	SJI	Rosario	4	157	1.063694268	1.063694268	0.499867933	0.526305045	1063.694268	1063.694268	499.8679334	526.3050452	Pisaster	120	0	0
100	6/14/2014	529	2014	SJI	Rosario	4	157	1.063694268	1.063694268	0.499867933	0.526305045	1063.694268	1063.694268	499.8679334	526.3050452	Pisaster	130	0	0
100.1	6/14/2014	529	2014	SJI	Rosario	4	157	1.063694268	1.063694268	0.499867933	0.526305045	1063.694268	1063.694268	499.8679334	526.3050452	Pisaster	130	0	0
100.1	6/14/2014	529	2014	SJI	Rosario	4	157	1.063694268	1.063694268	0.499867933	0.526305045	1063.694268	1063.694268	499.8679334	526.3050452	Pisaster	130	0	0
100.11	6/14/2014	529	2014	SJI	Rosario	4	157	1.063694268	1.063694268	0.499867933	0.526305045	1063.694268	1063.694268	499.8679334	526.3050452	Pisaster	130	0	0
100.12	6/14/2014	529	2014	SJI	Rosario	4	157	1.063694268	1.063694268	0.499867933	0.526305045	1063.694268	1063.694268	499.8679334	526.3050452	Pisaster	130	0	0
100.13	6/14/2014	529	2014	SJI	Rosario	4	157	1.063694268	1.063694268	0.499867933	0.526305045	1063.694268	1063.694268	499.8679334	526.3050452	Pisaster	130	0	0
100.14	6/14/2014	529	2014	SJI	Rosario	4	157	1.063694268	1.063694268	0.499867933	0.526305045	1063.694268	1063.694268	499.8679334	526.3050452	Pisaster	130	0	0
100.15	6/14/2014	529	2014	SJI	Rosario	4	157	1.063694268	1.063694268	0.499867933	0.526305045	1063.694268	1063.694268	499.8679334	526.3050452	Pisaster	130	0	0
100.16	6/14/2014	529	2014	SJI	Rosario	4	157	1.063694268	1.063694268	0.499867933	0.526305045	1063.694268	1063.694268	499.8679334	526.3050452	Pisaster	130	0	0
100.17	6/14/2014	529	2014	SJI	Rosario	4	157	1.063694268	1.063694268	0.499867933	0.526305045	1063.694268	1063.694268	499.8679334	526.3050452	Pisaster	130	0	0
100.18	6/14/2014	529	2014	SJI	Rosario	4	157	1.063694268	1.063694268	0.499867933	0.526305045	1063.694268	1063.694268	499.8679334	526.3050452	Pisaster	130	0	0
100.19	6/14/2014	529	2014	SJI	Rosario	4	157	1.063694268	1.063694268	0.499867933	0.526305045	1063.694268	1063.694268	499.8679334	526.3050452	Pisaster	130	0	0
100.2	6/14/2014	529	2014	SJI	Rosario	4	157	1.063694268	1.063694268	0.499867933	0.526305045	1063.694268	1063.694268	499.8679334	526.3050452	Pisaster	130	0	0
100.2	6/14/2014	529	2014	SJI	Rosario	4	157	1.063694268	1.063694268	0.499867933	0.526305045	1063.694268	1063.694268	499.8679334	526.3050452	Pisaster	130	0	0
100.21	6/14/2014	529	2014	SJI	Rosario	4	157	1.063694268	1.063694268	0.499867933	0.526305045	1063.694268	1063.694268	499.8679334	526.3050452	Pisaster	130	0	0
100.22	6/14/2014	529	2014	SJI	Rosario	4	157	1.063694268	1.063694268	0.499867933	0.526305045	1063.694268	1063.694268	499.8679334	526.3050452	Pisaster	130	0	0
100.23	6/14/2014	529	2014	SJI	Rosario	4	157	1.063694268	1.063694268	0.499867933	0.526305045	1063.694268	1063.694268	499.8679334	526.3050452	Pisaster	130	0	0
100.24	6/14/2014	529	2014	SJI	Rosario	4	157	1.063694268	1.063694268	0.499867933	0.526305045	1063.694268	1063.694268	499.8679334	526.3050452	Pisaster	130	0	0
100.25	6/14/2014	529	2014	SJI	Rosario	4	157	1.063694268	1.063694268	0.499867933	0.526305045	1063.694268	1063.694268	499.8679334	526.3050452	Pisaster	130	0	0
100.26	6/14/2014	529	2014	SJI	Rosario	4	157	1.063694268	1.063694268	0.499867933	0.526305045	1063.694268	1063.694268	499.8679334	526.3050452	Pisaster	130	0	0
100.27	6/14/2014	529	2014	SJI	Rosario	4	157	1.063694268	1.063694268	0.499867933	0.526305045	1063.694268	1063.694268	499.8679334	526.3050452	Pisaster	130	0	0
100.28	6/14/2014	529	2014	SJI	Rosario	4	157	1.063694268	1.063694268	0.499867933	0.526305045	1063.694268	1063.694268	499.8679334	526.3050452	Pisaster	130	0	0
100.29	6/14/2014	529	2014	SJI	Rosario	4	157	1.063694268	1.063694268	0.499867933	0.526305045	1063.694268	1063.694268	499.8679334	526.3050452	Pisaster	130	0	0
100.3	6/14/2014	529	2014	SJI	Rosario	4	157	1.063694268	1.063694268	0.499867933	0.526305045	1063.694268	1063.694268	499.8679334	526.3050452	Pisaster	130	0	0
100.3	6/14/2014	529	2014	SJI	Rosario	4	157	1.063694268	1.063694268	0.499867933	0.526305045	1063.694268	1063.694268	499.8679334	526.3050452	Pisaster	130	0	0
100.31	6/14/2014	529	2014	SJI	Rosario	4	157	1.063694268	1.063694268	0.499867933	0.526305045	1063.694268	1063.694268	499.8679334	526.3050452	Pisaster	130	0	0
100.32	6/14/2014	529	2014	SJI	Rosario	4	157	1.063694268	1.063694268	0.499867933	0.526305045	1063.694268	1063.694268	499.8679334	526.3050452	Pisaster	130	0	0
100.33	6/14/2014	529	2014	SJI	Rosario	4	157	1.063694268	1.063694268	0.499867933	0.526305045	1063.694268	1063.694268	499.8679334	526.3050452	Pisaster	130	0	0
100.4	6/14/2014	529	2014	SJI	Rosario	4	157	1.063694268	1.063694268	0.499867933	0.526305045	1063.694268	1063.694268	499.8679334	526.3050452	Pisaster	130	0	0
100.5	6/14/2014	529	2014	SJI	Rosario	4	157	1.063694268	1.063694268	0.499867933	0.526305045	1063.694268	1063.694268	499.8679334	526.3050452	Pisaster	130	0	0
100.6	6/14/2014	529	2014	SJI	Rosario	4	157	1.063694268	1.063694268	0.499867933	0.526305045	1063.694268	1063.694268	499.8679334	526.3050452	Pisaster	130	0	0
100.7	6/14/2014	529	2014	SJI	Rosario	4	157	1.063694268	1.063694268	0.499867933	0.526305045	1063.694268	1063.694268	499.8679334	526.3050452	Pisaster	130	0	0
100.8	6/14/2014	529	2014	SJI	Rosario	4	157	1.063694268	1.063694268	0.499867933	0.526305045	1063.694268	1063.694268	499.8679334	526.3050452	Pisaster	130	0	0
100.9	6/14/2014	529	2014	SJI	Rosario	4	157	1.063694268	1.063694268	0.499867933	0.526305045	1063.694268	1063.694268	499.8679334	526.3050452	Pisaster	130	0	0
101	6/14/2014	529	2014	SJI	Rosario	4	157	1.063694268	1.063694268	0.499867933	0.526305045	1063.694268	1063.694268	499.8679334	526.3050452	Pisaster	140	0	0
101.1	6/14/2014	529	2014	SJI	Rosario	4	157	1.063694268	1.063694268	0.499867933	0.526305045	1063.694268	1063.694268	499.8679334	526.3050452	Pisaster	140	0	0
101.2	6/14/2014	529	2014	SJI	Rosario	4	157	1.063694268	1.063694268	0.499867933	0.526305045	1063.694268	1063.694268	499.8679334	526.3050452	Pisaster	140	0	0
101.3	6/14/2014	529	2014	SJI	Rosario	4	157	1.063694268	1.063694268	0.499867933	0.526305045	1063.694268	1063.694268	499.8679334	526.3050452	Pisaster	140	0	0
101.4	6/14/2014	529	2014	SJI	Rosario	4	157	1.063694268	1.063694268	0.499867933	0.526305045	1063.694268	1063.694268	499.8679334	526.3050452	Pisaster	140	0	0
101.5	6/14/2014	529	2014	SJI	Rosario	4	157	1.063694268	1.063694268	0.499867933	0.526305045	1063.694268	1063.694268	499.8679334	526.3050452	Pisaster	140	0	0
101.6	6/14/2014	529	2014	SJI	Rosario	4	157	1.063694268	1.063694268	0.499867933	0.526305045	1063.694268	1063.694268	499.8679334	526.3050452	Pisaster	140	0	0
101.7	6/14/2014	529	2014	SJI	Rosario	4	157	1.063694268	1.063694268	0.499867933	0.526305045	1063.694268	1063.694268	499.8679334	526.3050452	Pisaster	140	0	0
101.8	6/14/2014	529	2014	SJI	Rosario	4	157	1.063694268	1.063694268	0.499867933	0.526305045	1063.694268	1063.694268	499.8679334	526.3050452	Pisaster	140	0	0
101.9	6/14/2014	529	2014	SJI	Rosario	4	157	1.063694268	1.063694268	0.499867933	0.526305045	1063.694268	1063.694268	499.8679334	526.3050452	Pisaster	140	0	0
102	6/14/2014	529	2014	SJI	Rosario	4	157	1.063694268	1.063694268	0.499867933	0.526305045	1063.694268	1063.694268	499.8679334	526.3050452	Pisaster	150	0	0
102.1	6/14/2014	529	2014	SJI	Rosario	4	157	1.063694268	1.063694268	0.499867933	0.526305045	1063.694268	1063.694268	499.8679334	526.3050452	Pisaster	150	0	0
102.2	6/14/2014	529	2014	SJI	Rosario	4	157	1.063694268	1.063694268	0.499867933	0.526305045	1063.694268	1063.694268	499.8679334	526.3050452	Pisaster	150	0	0
102.3	6/14/2014	529	2014	SJI	Rosario	4	157	1.063694268	1.063694268	0.499867933	0.526305045	1063.694268	1063.694268	499.8679334	526.3050452	Pisaster	150	0	0
102.4	6/14/2014	529	2014	SJI	Rosario	4	157	1.063694268	1.063694268	0.499867933	0.526305045	1063.694268	1063.694268	499.8679334	526.3050452	Pisaster	150	0	0
7510	6/14/2014	529	2014	SJI	Rosario	2	285	0.536842105	0.550877193	0.499867933	0.526305045	536.842105	550.877193	499.8679334	526.3050452	Pisaster	110	1	1
7610	6/14/2014	529	2014	SJI	Rosario	2	285	0.536842105	0.550877193	0.499867933	0.526305045	536.842105	550.877193	499.8679334	526.3050452	Pisaster	120	1	1
7810	6/14/2014	529	2014	SJI	Rosario	2	285	0.536842105	0.550877193	0.499867933	0.526305045	536.842105	550.877193	499.8679334	526.3050452	Pisaster	140	1	1
7910	6/14/2014	529	2014	SJI	Rosario	2	285	0.536842105	0.550877193	0.499867933	0.526305045	536.842105	550.877193	499.8679334	526.3050452	Pisaster	150	1	1
7912	6/14/2014	529	2014	SJI	Rosario	2	285	0.536842105	0.550877193	0.499867933	0.526305045	536.842105	550.877193	499.8679334	526.3050452	Pisaster	150	3	1
8010	6/14/2014	529	2014	SJI	Rosario	2	285	0.536842105	0.550877193	0.499867933	0.526305045	536.842105	550.877193	499.8679334	526.3050452	Pisaster	160	1	1
8510	6/14/2014	529	2014	SJI	Rosario	3	173	0.536842105	0.728323699	0.499867933	0.526305045	536.842105	728.323699	499.8679334	526.3050452	Pisaster	100	1	1
8610	6/14/2014	529	2014	SJI	Rosario	3	173	0.536842105	0.728323699	0.499867933	0.526305045	536.842105	728.323699	499.8679334	526.3050452	Pisaster	110	1	1
87.11	6/14/2014	529	2014	SJI	Rosario	3	173	0.536842105	0.728323699	0.499867933	0.526305045	536.842105	728.323699	499.8679334	526.3050452	Pisaster	120	1	1
8710	6/14/2014	529	2014	SJI	Rosario	3	173	0.536842105	0.728323699	0.499867933	0.526305045	536.842105	728.323699	499.8679334	526.3050452	Pisaster	120	1	1
94	6/14/2014	529	2014	SJI	Rosario	4	157	1.063694268	1.063694268	0.499867933	0.526305045	1063.694268	1063.694268	499.8679334	526.3050452	Pisaster	50	3	1
9710	6/14/2014	529	2014	SJI	Rosario	4	157	1.063694268	1.063694268	0.499867933	0.526305045	1063.694268	1063.694268	499.8679334	526.3050452	Pisaster	100	2	1
98.11	6/14/2014	529	2014	SJI	Rosario	4	157	1.063694268	1.063694268	0.499867933	0.526305045	1063.694268	1063.694268	499.8679334	526.3050452	Pisaster	110	1	1
98.21	6/14/2014	529	2014	SJI	Rosario	4	157	1.063694268	1.063694268	0.499867933	0.526305045	1063.694268	1063.694268	499.8679334	526.3050452	Pisaster	110	1	1
9810	6/14/2014	529	2014	SJI	Rosario	4	157	1.063694268	1.063694268	0.499867933	0.526305045	1063.694268	1063.694268	499.8679334	526.3050452	Pisaster	110	1	1
9811	6/14/2014	529	2014	SJI	Rosario	4	157	1.063694268	1.063694268	0.499867933	0.526305045	1063.694268	1063.694268	499.8679334	526.3050452	Pisaster	110	2	1
9812	6/14/2014	529	2014	SJI	Rosario	4	157	1.063694268	1.063694268	0.499867933	0.526305045	1063.694268	1063.694268	499.8679334	526.3050452	Pisaster	110	4	1
99.11	6/14/2014	529	2014	SJI	Rosario	4	157	1.063694268	1.063694268	0.499867933	0.526305045	1063.694268	1063.694268	499.8679334	526.3050452	Pisaster	120	1	1
99.111	6/14/2014	529	2014	SJI	Rosario	4	157	1.063694268	1.063694268	0.499867933	0.526305045	1063.694268	1063.694268	499.8679334	526.3050452	Pisaster	120	2	1
99.21	6/14/2014	529	2014	SJI	Rosario	4	157	1.063694268	1.063694268	0.499867933	0.526305045	1063.694268	1063.694268	499.8679334	526.3050452	Pisaster	120	1	1
9910	6/14/2014	529	2014	SJI	Rosario	4	157	1.063694268	1.063694268	0.499867933	0.526305045	1063.694268	1063.694268	499.8679334	526.3050452	Pisaster	120	1	1
9911	6/14/2014	529	2014	SJI	Rosario	4	157	1.063694268	1.063694268	0.499867933	0.526305045	1063.694268	1063.694268	499.8679334	526.3050452	Pisaster	120	2	1
9912	6/14/2014	529	2014	SJI	Rosario	4	157	1.063694268	1.063694268	0.499867933	0.526305045	1063.694268	1063.694268	499.8679334	526.3050452	Pisaster	120	3	1
100.11	6/14/2014	529	2014	SJI	Rosario	4	157	1.063694268	1.063694268	0.499867933	0.526305045	1063.694268	1063.694268	499.8679334	526.3050452	Pisaster	130	1	1
100.111	6/14/2014	529	2014	SJI	Rosario	4	157	1.063694268	1.063694268	0.499867933	0.526305045	1063.694268	1063.694268	499.8679334	526.3050452	Pisaster	130	2	1
100.112	6/14/2014	529	2014	SJI	Rosario	4	157	1.063694268	1.063694268	0.499867933	0.526305045	1063.694268	1063.694268	499.8679334	526.3050452	Pisaster	130	3	1
100.113	6/14/2014	529	2014	SJI	Rosario	4	157	1.063694268	1.063694268	0.499867933	0.526305045	1063.694268	1063.694268	499.8679334	526.3050452	Pisaster	130	4	1
100.21	6/14/2014	529	2014	SJI	Rosario	4	157	1.063694268	1.063694268	0.499867933	0.526305045	1063.694268	1063.694268	499.8679334	526.3050452	Pisaster	130	1	1
100.211	6/14/2014	529	2014	SJI	Rosario	4	157	1.063694268	1.063694268	0.499867933	0.526305045	1063.694268	1063.694268	499.8679334	526.3050452	Pisaster	130	4	1
100.34	6/14/2014	529	2014	SJI	Rosario	4	157	1.063694268	1.063694268	0.499867933	0.526305045	1063.694268	1063.694268	499.8679334	526.3050452	Pisaster	130	1	1
100.35	6/14/2014	529	2014	SJI	Rosario	4	157	1.063694268	1.063694268	0.499867933	0.526305045	1063.694268	1063.694268	499.8679334	526.3050452	Pisaster	130	4	1
100.41	6/14/2014	529	2014	SJI	Rosario	4	157	1.063694268	1.063694268	0.499867933	0.526305045	1063.694268	1063.694268	499.8679334	526.3050452	Pisaster	130	4	1
10010	6/14/2014	529	2014	SJI	Rosario	4	157	1.063694268	1.063694268	0.499867933	0.526305045	1063.694268	1063.694268	499.8679334	526.3050452	Pisaster	130	1	1
10011	6/14/2014	529	2014	SJI	Rosario	4	157	1.063694268	1.063694268	0.499867933	0.526305045	1063.694268	1063.694268	499.8679334	526.3050452	Pisaster	130	2	1
10012	6/14/2014	529	2014	SJI	Rosario	4	157	1.063694268	1.063694268	0.499867933	0.526305045	1063.694268	1063.694268	499.8679334	526.3050452	Pisaster	130	3	1
10013	6/14/2014	529	2014	SJI	Rosario	4	157	1.063694268	1.063694268	0.499867933	0.526305045	1063.694268	1063.694268	499.8679334	526.3050452	Pisaster	130	4	1
101.11	6/14/2014	529	2014	SJI	Rosario	4	157	1.063694268	1.063694268	0.499867933	0.526305045	1063.694268	1063.694268	499.8679334	526.3050452	Pisaster	140	4	1
1014	6/14/2014	529	2014	SJI	Rosario	4	157	1.063694268	1.063694268	0.499867933	0.526305045	1063.694268	1063.694268	499.8679334	526.3050452	Pisaster	140	3	1
10110	6/14/2014	529	2014	SJI	Rosario	4	157	1.063694268	1.063694268	0.499867933	0.526305045	1063.694268	1063.694268	499.8679334	526.3050452	Pisaster	140	4	1
10210	6/14/2014	529	2014	SJI	Rosario	4	157	1.063694268	1.063694268	0.499867933	0.526305045	1063.694268	1063.694268	499.8679334	526.3050452	Pisaster	150	3	1
103	6/14/2014	529	2014	SJI	Rosario	4	157	1.063694268	1.063694268	0.499867933	0.526305045	1063.694268	1063.694268	499.8679334	526.3050452	Pisaster	160	4	1
104	6/15/2014	530	2014	SJI	Eastsound	1	119	0.705882353	0.705882353	0.394956795	0.39566842	705.882353	705.882353	394.9567949	395.6684197	Pisaster	5	0	0
104.1	6/15/2014	530	2014	SJI	Eastsound	1	119	0.705882353	0.705882353	0.394956795	0.39566842	705.882353	705.882353	394.9567949	395.6684197	Pisaster	5	0	0
105	6/15/2014	530	2014	SJI	Eastsound	1	119	0.705882353	0.705882353	0.394956795	0.39566842	705.882353	705.882353	394.9567949	395.6684197	Pisaster	10	0	0
105.1	6/15/2014	530	2014	SJI	Eastsound	1	119	0.705882353	0.705882353	0.394956795	0.39566842	705.882353	705.882353	394.9567949	395.6684197	Pisaster	10	0	0
105.2	6/15/2014	530	2014	SJI	Eastsound	1	119	0.705882353	0.705882353	0.394956795	0.39566842	705.882353	705.882353	394.9567949	395.6684197	Pisaster	10	0	0
105.3	6/15/2014	530	2014	SJI	Eastsound	1	119	0.705882353	0.705882353	0.394956795	0.39566842	705.882353	705.882353	394.9567949	395.6684197	Pisaster	10	0	0
105.4	6/15/2014	530	2014	SJI	Eastsound	1	119	0.705882353	0.705882353	0.394956795	0.39566842	705.882353	705.882353	394.9567949	395.6684197	Pisaster	10	0	0
105.5	6/15/2014	530	2014	SJI	Eastsound	1	119	0.705882353	0.705882353	0.394956795	0.39566842	705.882353	705.882353	394.9567949	395.6684197	Pisaster	10	0	0
105.6	6/15/2014	530	2014	SJI	Eastsound	1	119	0.705882353	0.705882353	0.394956795	0.39566842	705.882353	705.882353	394.9567949	395.6684197	Pisaster	10	0	0
105.7	6/15/2014	530	2014	SJI	Eastsound	1	119	0.705882353	0.705882353	0.394956795	0.39566842	705.882353	705.882353	394.9567949	395.6684197	Pisaster	10	0	0
106	6/15/2014	530	2014	SJI	Eastsound	1	119	0.705882353	0.705882353	0.394956795	0.39566842	705.882353	705.882353	394.9567949	395.6684197	Pisaster	20	0	0
106.1	6/15/2014	530	2014	SJI	Eastsound	1	119	0.705882353	0.705882353	0.394956795	0.39566842	705.882353	705.882353	394.9567949	395.6684197	Pisaster	20	0	0
106.1	6/15/2014	530	2014	SJI	Eastsound	1	119	0.705882353	0.705882353	0.394956795	0.39566842	705.882353	705.882353	394.9567949	395.6684197	Pisaster	20	0	0
106.11	6/15/2014	530	2014	SJI	Eastsound	1	119	0.705882353	0.705882353	0.394956795	0.39566842	705.882353	705.882353	394.9567949	395.6684197	Pisaster	20	0	0
106.12	6/15/2014	530	2014	SJI	Eastsound	1	119	0.705882353	0.705882353	0.394956795	0.39566842	705.882353	705.882353	394.9567949	395.6684197	Pisaster	20	0	0
106.13	6/15/2014	530	2014	SJI	Eastsound	1	119	0.705882353	0.705882353	0.394956795	0.39566842	705.882353	705.882353	394.9567949	395.6684197	Pisaster	20	0	0
106.14	6/15/2014	530	2014	SJI	Eastsound	1	119	0.705882353	0.705882353	0.394956795	0.39566842	705.882353	705.882353	394.9567949	395.6684197	Pisaster	20	0	0
106.15	6/15/2014	530	2014	SJI	Eastsound	1	119	0.705882353	0.705882353	0.394956795	0.39566842	705.882353	705.882353	394.9567949	395.6684197	Pisaster	20	0	0
106.16	6/15/2014	530	2014	SJI	Eastsound	1	119	0.705882353	0.705882353	0.394956795	0.39566842	705.882353	705.882353	394.9567949	395.6684197	Pisaster	20	0	0
106.17	6/15/2014	530	2014	SJI	Eastsound	1	119	0.705882353	0.705882353	0.394956795	0.39566842	705.882353	705.882353	394.9567949	395.6684197	Pisaster	20	0	0
106.18	6/15/2014	530	2014	SJI	Eastsound	1	119	0.705882353	0.705882353	0.394956795	0.39566842	705.882353	705.882353	394.9567949	395.6684197	Pisaster	20	0	0
106.19	6/15/2014	530	2014	SJI	Eastsound	1	119	0.705882353	0.705882353	0.394956795	0.39566842	705.882353	705.882353	394.9567949	395.6684197	Pisaster	20	0	0
106.2	6/15/2014	530	2014	SJI	Eastsound	1	119	0.705882353	0.705882353	0.394956795	0.39566842	705.882353	705.882353	394.9567949	395.6684197	Pisaster	20	0	0
106.2	6/15/2014	530	2014	SJI	Eastsound	1	119	0.705882353	0.705882353	0.394956795	0.39566842	705.882353	705.882353	394.9567949	395.6684197	Pisaster	20	0	0
106.21	6/15/2014	530	2014	SJI	Eastsound	1	119	0.705882353	0.705882353	0.394956795	0.39566842	705.882353	705.882353	394.9567949	395.6684197	Pisaster	20	0	0
106.22	6/15/2014	530	2014	SJI	Eastsound	1	119	0.705882353	0.705882353	0.394956795	0.39566842	705.882353	705.882353	394.9567949	395.6684197	Pisaster	20	0	0
106.23	6/15/2014	530	2014	SJI	Eastsound	1	119	0.705882353	0.705882353	0.394956795	0.39566842	705.882353	705.882353	394.9567949	395.6684197	Pisaster	20	0	0
106.24	6/15/2014	530	2014	SJI	Eastsound	1	119	0.705882353	0.705882353	0.394956795	0.39566842	705.882353	705.882353	394.9567949	395.6684197	Pisaster	20	0	0
106.25	6/15/2014	530	2014	SJI	Eastsound	1	119	0.705882353	0.705882353	0.394956795	0.39566842	705.882353	705.882353	394.9567949	395.6684197	Pisaster	20	0	0
106.26	6/15/2014	530	2014	SJI	Eastsound	1	119	0.705882353	0.705882353	0.394956795	0.39566842	705.882353	705.882353	394.9567949	395.6684197	Pisaster	20	0	0
106.27	6/15/2014	530	2014	SJI	Eastsound	1	119	0.705882353	0.705882353	0.394956795	0.39566842	705.882353	705.882353	394.9567949	395.6684197	Pisaster	20	0	0
106.3	6/15/2014	530	2014	SJI	Eastsound	1	119	0.705882353	0.705882353	0.394956795	0.39566842	705.882353	705.882353	394.9567949	395.6684197	Pisaster	20	0	0
106.4	6/15/2014	530	2014	SJI	Eastsound	1	119	0.705882353	0.705882353	0.394956795	0.39566842	705.882353	705.882353	394.9567949	395.6684197	Pisaster	20	0	0
106.5	6/15/2014	530	2014	SJI	Eastsound	1	119	0.705882353	0.705882353	0.394956795	0.39566842	705.882353	705.882353	394.9567949	395.6684197	Pisaster	20	0	0
106.6	6/15/2014	530	2014	SJI	Eastsound	1	119	0.705882353	0.705882353	0.394956795	0.39566842	705.882353	705.882353	394.9567949	395.6684197	Pisaster	20	0	0
106.7	6/15/2014	530	2014	SJI	Eastsound	1	119	0.705882353	0.705882353	0.394956795	0.39566842	705.882353	705.882353	394.9567949	395.6684197	Pisaster	20	0	0
106.8	6/15/2014	530	2014	SJI	Eastsound	1	119	0.705882353	0.705882353	0.394956795	0.39566842	705.882353	705.882353	394.9567949	395.6684197	Pisaster	20	0	0
106.9	6/15/2014	530	2014	SJI	Eastsound	1	119	0.705882353	0.705882353	0.394956795	0.39566842	705.882353	705.882353	394.9567949	395.6684197	Pisaster	20	0	0
107	6/15/2014	530	2014	SJI	Eastsound	1	119	0.705882353	0.705882353	0.394956795	0.39566842	705.882353	705.882353	394.9567949	395.6684197	Pisaster	30	0	0
107.1	6/15/2014	530	2014	SJI	Eastsound	1	119	0.705882353	0.705882353	0.394956795	0.39566842	705.882353	705.882353	394.9567949	395.6684197	Pisaster	30	0	0
107.1	6/15/2014	530	2014	SJI	Eastsound	1	119	0.705882353	0.705882353	0.394956795	0.39566842	705.882353	705.882353	394.9567949	395.6684197	Pisaster	30	0	0
107.11	6/15/2014	530	2014	SJI	Eastsound	1	119	0.705882353	0.705882353	0.394956795	0.39566842	705.882353	705.882353	394.9567949	395.6684197	Pisaster	30	0	0
107.12	6/15/2014	530	2014	SJI	Eastsound	1	119	0.705882353	0.705882353	0.394956795	0.39566842	705.882353	705.882353	394.9567949	395.6684197	Pisaster	30	0	0
107.13	6/15/2014	530	2014	SJI	Eastsound	1	119	0.705882353	0.705882353	0.394956795	0.39566842	705.882353	705.882353	394.9567949	395.6684197	Pisaster	30	0	0
107.14	6/15/2014	530	2014	SJI	Eastsound	1	119	0.705882353	0.705882353	0.394956795	0.39566842	705.882353	705.882353	394.9567949	395.6684197	Pisaster	30	0	0
107.15	6/15/2014	530	2014	SJI	Eastsound	1	119	0.705882353	0.705882353	0.394956795	0.39566842	705.882353	705.882353	394.9567949	395.6684197	Pisaster	30	0	0
107.16	6/15/2014	530	2014	SJI	Eastsound	1	119	0.705882353	0.705882353	0.394956795	0.39566842	705.882353	705.882353	394.9567949	395.6684197	Pisaster	30	0	0
107.17	6/15/2014	530	2014	SJI	Eastsound	1	119	0.705882353	0.705882353	0.394956795	0.39566842	705.882353	705.882353	394.9567949	395.6684197	Pisaster	30	0	0
107.18	6/15/2014	530	2014	SJI	Eastsound	1	119	0.705882353	0.705882353	0.394956795	0.39566842	705.882353	705.882353	394.9567949	395.6684197	Pisaster	30	0	0
107.19	6/15/2014	530	2014	SJI	Eastsound	1	119	0.705882353	0.705882353	0.394956795	0.39566842	705.882353	705.882353	394.9567949	395.6684197	Pisaster	30	0	0
107.2	6/15/2014	530	2014	SJI	Eastsound	1	119	0.705882353	0.705882353	0.394956795	0.39566842	705.882353	705.882353	394.9567949	395.6684197	Pisaster	30	0	0
107.2	6/15/2014	530	2014	SJI	Eastsound	1	119	0.705882353	0.705882353	0.394956795	0.39566842	705.882353	705.882353	394.9567949	395.6684197	Pisaster	30	0	0
107.21	6/15/2014	530	2014	SJI	Eastsound	1	119	0.705882353	0.705882353	0.394956795	0.39566842	705.882353	705.882353	394.9567949	395.6684197	Pisaster	30	0	0
107.22	6/15/2014	530	2014	SJI	Eastsound	1	119	0.705882353	0.705882353	0.394956795	0.39566842	705.882353	705.882353	394.9567949	395.6684197	Pisaster	30	0	0
107.23	6/15/2014	530	2014	SJI	Eastsound	1	119	0.705882353	0.705882353	0.394956795	0.39566842	705.882353	705.882353	394.9567949	395.6684197	Pisaster	30	0	0
107.24	6/15/2014	530	2014	SJI	Eastsound	1	119	0.705882353	0.705882353	0.394956795	0.39566842	705.882353	705.882353	394.9567949	395.6684197	Pisaster	30	0	0
107.25	6/15/2014	530	2014	SJI	Eastsound	1	119	0.705882353	0.705882353	0.394956795	0.39566842	705.882353	705.882353	394.9567949	395.6684197	Pisaster	30	0	0
107.26	6/15/2014	530	2014	SJI	Eastsound	1	119	0.705882353	0.705882353	0.394956795	0.39566842	705.882353	705.882353	394.9567949	395.6684197	Pisaster	30	0	0
107.27	6/15/2014	530	2014	SJI	Eastsound	1	119	0.705882353	0.705882353	0.394956795	0.39566842	705.882353	705.882353	394.9567949	395.6684197	Pisaster	30	0	0
107.28	6/15/2014	530	2014	SJI	Eastsound	1	119	0.705882353	0.705882353	0.394956795	0.39566842	705.882353	705.882353	394.9567949	395.6684197	Pisaster	30	0	0
107.29	6/15/2014	530	2014	SJI	Eastsound	1	119	0.705882353	0.705882353	0.394956795	0.39566842	705.882353	705.882353	394.9567949	395.6684197	Pisaster	30	0	0
107.3	6/15/2014	530	2014	SJI	Eastsound	1	119	0.705882353	0.705882353	0.394956795	0.39566842	705.882353	705.882353	394.9567949	395.6684197	Pisaster	30	0	0
107.3	6/15/2014	530	2014	SJI	Eastsound	1	119	0.705882353	0.705882353	0.394956795	0.39566842	705.882353	705.882353	394.9567949	395.6684197	Pisaster	30	0	0
107.31	6/15/2014	530	2014	SJI	Eastsound	1	119	0.705882353	0.705882353	0.394956795	0.39566842	705.882353	705.882353	394.9567949	395.6684197	Pisaster	30	0	0
107.32	6/15/2014	530	2014	SJI	Eastsound	1	119	0.705882353	0.705882353	0.394956795	0.39566842	705.882353	705.882353	394.9567949	395.6684197	Pisaster	30	0	0
107.33	6/15/2014	530	2014	SJI	Eastsound	1	119	0.705882353	0.705882353	0.394956795	0.39566842	705.882353	705.882353	394.9567949	395.6684197	Pisaster	30	0	0
107.4	6/15/2014	530	2014	SJI	Eastsound	1	119	0.705882353	0.705882353	0.394956795	0.39566842	705.882353	705.882353	394.9567949	395.6684197	Pisaster	30	0	0
107.5	6/15/2014	530	2014	SJI	Eastsound	1	119	0.705882353	0.705882353	0.394956795	0.39566842	705.882353	705.882353	394.9567949	395.6684197	Pisaster	30	0	0
107.6	6/15/2014	530	2014	SJI	Eastsound	1	119	0.705882353	0.705882353	0.394956795	0.39566842	705.882353	705.882353	394.9567949	395.6684197	Pisaster	30	0	0
107.7	6/15/2014	530	2014	SJI	Eastsound	1	119	0.705882353	0.705882353	0.394956795	0.39566842	705.882353	705.882353	394.9567949	395.6684197	Pisaster	30	0	0
107.8	6/15/2014	530	2014	SJI	Eastsound	1	119	0.705882353	0.705882353	0.394956795	0.39566842	705.882353	705.882353	394.9567949	395.6684197	Pisaster	30	0	0
107.9	6/15/2014	530	2014	SJI	Eastsound	1	119	0.705882353	0.705882353	0.394956795	0.39566842	705.882353	705.882353	394.9567949	395.6684197	Pisaster	30	0	0
108	6/15/2014	530	2014	SJI	Eastsound	1	119	0.705882353	0.705882353	0.394956795	0.39566842	705.882353	705.882353	394.9567949	395.6684197	Pisaster	40	0	0
108.1	6/15/2014	530	2014	SJI	Eastsound	1	119	0.705882353	0.705882353	0.394956795	0.39566842	705.882353	705.882353	394.9567949	395.6684197	Pisaster	40	0	0
108.1	6/15/2014	530	2014	SJI	Eastsound	1	119	0.705882353	0.705882353	0.394956795	0.39566842	705.882353	705.882353	394.9567949	395.6684197	Pisaster	40	0	0
108.11	6/15/2014	530	2014	SJI	Eastsound	1	119	0.705882353	0.705882353	0.394956795	0.39566842	705.882353	705.882353	394.9567949	395.6684197	Pisaster	40	0	0
108.12	6/15/2014	530	2014	SJI	Eastsound	1	119	0.705882353	0.705882353	0.394956795	0.39566842	705.882353	705.882353	394.9567949	395.6684197	Pisaster	40	0	0
108.13	6/15/2014	530	2014	SJI	Eastsound	1	119	0.705882353	0.705882353	0.394956795	0.39566842	705.882353	705.882353	394.9567949	395.6684197	Pisaster	40	0	0
108.14	6/15/2014	530	2014	SJI	Eastsound	1	119	0.705882353	0.705882353	0.394956795	0.39566842	705.882353	705.882353	394.9567949	395.6684197	Pisaster	40	0	0
108.2	6/15/2014	530	2014	SJI	Eastsound	1	119	0.705882353	0.705882353	0.394956795	0.39566842	705.882353	705.882353	394.9567949	395.6684197	Pisaster	40	0	0
108.3	6/15/2014	530	2014	SJI	Eastsound	1	119	0.705882353	0.705882353	0.394956795	0.39566842	705.882353	705.882353	394.9567949	395.6684197	Pisaster	40	0	0
[truncated: 4,391 more rows]
