# Supplementary material for: Ochre star mortality during the 2014 wasting disease epizootic: role of population size structure and temperature
Source: Philos Trans R Soc Lond B Biol Sci. 2016 Mar 5;371(1689):20150212. doi: 10.1098/rstb.2015.0212 (PMC4760142; doi:10.1098/rstb.2015.0212)
Supplement: SSWD_SJI_Temp.txt [file rstb20150212supp8.txt]

id	date	centered_date	centered_date_sq	series	region	site	Ave_MeanST5	Ave_MaxST5	Ave_MeanET5	Ave_MaxET5	plot	plotarea	densAdultPisaster	densAdPAllOthers	dayscovered	survtemp	MeanST5	MaxST5	MeanET5	MaxET5	MeanST	MaxST	SdT16	SddT16	MeanET	MaxET	dTEhr	EdT16hr	EddT16hr	dT16hr	ddT16hr	species	size	size2	size2_cent	stage	prev
40	6/14/2014	-13	169	2014JuneEarly	SJI	Crescent	13.91186997	15.96087926	19.07707276	23.62936378	1	217	0.488479263	0.488479263	14	15.6	14.667	16.582	19.012	23.93	13.6	16.6	8.833333333	1.429233333	17.8	23.9	12	6.5	25.99285	48	64.824	Pisaster	10	1	-9	0	0
51	6/14/2014	-13	169	2014JuneEarly	SJI	Crescent	13.91186997	15.96087926	19.07707276	23.62936378	2	75	0.226666667	0.226666667	14	15.733333	14.667	16.582	19.012	23.93	13.6	16.6	8.833333333	1.429233333	17.8	23.9	12	6.5	25.99285	48	64.824	Pisaster	10	1	-9	0	0
51.1	6/14/2014	-13	169	2014JuneEarly	SJI	Crescent	13.91186997	15.96087926	19.07707276	23.62936378	2	75	0.226666667	0.226666667	14	15.733333	14.667	16.582	19.012	23.93	13.6	16.6	8.833333333	1.429233333	17.8	23.9	12	6.5	25.99285	48	64.824	Pisaster	10	1	-9	0	0
51.2	6/14/2014	-13	169	2014JuneEarly	SJI	Crescent	13.91186997	15.96087926	19.07707276	23.62936378	2	75	0.226666667	0.226666667	14	15.733333	14.667	16.582	19.012	23.93	13.6	16.6	8.833333333	1.429233333	17.8	23.9	12	6.5	25.99285	48	64.824	Pisaster	10	1	-9	0	0
51.3	6/14/2014	-13	169	2014JuneEarly	SJI	Crescent	13.91186997	15.96087926	19.07707276	23.62936378	2	75	0.226666667	0.226666667	14	15.733333	14.667	16.582	19.012	23.93	13.6	16.6	8.833333333	1.429233333	17.8	23.9	12	6.5	25.99285	48	64.824	Pisaster	10	1	-9	0	0
51.4	6/14/2014	-13	169	2014JuneEarly	SJI	Crescent	13.91186997	15.96087926	19.07707276	23.62936378	2	75	0.226666667	0.226666667	14	15.733333	14.667	16.582	19.012	23.93	13.6	16.6	8.833333333	1.429233333	17.8	23.9	12	6.5	25.99285	48	64.824	Pisaster	10	1	-9	0	0
62	6/14/2014	-13	169	2014JuneEarly	SJI	Crescent	13.91186997	15.96087926	19.07707276	23.62936378	3	70	0.314285714	0.328571429	14	15.66666667	14.667	16.582	19.012	23.93	13.6	16.6	8.833333333	1.429233333	17.8	23.9	12	6.5	25.99285	48	64.824	Pisaster	10	1	-9	0	0
62.1	6/14/2014	-13	169	2014JuneEarly	SJI	Crescent	13.91186997	15.96087926	19.07707276	23.62936378	3	70	0.314285714	0.328571429	14	15.66666667	14.667	16.582	19.012	23.93	13.6	16.6	8.833333333	1.429233333	17.8	23.9	12	6.5	25.99285	48	64.824	Pisaster	10	1	-9	0	0
62.2	6/14/2014	-13	169	2014JuneEarly	SJI	Crescent	13.91186997	15.96087926	19.07707276	23.62936378	3	70	0.314285714	0.328571429	14	15.66666667	14.667	16.582	19.012	23.93	13.6	16.6	8.833333333	1.429233333	17.8	23.9	12	6.5	25.99285	48	64.824	Pisaster	10	1	-9	0	0
62.3	6/14/2014	-13	169	2014JuneEarly	SJI	Crescent	13.91186997	15.96087926	19.07707276	23.62936378	3	70	0.314285714	0.328571429	14	15.66666667	14.667	16.582	19.012	23.93	13.6	16.6	8.833333333	1.429233333	17.8	23.9	12	6.5	25.99285	48	64.824	Pisaster	10	1	-9	0	0
62.4	6/14/2014	-13	169	2014JuneEarly	SJI	Crescent	13.91186997	15.96087926	19.07707276	23.62936378	3	70	0.314285714	0.328571429	14	15.66666667	14.667	16.582	19.012	23.93	13.6	16.6	8.833333333	1.429233333	17.8	23.9	12	6.5	25.99285	48	64.824	Pisaster	10	1	-9	0	0
62.5	6/14/2014	-13	169	2014JuneEarly	SJI	Crescent	13.91186997	15.96087926	19.07707276	23.62936378	3	70	0.314285714	0.328571429	14	15.66666667	14.667	16.582	19.012	23.93	13.6	16.6	8.833333333	1.429233333	17.8	23.9	12	6.5	25.99285	48	64.824	Pisaster	10	1	-9	0	0
62.6	6/14/2014	-13	169	2014JuneEarly	SJI	Crescent	13.91186997	15.96087926	19.07707276	23.62936378	3	70	0.314285714	0.328571429	14	15.66666667	14.667	16.582	19.012	23.93	13.6	16.6	8.833333333	1.429233333	17.8	23.9	12	6.5	25.99285	48	64.824	Pisaster	10	1	-9	0	0
62.7	6/14/2014	-13	169	2014JuneEarly	SJI	Crescent	13.91186997	15.96087926	19.07707276	23.62936378	3	70	0.314285714	0.328571429	14	15.66666667	14.667	16.582	19.012	23.93	13.6	16.6	8.833333333	1.429233333	17.8	23.9	12	6.5	25.99285	48	64.824	Pisaster	10	1	-9	0	0
62.8	6/14/2014	-13	169	2014JuneEarly	SJI	Crescent	13.91186997	15.96087926	19.07707276	23.62936378	3	70	0.314285714	0.328571429	14	15.66666667	14.667	16.582	19.012	23.93	13.6	16.6	8.833333333	1.429233333	17.8	23.9	12	6.5	25.99285	48	64.824	Pisaster	10	1	-9	0	0
62.9	6/14/2014	-13	169	2014JuneEarly	SJI	Crescent	13.91186997	15.96087926	19.07707276	23.62936378	3	70	0.314285714	0.328571429	14	15.66666667	14.667	16.582	19.012	23.93	13.6	16.6	8.833333333	1.429233333	17.8	23.9	12	6.5	25.99285	48	64.824	Pisaster	10	1	-9	0	0
347	6/29/2014	2	4	2014JuneLate	SJI	Crescent	13.91186997	15.96087926	19.07707276	23.62936378	2	75	0.146666667	0.146666667	14	17.666667	12.991	15.652	18.413	24.339	13.2	17.9	2.166666667	2.15735	17.4	24.3	18	13.5	28.41615	64.66666667	81.5188	Pisaster	10	1	-9	0	0
347.1	6/29/2014	2	4	2014JuneLate	SJI	Crescent	13.91186997	15.96087926	19.07707276	23.62936378	2	75	0.146666667	0.146666667	14	17.666667	12.991	15.652	18.413	24.339	13.2	17.9	2.166666667	2.15735	17.4	24.3	18	13.5	28.41615	64.66666667	81.5188	Pisaster	10	1	-9	0	0
347.2	6/29/2014	2	4	2014JuneLate	SJI	Crescent	13.91186997	15.96087926	19.07707276	23.62936378	2	75	0.146666667	0.146666667	14	17.666667	12.991	15.652	18.413	24.339	13.2	17.9	2.166666667	2.15735	17.4	24.3	18	13.5	28.41615	64.66666667	81.5188	Pisaster	10	1	-9	0	0
357	6/29/2014	2	4	2014JuneLate	SJI	Crescent	13.91186997	15.96087926	19.07707276	23.62936378	3	70	0.257142857	0.257142857	14	17.366667	12.991	15.652	18.413	24.339	13.2	17.9	2.166666667	2.15735	17.4	24.3	18	13.5	28.41615	64.66666667	81.5188	Pisaster	10	1	-9	0	0
357.1	6/29/2014	2	4	2014JuneLate	SJI	Crescent	13.91186997	15.96087926	19.07707276	23.62936378	3	70	0.257142857	0.257142857	14	17.366667	12.991	15.652	18.413	24.339	13.2	17.9	2.166666667	2.15735	17.4	24.3	18	13.5	28.41615	64.66666667	81.5188	Pisaster	10	1	-9	0	0
357.2	6/29/2014	2	4	2014JuneLate	SJI	Crescent	13.91186997	15.96087926	19.07707276	23.62936378	3	70	0.257142857	0.257142857	14	17.366667	12.991	15.652	18.413	24.339	13.2	17.9	2.166666667	2.15735	17.4	24.3	18	13.5	28.41615	64.66666667	81.5188	Pisaster	10	1	-9	0	0
670	8/9/2014	43	1849	2014AugustEarly	SJI	Crescent	13.91186997	15.96087926	19.07707276	23.62936378	1	217	0.01843318	0.01843318	14	23.066667	16.225	17.986	17.267	22.417	15.2	18.3	31.83333333	27.86053333	18.4	22.4	12	9.333333333	31.528	118	143.6886	Pisaster	10	1	-9	1	1
6701	8/9/2014	43	1849	2014AugustEarly	SJI	Crescent	13.91186997	15.96087926	19.07707276	23.62936378	1	217	0.01843318	0.01843318	14	23.066667	16.225	17.986	17.267	22.417	15.2	18.3	31.83333333	27.86053333	18.4	22.4	12	9.333333333	31.528	118	143.6886	Pisaster	10	1	-9	4	1
677	8/9/2014	43	1849	2014AugustEarly	SJI	Crescent	13.91186997	15.96087926	19.07707276	23.62936378	2	75	0.013333333	0.013333333	14	22.26666667	16.225	17.986	17.267	22.417	15.2	18.3	31.83333333	27.86053333	18.4	22.4	12	9.333333333	31.528	118	143.6886	Pisaster	10	1	-9	4	1
41	6/14/2014	-13	169	2014JuneEarly	SJI	Crescent	13.91186997	15.96087926	19.07707276	23.62936378	1	217	0.488479263	0.488479263	14	15.6	14.667	16.582	19.012	23.93	13.6	16.6	8.833333333	1.429233333	17.8	23.9	12	6.5	25.99285	48	64.824	Pisaster	20	2	-8	0	0
41.1	6/14/2014	-13	169	2014JuneEarly	SJI	Crescent	13.91186997	15.96087926	19.07707276	23.62936378	1	217	0.488479263	0.488479263	14	15.6	14.667	16.582	19.012	23.93	13.6	16.6	8.833333333	1.429233333	17.8	23.9	12	6.5	25.99285	48	64.824	Pisaster	20	2	-8	0	0
41.2	6/14/2014	-13	169	2014JuneEarly	SJI	Crescent	13.91186997	15.96087926	19.07707276	23.62936378	1	217	0.488479263	0.488479263	14	15.6	14.667	16.582	19.012	23.93	13.6	16.6	8.833333333	1.429233333	17.8	23.9	12	6.5	25.99285	48	64.824	Pisaster	20	2	-8	0	0
41.3	6/14/2014	-13	169	2014JuneEarly	SJI	Crescent	13.91186997	15.96087926	19.07707276	23.62936378	1	217	0.488479263	0.488479263	14	15.6	14.667	16.582	19.012	23.93	13.6	16.6	8.833333333	1.429233333	17.8	23.9	12	6.5	25.99285	48	64.824	Pisaster	20	2	-8	0	0
41.4	6/14/2014	-13	169	2014JuneEarly	SJI	Crescent	13.91186997	15.96087926	19.07707276	23.62936378	1	217	0.488479263	0.488479263	14	15.6	14.667	16.582	19.012	23.93	13.6	16.6	8.833333333	1.429233333	17.8	23.9	12	6.5	25.99285	48	64.824	Pisaster	20	2	-8	0	0
41.5	6/14/2014	-13	169	2014JuneEarly	SJI	Crescent	13.91186997	15.96087926	19.07707276	23.62936378	1	217	0.488479263	0.488479263	14	15.6	14.667	16.582	19.012	23.93	13.6	16.6	8.833333333	1.429233333	17.8	23.9	12	6.5	25.99285	48	64.824	Pisaster	20	2	-8	0	0
4110	6/14/2014	-13	169	2014JuneEarly	SJI	Crescent	13.91186997	15.96087926	19.07707276	23.62936378	1	217	0.488479263	0.488479263	14	15.6	14.667	16.582	19.012	23.93	13.6	16.6	8.833333333	1.429233333	17.8	23.9	12	6.5	25.99285	48	64.824	Pisaster	20	2	-8	1	1
52	6/14/2014	-13	169	2014JuneEarly	SJI	Crescent	13.91186997	15.96087926	19.07707276	23.62936378	2	75	0.226666667	0.226666667	14	15.733333	14.667	16.582	19.012	23.93	13.6	16.6	8.833333333	1.429233333	17.8	23.9	12	6.5	25.99285	48	64.824	Pisaster	20	2	-8	0	0
52.1	6/14/2014	-13	169	2014JuneEarly	SJI	Crescent	13.91186997	15.96087926	19.07707276	23.62936378	2	75	0.226666667	0.226666667	14	15.733333	14.667	16.582	19.012	23.93	13.6	16.6	8.833333333	1.429233333	17.8	23.9	12	6.5	25.99285	48	64.824	Pisaster	20	2	-8	0	0
52.2	6/14/2014	-13	169	2014JuneEarly	SJI	Crescent	13.91186997	15.96087926	19.07707276	23.62936378	2	75	0.226666667	0.226666667	14	15.733333	14.667	16.582	19.012	23.93	13.6	16.6	8.833333333	1.429233333	17.8	23.9	12	6.5	25.99285	48	64.824	Pisaster	20	2	-8	0	0
52.3	6/14/2014	-13	169	2014JuneEarly	SJI	Crescent	13.91186997	15.96087926	19.07707276	23.62936378	2	75	0.226666667	0.226666667	14	15.733333	14.667	16.582	19.012	23.93	13.6	16.6	8.833333333	1.429233333	17.8	23.9	12	6.5	25.99285	48	64.824	Pisaster	20	2	-8	0	0
52.4	6/14/2014	-13	169	2014JuneEarly	SJI	Crescent	13.91186997	15.96087926	19.07707276	23.62936378	2	75	0.226666667	0.226666667	14	15.733333	14.667	16.582	19.012	23.93	13.6	16.6	8.833333333	1.429233333	17.8	23.9	12	6.5	25.99285	48	64.824	Pisaster	20	2	-8	0	0
52.5	6/14/2014	-13	169	2014JuneEarly	SJI	Crescent	13.91186997	15.96087926	19.07707276	23.62936378	2	75	0.226666667	0.226666667	14	15.733333	14.667	16.582	19.012	23.93	13.6	16.6	8.833333333	1.429233333	17.8	23.9	12	6.5	25.99285	48	64.824	Pisaster	20	2	-8	0	0
52.6	6/14/2014	-13	169	2014JuneEarly	SJI	Crescent	13.91186997	15.96087926	19.07707276	23.62936378	2	75	0.226666667	0.226666667	14	15.733333	14.667	16.582	19.012	23.93	13.6	16.6	8.833333333	1.429233333	17.8	23.9	12	6.5	25.99285	48	64.824	Pisaster	20	2	-8	0	0
52.7	6/14/2014	-13	169	2014JuneEarly	SJI	Crescent	13.91186997	15.96087926	19.07707276	23.62936378	2	75	0.226666667	0.226666667	14	15.733333	14.667	16.582	19.012	23.93	13.6	16.6	8.833333333	1.429233333	17.8	23.9	12	6.5	25.99285	48	64.824	Pisaster	20	2	-8	0	0
63	6/14/2014	-13	169	2014JuneEarly	SJI	Crescent	13.91186997	15.96087926	19.07707276	23.62936378	3	70	0.314285714	0.328571429	14	15.66666667	14.667	16.582	19.012	23.93	13.6	16.6	8.833333333	1.429233333	17.8	23.9	12	6.5	25.99285	48	64.824	Pisaster	20	2	-8	0	0
63.1	6/14/2014	-13	169	2014JuneEarly	SJI	Crescent	13.91186997	15.96087926	19.07707276	23.62936378	3	70	0.314285714	0.328571429	14	15.66666667	14.667	16.582	19.012	23.93	13.6	16.6	8.833333333	1.429233333	17.8	23.9	12	6.5	25.99285	48	64.824	Pisaster	20	2	-8	0	0
63.2	6/14/2014	-13	169	2014JuneEarly	SJI	Crescent	13.91186997	15.96087926	19.07707276	23.62936378	3	70	0.314285714	0.328571429	14	15.66666667	14.667	16.582	19.012	23.93	13.6	16.6	8.833333333	1.429233333	17.8	23.9	12	6.5	25.99285	48	64.824	Pisaster	20	2	-8	0	0
63.3	6/14/2014	-13	169	2014JuneEarly	SJI	Crescent	13.91186997	15.96087926	19.07707276	23.62936378	3	70	0.314285714	0.328571429	14	15.66666667	14.667	16.582	19.012	23.93	13.6	16.6	8.833333333	1.429233333	17.8	23.9	12	6.5	25.99285	48	64.824	Pisaster	20	2	-8	0	0
63.4	6/14/2014	-13	169	2014JuneEarly	SJI	Crescent	13.91186997	15.96087926	19.07707276	23.62936378	3	70	0.314285714	0.328571429	14	15.66666667	14.667	16.582	19.012	23.93	13.6	16.6	8.833333333	1.429233333	17.8	23.9	12	6.5	25.99285	48	64.824	Pisaster	20	2	-8	0	0
63.5	6/14/2014	-13	169	2014JuneEarly	SJI	Crescent	13.91186997	15.96087926	19.07707276	23.62936378	3	70	0.314285714	0.328571429	14	15.66666667	14.667	16.582	19.012	23.93	13.6	16.6	8.833333333	1.429233333	17.8	23.9	12	6.5	25.99285	48	64.824	Pisaster	20	2	-8	0	0
348	6/29/2014	2	4	2014JuneLate	SJI	Crescent	13.91186997	15.96087926	19.07707276	23.62936378	2	75	0.146666667	0.146666667	14	17.666667	12.991	15.652	18.413	24.339	13.2	17.9	2.166666667	2.15735	17.4	24.3	18	13.5	28.41615	64.66666667	81.5188	Pisaster	20	2	-8	0	0
348.1	6/29/2014	2	4	2014JuneLate	SJI	Crescent	13.91186997	15.96087926	19.07707276	23.62936378	2	75	0.146666667	0.146666667	14	17.666667	12.991	15.652	18.413	24.339	13.2	17.9	2.166666667	2.15735	17.4	24.3	18	13.5	28.41615	64.66666667	81.5188	Pisaster	20	2	-8	0	0
348.1	6/29/2014	2	4	2014JuneLate	SJI	Crescent	13.91186997	15.96087926	19.07707276	23.62936378	2	75	0.146666667	0.146666667	14	17.666667	12.991	15.652	18.413	24.339	13.2	17.9	2.166666667	2.15735	17.4	24.3	18	13.5	28.41615	64.66666667	81.5188	Pisaster	20	2	-8	0	0
348.11	6/29/2014	2	4	2014JuneLate	SJI	Crescent	13.91186997	15.96087926	19.07707276	23.62936378	2	75	0.146666667	0.146666667	14	17.666667	12.991	15.652	18.413	24.339	13.2	17.9	2.166666667	2.15735	17.4	24.3	18	13.5	28.41615	64.66666667	81.5188	Pisaster	20	2	-8	0	0
348.12	6/29/2014	2	4	2014JuneLate	SJI	Crescent	13.91186997	15.96087926	19.07707276	23.62936378	2	75	0.146666667	0.146666667	14	17.666667	12.991	15.652	18.413	24.339	13.2	17.9	2.166666667	2.15735	17.4	24.3	18	13.5	28.41615	64.66666667	81.5188	Pisaster	20	2	-8	0	0
348.2	6/29/2014	2	4	2014JuneLate	SJI	Crescent	13.91186997	15.96087926	19.07707276	23.62936378	2	75	0.146666667	0.146666667	14	17.666667	12.991	15.652	18.413	24.339	13.2	17.9	2.166666667	2.15735	17.4	24.3	18	13.5	28.41615	64.66666667	81.5188	Pisaster	20	2	-8	0	0
348.3	6/29/2014	2	4	2014JuneLate	SJI	Crescent	13.91186997	15.96087926	19.07707276	23.62936378	2	75	0.146666667	0.146666667	14	17.666667	12.991	15.652	18.413	24.339	13.2	17.9	2.166666667	2.15735	17.4	24.3	18	13.5	28.41615	64.66666667	81.5188	Pisaster	20	2	-8	0	0
348.4	6/29/2014	2	4	2014JuneLate	SJI	Crescent	13.91186997	15.96087926	19.07707276	23.62936378	2	75	0.146666667	0.146666667	14	17.666667	12.991	15.652	18.413	24.339	13.2	17.9	2.166666667	2.15735	17.4	24.3	18	13.5	28.41615	64.66666667	81.5188	Pisaster	20	2	-8	0	0
348.5	6/29/2014	2	4	2014JuneLate	SJI	Crescent	13.91186997	15.96087926	19.07707276	23.62936378	2	75	0.146666667	0.146666667	14	17.666667	12.991	15.652	18.413	24.339	13.2	17.9	2.166666667	2.15735	17.4	24.3	18	13.5	28.41615	64.66666667	81.5188	Pisaster	20	2	-8	0	0
348.6	6/29/2014	2	4	2014JuneLate	SJI	Crescent	13.91186997	15.96087926	19.07707276	23.62936378	2	75	0.146666667	0.146666667	14	17.666667	12.991	15.652	18.413	24.339	13.2	17.9	2.166666667	2.15735	17.4	24.3	18	13.5	28.41615	64.66666667	81.5188	Pisaster	20	2	-8	0	0
348.7	6/29/2014	2	4	2014JuneLate	SJI	Crescent	13.91186997	15.96087926	19.07707276	23.62936378	2	75	0.146666667	0.146666667	14	17.666667	12.991	15.652	18.413	24.339	13.2	17.9	2.166666667	2.15735	17.4	24.3	18	13.5	28.41615	64.66666667	81.5188	Pisaster	20	2	-8	0	0
348.8	6/29/2014	2	4	2014JuneLate	SJI	Crescent	13.91186997	15.96087926	19.07707276	23.62936378	2	75	0.146666667	0.146666667	14	17.666667	12.991	15.652	18.413	24.339	13.2	17.9	2.166666667	2.15735	17.4	24.3	18	13.5	28.41615	64.66666667	81.5188	Pisaster	20	2	-8	0	0
348.9	6/29/2014	2	4	2014JuneLate	SJI	Crescent	13.91186997	15.96087926	19.07707276	23.62936378	2	75	0.146666667	0.146666667	14	17.666667	12.991	15.652	18.413	24.339	13.2	17.9	2.166666667	2.15735	17.4	24.3	18	13.5	28.41615	64.66666667	81.5188	Pisaster	20	2	-8	0	0
358	6/29/2014	2	4	2014JuneLate	SJI	Crescent	13.91186997	15.96087926	19.07707276	23.62936378	3	70	0.257142857	0.257142857	14	17.366667	12.991	15.652	18.413	24.339	13.2	17.9	2.166666667	2.15735	17.4	24.3	18	13.5	28.41615	64.66666667	81.5188	Pisaster	20	2	-8	0	0
358.1	6/29/2014	2	4	2014JuneLate	SJI	Crescent	13.91186997	15.96087926	19.07707276	23.62936378	3	70	0.257142857	0.257142857	14	17.366667	12.991	15.652	18.413	24.339	13.2	17.9	2.166666667	2.15735	17.4	24.3	18	13.5	28.41615	64.66666667	81.5188	Pisaster	20	2	-8	0	0
358.1	6/29/2014	2	4	2014JuneLate	SJI	Crescent	13.91186997	15.96087926	19.07707276	23.62936378	3	70	0.257142857	0.257142857	14	17.366667	12.991	15.652	18.413	24.339	13.2	17.9	2.166666667	2.15735	17.4	24.3	18	13.5	28.41615	64.66666667	81.5188	Pisaster	20	2	-8	0	0
358.11	6/29/2014	2	4	2014JuneLate	SJI	Crescent	13.91186997	15.96087926	19.07707276	23.62936378	3	70	0.257142857	0.257142857	14	17.366667	12.991	15.652	18.413	24.339	13.2	17.9	2.166666667	2.15735	17.4	24.3	18	13.5	28.41615	64.66666667	81.5188	Pisaster	20	2	-8	0	0
358.12	6/29/2014	2	4	2014JuneLate	SJI	Crescent	13.91186997	15.96087926	19.07707276	23.62936378	3	70	0.257142857	0.257142857	14	17.366667	12.991	15.652	18.413	24.339	13.2	17.9	2.166666667	2.15735	17.4	24.3	18	13.5	28.41615	64.66666667	81.5188	Pisaster	20	2	-8	0	0
358.13	6/29/2014	2	4	2014JuneLate	SJI	Crescent	13.91186997	15.96087926	19.07707276	23.62936378	3	70	0.257142857	0.257142857	14	17.366667	12.991	15.652	18.413	24.339	13.2	17.9	2.166666667	2.15735	17.4	24.3	18	13.5	28.41615	64.66666667	81.5188	Pisaster	20	2	-8	0	0
358.14	6/29/2014	2	4	2014JuneLate	SJI	Crescent	13.91186997	15.96087926	19.07707276	23.62936378	3	70	0.257142857	0.257142857	14	17.366667	12.991	15.652	18.413	24.339	13.2	17.9	2.166666667	2.15735	17.4	24.3	18	13.5	28.41615	64.66666667	81.5188	Pisaster	20	2	-8	0	0
358.15	6/29/2014	2	4	2014JuneLate	SJI	Crescent	13.91186997	15.96087926	19.07707276	23.62936378	3	70	0.257142857	0.257142857	14	17.366667	12.991	15.652	18.413	24.339	13.2	17.9	2.166666667	2.15735	17.4	24.3	18	13.5	28.41615	64.66666667	81.5188	Pisaster	20	2	-8	0	0
358.2	6/29/2014	2	4	2014JuneLate	SJI	Crescent	13.91186997	15.96087926	19.07707276	23.62936378	3	70	0.257142857	0.257142857	14	17.366667	12.991	15.652	18.413	24.339	13.2	17.9	2.166666667	2.15735	17.4	24.3	18	13.5	28.41615	64.66666667	81.5188	Pisaster	20	2	-8	0	0
358.3	6/29/2014	2	4	2014JuneLate	SJI	Crescent	13.91186997	15.96087926	19.07707276	23.62936378	3	70	0.257142857	0.257142857	14	17.366667	12.991	15.652	18.413	24.339	13.2	17.9	2.166666667	2.15735	17.4	24.3	18	13.5	28.41615	64.66666667	81.5188	Pisaster	20	2	-8	0	0
358.4	6/29/2014	2	4	2014JuneLate	SJI	Crescent	13.91186997	15.96087926	19.07707276	23.62936378	3	70	0.257142857	0.257142857	14	17.366667	12.991	15.652	18.413	24.339	13.2	17.9	2.166666667	2.15735	17.4	24.3	18	13.5	28.41615	64.66666667	81.5188	Pisaster	20	2	-8	0	0
358.5	6/29/2014	2	4	2014JuneLate	SJI	Crescent	13.91186997	15.96087926	19.07707276	23.62936378	3	70	0.257142857	0.257142857	14	17.366667	12.991	15.652	18.413	24.339	13.2	17.9	2.166666667	2.15735	17.4	24.3	18	13.5	28.41615	64.66666667	81.5188	Pisaster	20	2	-8	0	0
358.6	6/29/2014	2	4	2014JuneLate	SJI	Crescent	13.91186997	15.96087926	19.07707276	23.62936378	3	70	0.257142857	0.257142857	14	17.366667	12.991	15.652	18.413	24.339	13.2	17.9	2.166666667	2.15735	17.4	24.3	18	13.5	28.41615	64.66666667	81.5188	Pisaster	20	2	-8	0	0
358.7	6/29/2014	2	4	2014JuneLate	SJI	Crescent	13.91186997	15.96087926	19.07707276	23.62936378	3	70	0.257142857	0.257142857	14	17.366667	12.991	15.652	18.413	24.339	13.2	17.9	2.166666667	2.15735	17.4	24.3	18	13.5	28.41615	64.66666667	81.5188	Pisaster	20	2	-8	0	0
358.8	6/29/2014	2	4	2014JuneLate	SJI	Crescent	13.91186997	15.96087926	19.07707276	23.62936378	3	70	0.257142857	0.257142857	14	17.366667	12.991	15.652	18.413	24.339	13.2	17.9	2.166666667	2.15735	17.4	24.3	18	13.5	28.41615	64.66666667	81.5188	Pisaster	20	2	-8	0	0
358.9	6/29/2014	2	4	2014JuneLate	SJI	Crescent	13.91186997	15.96087926	19.07707276	23.62936378	3	70	0.257142857	0.257142857	14	17.366667	12.991	15.652	18.413	24.339	13.2	17.9	2.166666667	2.15735	17.4	24.3	18	13.5	28.41615	64.66666667	81.5188	Pisaster	20	2	-8	0	0
471	7/11/2014	14	196	2014JulyEarly	SJI	Crescent	13.91186997	15.96087926	19.07707276	23.62936378	23	145	0.331034483	0.344827586	14	17.1	13.665	15.175	20.257	22.465	13.5	15.3	0	0	17.6	22.5	16	12.5	30.9775	29.16666667	51.9925	Pisaster	20	2	-8	0	0
671	8/9/2014	43	1849	2014AugustEarly	SJI	Crescent	13.91186997	15.96087926	19.07707276	23.62936378	1	217	0.01843318	0.01843318	14	23.066667	16.225	17.986	17.267	22.417	15.2	18.3	31.83333333	27.86053333	18.4	22.4	12	9.333333333	31.528	118	143.6886	Pisaster	20	2	-8	3	1
671.1	8/9/2014	43	1849	2014AugustEarly	SJI	Crescent	13.91186997	15.96087926	19.07707276	23.62936378	1	217	0.01843318	0.01843318	14	23.066667	16.225	17.986	17.267	22.417	15.2	18.3	31.83333333	27.86053333	18.4	22.4	12	9.333333333	31.528	118	143.6886	Pisaster	20	2	-8	4	1
671.2	8/9/2014	43	1849	2014AugustEarly	SJI	Crescent	13.91186997	15.96087926	19.07707276	23.62936378	1	217	0.01843318	0.01843318	14	23.066667	16.225	17.986	17.267	22.417	15.2	18.3	31.83333333	27.86053333	18.4	22.4	12	9.333333333	31.528	118	143.6886	Pisaster	20	2	-8	4	1
6711	8/9/2014	43	1849	2014AugustEarly	SJI	Crescent	13.91186997	15.96087926	19.07707276	23.62936378	1	217	0.01843318	0.01843318	14	23.066667	16.225	17.986	17.267	22.417	15.2	18.3	31.83333333	27.86053333	18.4	22.4	12	9.333333333	31.528	118	143.6886	Pisaster	20	2	-8	4	1
678	8/9/2014	43	1849	2014AugustEarly	SJI	Crescent	13.91186997	15.96087926	19.07707276	23.62936378	2	75	0.013333333	0.013333333	14	22.26666667	16.225	17.986	17.267	22.417	15.2	18.3	31.83333333	27.86053333	18.4	22.4	12	9.333333333	31.528	118	143.6886	Pisaster	20	2	-8	1	1
6781	8/9/2014	43	1849	2014AugustEarly	SJI	Crescent	13.91186997	15.96087926	19.07707276	23.62936378	2	75	0.013333333	0.013333333	14	22.26666667	16.225	17.986	17.267	22.417	15.2	18.3	31.83333333	27.86053333	18.4	22.4	12	9.333333333	31.528	118	143.6886	Pisaster	20	2	-8	4	1
42	6/14/2014	-13	169	2014JuneEarly	SJI	Crescent	13.91186997	15.96087926	19.07707276	23.62936378	1	217	0.488479263	0.488479263	14	15.6	14.667	16.582	19.012	23.93	13.6	16.6	8.833333333	1.429233333	17.8	23.9	12	6.5	25.99285	48	64.824	Pisaster	30	3	-7	0	0
42.1	6/14/2014	-13	169	2014JuneEarly	SJI	Crescent	13.91186997	15.96087926	19.07707276	23.62936378	1	217	0.488479263	0.488479263	14	15.6	14.667	16.582	19.012	23.93	13.6	16.6	8.833333333	1.429233333	17.8	23.9	12	6.5	25.99285	48	64.824	Pisaster	30	3	-7	0	0
42.1	6/14/2014	-13	169	2014JuneEarly	SJI	Crescent	13.91186997	15.96087926	19.07707276	23.62936378	1	217	0.488479263	0.488479263	14	15.6	14.667	16.582	19.012	23.93	13.6	16.6	8.833333333	1.429233333	17.8	23.9	12	6.5	25.99285	48	64.824	Pisaster	30	3	-7	0	0
42.11	6/14/2014	-13	169	2014JuneEarly	SJI	Crescent	13.91186997	15.96087926	19.07707276	23.62936378	1	217	0.488479263	0.488479263	14	15.6	14.667	16.582	19.012	23.93	13.6	16.6	8.833333333	1.429233333	17.8	23.9	12	6.5	25.99285	48	64.824	Pisaster	30	3	-7	0	0
42.12	6/14/2014	-13	169	2014JuneEarly	SJI	Crescent	13.91186997	15.96087926	19.07707276	23.62936378	1	217	0.488479263	0.488479263	14	15.6	14.667	16.582	19.012	23.93	13.6	16.6	8.833333333	1.429233333	17.8	23.9	12	6.5	25.99285	48	64.824	Pisaster	30	3	-7	0	0
42.13	6/14/2014	-13	169	2014JuneEarly	SJI	Crescent	13.91186997	15.96087926	19.07707276	23.62936378	1	217	0.488479263	0.488479263	14	15.6	14.667	16.582	19.012	23.93	13.6	16.6	8.833333333	1.429233333	17.8	23.9	12	6.5	25.99285	48	64.824	Pisaster	30	3	-7	0	0
42.14	6/14/2014	-13	169	2014JuneEarly	SJI	Crescent	13.91186997	15.96087926	19.07707276	23.62936378	1	217	0.488479263	0.488479263	14	15.6	14.667	16.582	19.012	23.93	13.6	16.6	8.833333333	1.429233333	17.8	23.9	12	6.5	25.99285	48	64.824	Pisaster	30	3	-7	0	0
42.15	6/14/2014	-13	169	2014JuneEarly	SJI	Crescent	13.91186997	15.96087926	19.07707276	23.62936378	1	217	0.488479263	0.488479263	14	15.6	14.667	16.582	19.012	23.93	13.6	16.6	8.833333333	1.429233333	17.8	23.9	12	6.5	25.99285	48	64.824	Pisaster	30	3	-7	0	0
42.16	6/14/2014	-13	169	2014JuneEarly	SJI	Crescent	13.91186997	15.96087926	19.07707276	23.62936378	1	217	0.488479263	0.488479263	14	15.6	14.667	16.582	19.012	23.93	13.6	16.6	8.833333333	1.429233333	17.8	23.9	12	6.5	25.99285	48	64.824	Pisaster	30	3	-7	0	0
42.17	6/14/2014	-13	169	2014JuneEarly	SJI	Crescent	13.91186997	15.96087926	19.07707276	23.62936378	1	217	0.488479263	0.488479263	14	15.6	14.667	16.582	19.012	23.93	13.6	16.6	8.833333333	1.429233333	17.8	23.9	12	6.5	25.99285	48	64.824	Pisaster	30	3	-7	0	0
42.2	6/14/2014	-13	169	2014JuneEarly	SJI	Crescent	13.91186997	15.96087926	19.07707276	23.62936378	1	217	0.488479263	0.488479263	14	15.6	14.667	16.582	19.012	23.93	13.6	16.6	8.833333333	1.429233333	17.8	23.9	12	6.5	25.99285	48	64.824	Pisaster	30	3	-7	0	0
42.3	6/14/2014	-13	169	2014JuneEarly	SJI	Crescent	13.91186997	15.96087926	19.07707276	23.62936378	1	217	0.488479263	0.488479263	14	15.6	14.667	16.582	19.012	23.93	13.6	16.6	8.833333333	1.429233333	17.8	23.9	12	6.5	25.99285	48	64.824	Pisaster	30	3	-7	0	0
42.4	6/14/2014	-13	169	2014JuneEarly	SJI	Crescent	13.91186997	15.96087926	19.07707276	23.62936378	1	217	0.488479263	0.488479263	14	15.6	14.667	16.582	19.012	23.93	13.6	16.6	8.833333333	1.429233333	17.8	23.9	12	6.5	25.99285	48	64.824	Pisaster	30	3	-7	0	0
42.5	6/14/2014	-13	169	2014JuneEarly	SJI	Crescent	13.91186997	15.96087926	19.07707276	23.62936378	1	217	0.488479263	0.488479263	14	15.6	14.667	16.582	19.012	23.93	13.6	16.6	8.833333333	1.429233333	17.8	23.9	12	6.5	25.99285	48	64.824	Pisaster	30	3	-7	0	0
42.6	6/14/2014	-13	169	2014JuneEarly	SJI	Crescent	13.91186997	15.96087926	19.07707276	23.62936378	1	217	0.488479263	0.488479263	14	15.6	14.667	16.582	19.012	23.93	13.6	16.6	8.833333333	1.429233333	17.8	23.9	12	6.5	25.99285	48	64.824	Pisaster	30	3	-7	0	0
42.7	6/14/2014	-13	169	2014JuneEarly	SJI	Crescent	13.91186997	15.96087926	19.07707276	23.62936378	1	217	0.488479263	0.488479263	14	15.6	14.667	16.582	19.012	23.93	13.6	16.6	8.833333333	1.429233333	17.8	23.9	12	6.5	25.99285	48	64.824	Pisaster	30	3	-7	0	0
42.8	6/14/2014	-13	169	2014JuneEarly	SJI	Crescent	13.91186997	15.96087926	19.07707276	23.62936378	1	217	0.488479263	0.488479263	14	15.6	14.667	16.582	19.012	23.93	13.6	16.6	8.833333333	1.429233333	17.8	23.9	12	6.5	25.99285	48	64.824	Pisaster	30	3	-7	0	0
42.9	6/14/2014	-13	169	2014JuneEarly	SJI	Crescent	13.91186997	15.96087926	19.07707276	23.62936378	1	217	0.488479263	0.488479263	14	15.6	14.667	16.582	19.012	23.93	13.6	16.6	8.833333333	1.429233333	17.8	23.9	12	6.5	25.99285	48	64.824	Pisaster	30	3	-7	0	0
53	6/14/2014	-13	169	2014JuneEarly	SJI	Crescent	13.91186997	15.96087926	19.07707276	23.62936378	2	75	0.226666667	0.226666667	14	15.733333	14.667	16.582	19.012	23.93	13.6	16.6	8.833333333	1.429233333	17.8	23.9	12	6.5	25.99285	48	64.824	Pisaster	30	3	-7	0	0
53.1	6/14/2014	-13	169	2014JuneEarly	SJI	Crescent	13.91186997	15.96087926	19.07707276	23.62936378	2	75	0.226666667	0.226666667	14	15.733333	14.667	16.582	19.012	23.93	13.6	16.6	8.833333333	1.429233333	17.8	23.9	12	6.5	25.99285	48	64.824	Pisaster	30	3	-7	0	0
64	6/14/2014	-13	169	2014JuneEarly	SJI	Crescent	13.91186997	15.96087926	19.07707276	23.62936378	3	70	0.314285714	0.328571429	14	15.66666667	14.667	16.582	19.012	23.93	13.6	16.6	8.833333333	1.429233333	17.8	23.9	12	6.5	25.99285	48	64.824	Pisaster	30	3	-7	0	0
64.1	6/14/2014	-13	169	2014JuneEarly	SJI	Crescent	13.91186997	15.96087926	19.07707276	23.62936378	3	70	0.314285714	0.328571429	14	15.66666667	14.667	16.582	19.012	23.93	13.6	16.6	8.833333333	1.429233333	17.8	23.9	12	6.5	25.99285	48	64.824	Pisaster	30	3	-7	0	0
64.1	6/14/2014	-13	169	2014JuneEarly	SJI	Crescent	13.91186997	15.96087926	19.07707276	23.62936378	3	70	0.314285714	0.328571429	14	15.66666667	14.667	16.582	19.012	23.93	13.6	16.6	8.833333333	1.429233333	17.8	23.9	12	6.5	25.99285	48	64.824	Pisaster	30	3	-7	0	0
64.11	6/14/2014	-13	169	2014JuneEarly	SJI	Crescent	13.91186997	15.96087926	19.07707276	23.62936378	3	70	0.314285714	0.328571429	14	15.66666667	14.667	16.582	19.012	23.93	13.6	16.6	8.833333333	1.429233333	17.8	23.9	12	6.5	25.99285	48	64.824	Pisaster	30	3	-7	0	0
64.12	6/14/2014	-13	169	2014JuneEarly	SJI	Crescent	13.91186997	15.96087926	19.07707276	23.62936378	3	70	0.314285714	0.328571429	14	15.66666667	14.667	16.582	19.012	23.93	13.6	16.6	8.833333333	1.429233333	17.8	23.9	12	6.5	25.99285	48	64.824	Pisaster	30	3	-7	0	0
64.13	6/14/2014	-13	169	2014JuneEarly	SJI	Crescent	13.91186997	15.96087926	19.07707276	23.62936378	3	70	0.314285714	0.328571429	14	15.66666667	14.667	16.582	19.012	23.93	13.6	16.6	8.833333333	1.429233333	17.8	23.9	12	6.5	25.99285	48	64.824	Pisaster	30	3	-7	0	0
64.14	6/14/2014	-13	169	2014JuneEarly	SJI	Crescent	13.91186997	15.96087926	19.07707276	23.62936378	3	70	0.314285714	0.328571429	14	15.66666667	14.667	16.582	19.012	23.93	13.6	16.6	8.833333333	1.429233333	17.8	23.9	12	6.5	25.99285	48	64.824	Pisaster	30	3	-7	0	0
64.2	6/14/2014	-13	169	2014JuneEarly	SJI	Crescent	13.91186997	15.96087926	19.07707276	23.62936378	3	70	0.314285714	0.328571429	14	15.66666667	14.667	16.582	19.012	23.93	13.6	16.6	8.833333333	1.429233333	17.8	23.9	12	6.5	25.99285	48	64.824	Pisaster	30	3	-7	0	0
64.3	6/14/2014	-13	169	2014JuneEarly	SJI	Crescent	13.91186997	15.96087926	19.07707276	23.62936378	3	70	0.314285714	0.328571429	14	15.66666667	14.667	16.582	19.012	23.93	13.6	16.6	8.833333333	1.429233333	17.8	23.9	12	6.5	25.99285	48	64.824	Pisaster	30	3	-7	0	0
64.4	6/14/2014	-13	169	2014JuneEarly	SJI	Crescent	13.91186997	15.96087926	19.07707276	23.62936378	3	70	0.314285714	0.328571429	14	15.66666667	14.667	16.582	19.012	23.93	13.6	16.6	8.833333333	1.429233333	17.8	23.9	12	6.5	25.99285	48	64.824	Pisaster	30	3	-7	0	0
64.5	6/14/2014	-13	169	2014JuneEarly	SJI	Crescent	13.91186997	15.96087926	19.07707276	23.62936378	3	70	0.314285714	0.328571429	14	15.66666667	14.667	16.582	19.012	23.93	13.6	16.6	8.833333333	1.429233333	17.8	23.9	12	6.5	25.99285	48	64.824	Pisaster	30	3	-7	0	0
64.6	6/14/2014	-13	169	2014JuneEarly	SJI	Crescent	13.91186997	15.96087926	19.07707276	23.62936378	3	70	0.314285714	0.328571429	14	15.66666667	14.667	16.582	19.012	23.93	13.6	16.6	8.833333333	1.429233333	17.8	23.9	12	6.5	25.99285	48	64.824	Pisaster	30	3	-7	0	0
64.7	6/14/2014	-13	169	2014JuneEarly	SJI	Crescent	13.91186997	15.96087926	19.07707276	23.62936378	3	70	0.314285714	0.328571429	14	15.66666667	14.667	16.582	19.012	23.93	13.6	16.6	8.833333333	1.429233333	17.8	23.9	12	6.5	25.99285	48	64.824	Pisaster	30	3	-7	0	0
64.8	6/14/2014	-13	169	2014JuneEarly	SJI	Crescent	13.91186997	15.96087926	19.07707276	23.62936378	3	70	0.314285714	0.328571429	14	15.66666667	14.667	16.582	19.012	23.93	13.6	16.6	8.833333333	1.429233333	17.8	23.9	12	6.5	25.99285	48	64.824	Pisaster	30	3	-7	0	0
64.9	6/14/2014	-13	169	2014JuneEarly	SJI	Crescent	13.91186997	15.96087926	19.07707276	23.62936378	3	70	0.314285714	0.328571429	14	15.66666667	14.667	16.582	19.012	23.93	13.6	16.6	8.833333333	1.429233333	17.8	23.9	12	6.5	25.99285	48	64.824	Pisaster	30	3	-7	0	0
349	6/29/2014	2	4	2014JuneLate	SJI	Crescent	13.91186997	15.96087926	19.07707276	23.62936378	2	75	0.146666667	0.146666667	14	17.666667	12.991	15.652	18.413	24.339	13.2	17.9	2.166666667	2.15735	17.4	24.3	18	13.5	28.41615	64.66666667	81.5188	Pisaster	30	3	-7	0	0
349.1	6/29/2014	2	4	2014JuneLate	SJI	Crescent	13.91186997	15.96087926	19.07707276	23.62936378	2	75	0.146666667	0.146666667	14	17.666667	12.991	15.652	18.413	24.339	13.2	17.9	2.166666667	2.15735	17.4	24.3	18	13.5	28.41615	64.66666667	81.5188	Pisaster	30	3	-7	0	0
349.2	6/29/2014	2	4	2014JuneLate	SJI	Crescent	13.91186997	15.96087926	19.07707276	23.62936378	2	75	0.146666667	0.146666667	14	17.666667	12.991	15.652	18.413	24.339	13.2	17.9	2.166666667	2.15735	17.4	24.3	18	13.5	28.41615	64.66666667	81.5188	Pisaster	30	3	-7	0	0
349.3	6/29/2014	2	4	2014JuneLate	SJI	Crescent	13.91186997	15.96087926	19.07707276	23.62936378	2	75	0.146666667	0.146666667	14	17.666667	12.991	15.652	18.413	24.339	13.2	17.9	2.166666667	2.15735	17.4	24.3	18	13.5	28.41615	64.66666667	81.5188	Pisaster	30	3	-7	0	0
359	6/29/2014	2	4	2014JuneLate	SJI	Crescent	13.91186997	15.96087926	19.07707276	23.62936378	3	70	0.257142857	0.257142857	14	17.366667	12.991	15.652	18.413	24.339	13.2	17.9	2.166666667	2.15735	17.4	24.3	18	13.5	28.41615	64.66666667	81.5188	Pisaster	30	3	-7	0	0
359.1	6/29/2014	2	4	2014JuneLate	SJI	Crescent	13.91186997	15.96087926	19.07707276	23.62936378	3	70	0.257142857	0.257142857	14	17.366667	12.991	15.652	18.413	24.339	13.2	17.9	2.166666667	2.15735	17.4	24.3	18	13.5	28.41615	64.66666667	81.5188	Pisaster	30	3	-7	0	0
359.2	6/29/2014	2	4	2014JuneLate	SJI	Crescent	13.91186997	15.96087926	19.07707276	23.62936378	3	70	0.257142857	0.257142857	14	17.366667	12.991	15.652	18.413	24.339	13.2	17.9	2.166666667	2.15735	17.4	24.3	18	13.5	28.41615	64.66666667	81.5188	Pisaster	30	3	-7	0	0
359.3	6/29/2014	2	4	2014JuneLate	SJI	Crescent	13.91186997	15.96087926	19.07707276	23.62936378	3	70	0.257142857	0.257142857	14	17.366667	12.991	15.652	18.413	24.339	13.2	17.9	2.166666667	2.15735	17.4	24.3	18	13.5	28.41615	64.66666667	81.5188	Pisaster	30	3	-7	0	0
359.4	6/29/2014	2	4	2014JuneLate	SJI	Crescent	13.91186997	15.96087926	19.07707276	23.62936378	3	70	0.257142857	0.257142857	14	17.366667	12.991	15.652	18.413	24.339	13.2	17.9	2.166666667	2.15735	17.4	24.3	18	13.5	28.41615	64.66666667	81.5188	Pisaster	30	3	-7	0	0
359.5	6/29/2014	2	4	2014JuneLate	SJI	Crescent	13.91186997	15.96087926	19.07707276	23.62936378	3	70	0.257142857	0.257142857	14	17.366667	12.991	15.652	18.413	24.339	13.2	17.9	2.166666667	2.15735	17.4	24.3	18	13.5	28.41615	64.66666667	81.5188	Pisaster	30	3	-7	0	0
472.1	7/11/2014	14	196	2014JulyEarly	SJI	Crescent	13.91186997	15.96087926	19.07707276	23.62936378	23	145	0.331034483	0.344827586	14	17.1	13.665	15.175	20.257	22.465	13.5	15.3	0	0	17.6	22.5	16	12.5	30.9775	29.16666667	51.9925	Pisaster	30	3	-7	0	0
472	7/11/2014	14	196	2014JulyEarly	SJI	Crescent	13.91186997	15.96087926	19.07707276	23.62936378	23	145	0.331034483	0.344827586	14	17.1	13.665	15.175	20.257	22.465	13.5	15.3	0	0	17.6	22.5	16	12.5	30.9775	29.16666667	51.9925	Pisaster	30	3	-7	0	0
65	6/14/2014	-13	169	2014JuneEarly	SJI	Crescent	13.91186997	15.96087926	19.07707276	23.62936378	3	70	0.314285714	0.328571429	14	15.66666667	14.667	16.582	19.012	23.93	13.6	16.6	8.833333333	1.429233333	17.8	23.9	12	6.5	25.99285	48	64.824	Pisaster	40	4	-6	0	0
65.1	6/14/2014	-13	169	2014JuneEarly	SJI	Crescent	13.91186997	15.96087926	19.07707276	23.62936378	3	70	0.314285714	0.328571429	14	15.66666667	14.667	16.582	19.012	23.93	13.6	16.6	8.833333333	1.429233333	17.8	23.9	12	6.5	25.99285	48	64.824	Pisaster	40	4	-6	0	0
65.2	6/14/2014	-13	169	2014JuneEarly	SJI	Crescent	13.91186997	15.96087926	19.07707276	23.62936378	3	70	0.314285714	0.328571429	14	15.66666667	14.667	16.582	19.012	23.93	13.6	16.6	8.833333333	1.429233333	17.8	23.9	12	6.5	25.99285	48	64.824	Pisaster	40	4	-6	0	0
65.3	6/14/2014	-13	169	2014JuneEarly	SJI	Crescent	13.91186997	15.96087926	19.07707276	23.62936378	3	70	0.314285714	0.328571429	14	15.66666667	14.667	16.582	19.012	23.93	13.6	16.6	8.833333333	1.429233333	17.8	23.9	12	6.5	25.99285	48	64.824	Pisaster	40	4	-6	0	0
65.4	6/14/2014	-13	169	2014JuneEarly	SJI	Crescent	13.91186997	15.96087926	19.07707276	23.62936378	3	70	0.314285714	0.328571429	14	15.66666667	14.667	16.582	19.012	23.93	13.6	16.6	8.833333333	1.429233333	17.8	23.9	12	6.5	25.99285	48	64.824	Pisaster	40	4	-6	0	0
65.5	6/14/2014	-13	169	2014JuneEarly	SJI	Crescent	13.91186997	15.96087926	19.07707276	23.62936378	3	70	0.314285714	0.328571429	14	15.66666667	14.667	16.582	19.012	23.93	13.6	16.6	8.833333333	1.429233333	17.8	23.9	12	6.5	25.99285	48	64.824	Pisaster	40	4	-6	0	0
340	6/29/2014	2	4	2014JuneLate	SJI	Crescent	13.91186997	15.96087926	19.07707276	23.62936378	1	217	0.161290323	0.161290323	14	17.6	12.991	15.652	18.413	24.339	13.2	17.9	2.166666667	2.15735	17.4	24.3	18	13.5	28.41615	64.66666667	81.5188	Pisaster	40	4	-6	0	0
340.1	6/29/2014	2	4	2014JuneLate	SJI	Crescent	13.91186997	15.96087926	19.07707276	23.62936378	1	217	0.161290323	0.161290323	14	17.6	12.991	15.652	18.413	24.339	13.2	17.9	2.166666667	2.15735	17.4	24.3	18	13.5	28.41615	64.66666667	81.5188	Pisaster	40	4	-6	0	0
350	6/29/2014	2	4	2014JuneLate	SJI	Crescent	13.91186997	15.96087926	19.07707276	23.62936378	2	75	0.146666667	0.146666667	14	17.666667	12.991	15.652	18.413	24.339	13.2	17.9	2.166666667	2.15735	17.4	24.3	18	13.5	28.41615	64.66666667	81.5188	Pisaster	40	4	-6	0	0
360	6/29/2014	2	4	2014JuneLate	SJI	Crescent	13.91186997	15.96087926	19.07707276	23.62936378	3	70	0.257142857	0.257142857	14	17.366667	12.991	15.652	18.413	24.339	13.2	17.9	2.166666667	2.15735	17.4	24.3	18	13.5	28.41615	64.66666667	81.5188	Pisaster	40	4	-6	0	0
360.1	6/29/2014	2	4	2014JuneLate	SJI	Crescent	13.91186997	15.96087926	19.07707276	23.62936378	3	70	0.257142857	0.257142857	14	17.366667	12.991	15.652	18.413	24.339	13.2	17.9	2.166666667	2.15735	17.4	24.3	18	13.5	28.41615	64.66666667	81.5188	Pisaster	40	4	-6	0	0
360.2	6/29/2014	2	4	2014JuneLate	SJI	Crescent	13.91186997	15.96087926	19.07707276	23.62936378	3	70	0.257142857	0.257142857	14	17.366667	12.991	15.652	18.413	24.339	13.2	17.9	2.166666667	2.15735	17.4	24.3	18	13.5	28.41615	64.66666667	81.5188	Pisaster	40	4	-6	0	0
360.3	6/29/2014	2	4	2014JuneLate	SJI	Crescent	13.91186997	15.96087926	19.07707276	23.62936378	3	70	0.257142857	0.257142857	14	17.366667	12.991	15.652	18.413	24.339	13.2	17.9	2.166666667	2.15735	17.4	24.3	18	13.5	28.41615	64.66666667	81.5188	Pisaster	40	4	-6	0	0
360.4	6/29/2014	2	4	2014JuneLate	SJI	Crescent	13.91186997	15.96087926	19.07707276	23.62936378	3	70	0.257142857	0.257142857	14	17.366667	12.991	15.652	18.413	24.339	13.2	17.9	2.166666667	2.15735	17.4	24.3	18	13.5	28.41615	64.66666667	81.5188	Pisaster	40	4	-6	0	0
360.5	6/29/2014	2	4	2014JuneLate	SJI	Crescent	13.91186997	15.96087926	19.07707276	23.62936378	3	70	0.257142857	0.257142857	14	17.366667	12.991	15.652	18.413	24.339	13.2	17.9	2.166666667	2.15735	17.4	24.3	18	13.5	28.41615	64.66666667	81.5188	Pisaster	40	4	-6	0	0
360.6	6/29/2014	2	4	2014JuneLate	SJI	Crescent	13.91186997	15.96087926	19.07707276	23.62936378	3	70	0.257142857	0.257142857	14	17.366667	12.991	15.652	18.413	24.339	13.2	17.9	2.166666667	2.15735	17.4	24.3	18	13.5	28.41615	64.66666667	81.5188	Pisaster	40	4	-6	0	0
43	6/14/2014	-13	169	2014JuneEarly	SJI	Crescent	13.91186997	15.96087926	19.07707276	23.62936378	1	217	0.488479263	0.488479263	14	15.6	14.667	16.582	19.012	23.93	13.6	16.6	8.833333333	1.429233333	17.8	23.9	12	6.5	25.99285	48	64.824	Pisaster	50	5	-5	0	0
43.1	6/14/2014	-13	169	2014JuneEarly	SJI	Crescent	13.91186997	15.96087926	19.07707276	23.62936378	1	217	0.488479263	0.488479263	14	15.6	14.667	16.582	19.012	23.93	13.6	16.6	8.833333333	1.429233333	17.8	23.9	12	6.5	25.99285	48	64.824	Pisaster	50	5	-5	0	0
54	6/14/2014	-13	169	2014JuneEarly	SJI	Crescent	13.91186997	15.96087926	19.07707276	23.62936378	2	75	0.226666667	0.226666667	14	15.733333	14.667	16.582	19.012	23.93	13.6	16.6	8.833333333	1.429233333	17.8	23.9	12	6.5	25.99285	48	64.824	Pisaster	50	5	-5	0	0
54.1	6/14/2014	-13	169	2014JuneEarly	SJI	Crescent	13.91186997	15.96087926	19.07707276	23.62936378	2	75	0.226666667	0.226666667	14	15.733333	14.667	16.582	19.012	23.93	13.6	16.6	8.833333333	1.429233333	17.8	23.9	12	6.5	25.99285	48	64.824	Pisaster	50	5	-5	0	0
54.2	6/14/2014	-13	169	2014JuneEarly	SJI	Crescent	13.91186997	15.96087926	19.07707276	23.62936378	2	75	0.226666667	0.226666667	14	15.733333	14.667	16.582	19.012	23.93	13.6	16.6	8.833333333	1.429233333	17.8	23.9	12	6.5	25.99285	48	64.824	Pisaster	50	5	-5	0	0
66	6/14/2014	-13	169	2014JuneEarly	SJI	Crescent	13.91186997	15.96087926	19.07707276	23.62936378	3	70	0.314285714	0.328571429	14	15.66666667	14.667	16.582	19.012	23.93	13.6	16.6	8.833333333	1.429233333	17.8	23.9	12	6.5	25.99285	48	64.824	Pisaster	50	5	-5	0	0
66.1	6/14/2014	-13	169	2014JuneEarly	SJI	Crescent	13.91186997	15.96087926	19.07707276	23.62936378	3	70	0.314285714	0.328571429	14	15.66666667	14.667	16.582	19.012	23.93	13.6	16.6	8.833333333	1.429233333	17.8	23.9	12	6.5	25.99285	48	64.824	Pisaster	50	5	-5	0	0
66.2	6/14/2014	-13	169	2014JuneEarly	SJI	Crescent	13.91186997	15.96087926	19.07707276	23.62936378	3	70	0.314285714	0.328571429	14	15.66666667	14.667	16.582	19.012	23.93	13.6	16.6	8.833333333	1.429233333	17.8	23.9	12	6.5	25.99285	48	64.824	Pisaster	50	5	-5	0	0
66.3	6/14/2014	-13	169	2014JuneEarly	SJI	Crescent	13.91186997	15.96087926	19.07707276	23.62936378	3	70	0.314285714	0.328571429	14	15.66666667	14.667	16.582	19.012	23.93	13.6	16.6	8.833333333	1.429233333	17.8	23.9	12	6.5	25.99285	48	64.824	Pisaster	50	5	-5	0	0
341	6/29/2014	2	4	2014JuneLate	SJI	Crescent	13.91186997	15.96087926	19.07707276	23.62936378	1	217	0.161290323	0.161290323	14	17.6	12.991	15.652	18.413	24.339	13.2	17.9	2.166666667	2.15735	17.4	24.3	18	13.5	28.41615	64.66666667	81.5188	Pisaster	50	5	-5	0	0
341.1	6/29/2014	2	4	2014JuneLate	SJI	Crescent	13.91186997	15.96087926	19.07707276	23.62936378	1	217	0.161290323	0.161290323	14	17.6	12.991	15.652	18.413	24.339	13.2	17.9	2.166666667	2.15735	17.4	24.3	18	13.5	28.41615	64.66666667	81.5188	Pisaster	50	5	-5	0	0
341.2	6/29/2014	2	4	2014JuneLate	SJI	Crescent	13.91186997	15.96087926	19.07707276	23.62936378	1	217	0.161290323	0.161290323	14	17.6	12.991	15.652	18.413	24.339	13.2	17.9	2.166666667	2.15735	17.4	24.3	18	13.5	28.41615	64.66666667	81.5188	Pisaster	50	5	-5	0	0
341.3	6/29/2014	2	4	2014JuneLate	SJI	Crescent	13.91186997	15.96087926	19.07707276	23.62936378	1	217	0.161290323	0.161290323	14	17.6	12.991	15.652	18.413	24.339	13.2	17.9	2.166666667	2.15735	17.4	24.3	18	13.5	28.41615	64.66666667	81.5188	Pisaster	50	5	-5	0	0
341.4	6/29/2014	2	4	2014JuneLate	SJI	Crescent	13.91186997	15.96087926	19.07707276	23.62936378	1	217	0.161290323	0.161290323	14	17.6	12.991	15.652	18.413	24.339	13.2	17.9	2.166666667	2.15735	17.4	24.3	18	13.5	28.41615	64.66666667	81.5188	Pisaster	50	5	-5	0	0
341.5	6/29/2014	2	4	2014JuneLate	SJI	Crescent	13.91186997	15.96087926	19.07707276	23.62936378	1	217	0.161290323	0.161290323	14	17.6	12.991	15.652	18.413	24.339	13.2	17.9	2.166666667	2.15735	17.4	24.3	18	13.5	28.41615	64.66666667	81.5188	Pisaster	50	5	-5	0	0
341.6	6/29/2014	2	4	2014JuneLate	SJI	Crescent	13.91186997	15.96087926	19.07707276	23.62936378	1	217	0.161290323	0.161290323	14	17.6	12.991	15.652	18.413	24.339	13.2	17.9	2.166666667	2.15735	17.4	24.3	18	13.5	28.41615	64.66666667	81.5188	Pisaster	50	5	-5	0	0
341.7	6/29/2014	2	4	2014JuneLate	SJI	Crescent	13.91186997	15.96087926	19.07707276	23.62936378	1	217	0.161290323	0.161290323	14	17.6	12.991	15.652	18.413	24.339	13.2	17.9	2.166666667	2.15735	17.4	24.3	18	13.5	28.41615	64.66666667	81.5188	Pisaster	50	5	-5	0	0
341.8	6/29/2014	2	4	2014JuneLate	SJI	Crescent	13.91186997	15.96087926	19.07707276	23.62936378	1	217	0.161290323	0.161290323	14	17.6	12.991	15.652	18.413	24.339	13.2	17.9	2.166666667	2.15735	17.4	24.3	18	13.5	28.41615	64.66666667	81.5188	Pisaster	50	5	-5	0	0
351	6/29/2014	2	4	2014JuneLate	SJI	Crescent	13.91186997	15.96087926	19.07707276	23.62936378	2	75	0.146666667	0.146666667	14	17.666667	12.991	15.652	18.413	24.339	13.2	17.9	2.166666667	2.15735	17.4	24.3	18	13.5	28.41615	64.66666667	81.5188	Pisaster	50	5	-5	0	0
351.1	6/29/2014	2	4	2014JuneLate	SJI	Crescent	13.91186997	15.96087926	19.07707276	23.62936378	2	75	0.146666667	0.146666667	14	17.666667	12.991	15.652	18.413	24.339	13.2	17.9	2.166666667	2.15735	17.4	24.3	18	13.5	28.41615	64.66666667	81.5188	Pisaster	50	5	-5	0	0
351.2	6/29/2014	2	4	2014JuneLate	SJI	Crescent	13.91186997	15.96087926	19.07707276	23.62936378	2	75	0.146666667	0.146666667	14	17.666667	12.991	15.652	18.413	24.339	13.2	17.9	2.166666667	2.15735	17.4	24.3	18	13.5	28.41615	64.66666667	81.5188	Pisaster	50	5	-5	0	0
351.3	6/29/2014	2	4	2014JuneLate	SJI	Crescent	13.91186997	15.96087926	19.07707276	23.62936378	2	75	0.146666667	0.146666667	14	17.666667	12.991	15.652	18.413	24.339	13.2	17.9	2.166666667	2.15735	17.4	24.3	18	13.5	28.41615	64.66666667	81.5188	Pisaster	50	5	-5	0	0
351.4	6/29/2014	2	4	2014JuneLate	SJI	Crescent	13.91186997	15.96087926	19.07707276	23.62936378	2	75	0.146666667	0.146666667	14	17.666667	12.991	15.652	18.413	24.339	13.2	17.9	2.166666667	2.15735	17.4	24.3	18	13.5	28.41615	64.66666667	81.5188	Pisaster	50	5	-5	0	0
351.5	6/29/2014	2	4	2014JuneLate	SJI	Crescent	13.91186997	15.96087926	19.07707276	23.62936378	2	75	0.146666667	0.146666667	14	17.666667	12.991	15.652	18.413	24.339	13.2	17.9	2.166666667	2.15735	17.4	24.3	18	13.5	28.41615	64.66666667	81.5188	Pisaster	50	5	-5	0	0
361	6/29/2014	2	4	2014JuneLate	SJI	Crescent	13.91186997	15.96087926	19.07707276	23.62936378	3	70	0.257142857	0.257142857	14	17.366667	12.991	15.652	18.413	24.339	13.2	17.9	2.166666667	2.15735	17.4	24.3	18	13.5	28.41615	64.66666667	81.5188	Pisaster	50	5	-5	0	0
361.1	6/29/2014	2	4	2014JuneLate	SJI	Crescent	13.91186997	15.96087926	19.07707276	23.62936378	3	70	0.257142857	0.257142857	14	17.366667	12.991	15.652	18.413	24.339	13.2	17.9	2.166666667	2.15735	17.4	24.3	18	13.5	28.41615	64.66666667	81.5188	Pisaster	50	5	-5	0	0
361.2	6/29/2014	2	4	2014JuneLate	SJI	Crescent	13.91186997	15.96087926	19.07707276	23.62936378	3	70	0.257142857	0.257142857	14	17.366667	12.991	15.652	18.413	24.339	13.2	17.9	2.166666667	2.15735	17.4	24.3	18	13.5	28.41615	64.66666667	81.5188	Pisaster	50	5	-5	0	0
361.3	6/29/2014	2	4	2014JuneLate	SJI	Crescent	13.91186997	15.96087926	19.07707276	23.62936378	3	70	0.257142857	0.257142857	14	17.366667	12.991	15.652	18.413	24.339	13.2	17.9	2.166666667	2.15735	17.4	24.3	18	13.5	28.41615	64.66666667	81.5188	Pisaster	50	5	-5	0	0
361.4	6/29/2014	2	4	2014JuneLate	SJI	Crescent	13.91186997	15.96087926	19.07707276	23.62936378	3	70	0.257142857	0.257142857	14	17.366667	12.991	15.652	18.413	24.339	13.2	17.9	2.166666667	2.15735	17.4	24.3	18	13.5	28.41615	64.66666667	81.5188	Pisaster	50	5	-5	0	0
463	7/11/2014	14	196	2014JulyEarly	SJI	Crescent	13.91186997	15.96087926	19.07707276	23.62936378	1	217	0.244239631	0.244239631	14	17.03333333	13.665	15.175	20.257	22.465	13.5	15.3	0	0	17.6	22.5	16	12.5	30.9775	29.16666667	51.9925	Pisaster	50	5	-5	0	0
473.3	7/11/2014	14	196	2014JulyEarly	SJI	Crescent	13.91186997	15.96087926	19.07707276	23.62936378	23	145	0.331034483	0.344827586	14	17.1	13.665	15.175	20.257	22.465	13.5	15.3	0	0	17.6	22.5	16	12.5	30.9775	29.16666667	51.9925	Pisaster	50	5	-5	0	0
473	7/11/2014	14	196	2014JulyEarly	SJI	Crescent	13.91186997	15.96087926	19.07707276	23.62936378	23	145	0.331034483	0.344827586	14	17.1	13.665	15.175	20.257	22.465	13.5	15.3	0	0	17.6	22.5	16	12.5	30.9775	29.16666667	51.9925	Pisaster	50	5	-5	0	0
473.1	7/11/2014	14	196	2014JulyEarly	SJI	Crescent	13.91186997	15.96087926	19.07707276	23.62936378	23	145	0.331034483	0.344827586	14	17.1	13.665	15.175	20.257	22.465	13.5	15.3	0	0	17.6	22.5	16	12.5	30.9775	29.16666667	51.9925	Pisaster	50	5	-5	0	0
473.2	7/11/2014	14	196	2014JulyEarly	SJI	Crescent	13.91186997	15.96087926	19.07707276	23.62936378	23	145	0.331034483	0.344827586	14	17.1	13.665	15.175	20.257	22.465	13.5	15.3	0	0	17.6	22.5	16	12.5	30.9775	29.16666667	51.9925	Pisaster	50	5	-5	0	0
672	8/9/2014	43	1849	2014AugustEarly	SJI	Crescent	13.91186997	15.96087926	19.07707276	23.62936378	1	217	0.01843318	0.01843318	14	23.066667	16.225	17.986	17.267	22.417	15.2	18.3	31.83333333	27.86053333	18.4	22.4	12	9.333333333	31.528	118	143.6886	Pisaster	50	5	-5	1	1
55	6/14/2014	-13	169	2014JuneEarly	SJI	Crescent	13.91186997	15.96087926	19.07707276	23.62936378	2	75	0.226666667	0.226666667	14	15.733333	14.667	16.582	19.012	23.93	13.6	16.6	8.833333333	1.429233333	17.8	23.9	12	6.5	25.99285	48	64.824	Pisaster	60	6	-4	0	0
67	6/14/2014	-13	169	2014JuneEarly	SJI	Crescent	13.91186997	15.96087926	19.07707276	23.62936378	3	70	0.314285714	0.328571429	14	15.66666667	14.667	16.582	19.012	23.93	13.6	16.6	8.833333333	1.429233333	17.8	23.9	12	6.5	25.99285	48	64.824	Pisaster	60	6	-4	0	0
342	6/29/2014	2	4	2014JuneLate	SJI	Crescent	13.91186997	15.96087926	19.07707276	23.62936378	1	217	0.161290323	0.161290323	14	17.6	12.991	15.652	18.413	24.339	13.2	17.9	2.166666667	2.15735	17.4	24.3	18	13.5	28.41615	64.66666667	81.5188	Pisaster	60	6	-4	0	0
342.1	6/29/2014	2	4	2014JuneLate	SJI	Crescent	13.91186997	15.96087926	19.07707276	23.62936378	1	217	0.161290323	0.161290323	14	17.6	12.991	15.652	18.413	24.339	13.2	17.9	2.166666667	2.15735	17.4	24.3	18	13.5	28.41615	64.66666667	81.5188	Pisaster	60	6	-4	0	0
342.1	6/29/2014	2	4	2014JuneLate	SJI	Crescent	13.91186997	15.96087926	19.07707276	23.62936378	1	217	0.161290323	0.161290323	14	17.6	12.991	15.652	18.413	24.339	13.2	17.9	2.166666667	2.15735	17.4	24.3	18	13.5	28.41615	64.66666667	81.5188	Pisaster	60	6	-4	0	0
342.11	6/29/2014	2	4	2014JuneLate	SJI	Crescent	13.91186997	15.96087926	19.07707276	23.62936378	1	217	0.161290323	0.161290323	14	17.6	12.991	15.652	18.413	24.339	13.2	17.9	2.166666667	2.15735	17.4	24.3	18	13.5	28.41615	64.66666667	81.5188	Pisaster	60	6	-4	0	0
342.12	6/29/2014	2	4	2014JuneLate	SJI	Crescent	13.91186997	15.96087926	19.07707276	23.62936378	1	217	0.161290323	0.161290323	14	17.6	12.991	15.652	18.413	24.339	13.2	17.9	2.166666667	2.15735	17.4	24.3	18	13.5	28.41615	64.66666667	81.5188	Pisaster	60	6	-4	0	0
342.2	6/29/2014	2	4	2014JuneLate	SJI	Crescent	13.91186997	15.96087926	19.07707276	23.62936378	1	217	0.161290323	0.161290323	14	17.6	12.991	15.652	18.413	24.339	13.2	17.9	2.166666667	2.15735	17.4	24.3	18	13.5	28.41615	64.66666667	81.5188	Pisaster	60	6	-4	0	0
342.3	6/29/2014	2	4	2014JuneLate	SJI	Crescent	13.91186997	15.96087926	19.07707276	23.62936378	1	217	0.161290323	0.161290323	14	17.6	12.991	15.652	18.413	24.339	13.2	17.9	2.166666667	2.15735	17.4	24.3	18	13.5	28.41615	64.66666667	81.5188	Pisaster	60	6	-4	0	0
342.4	6/29/2014	2	4	2014JuneLate	SJI	Crescent	13.91186997	15.96087926	19.07707276	23.62936378	1	217	0.161290323	0.161290323	14	17.6	12.991	15.652	18.413	24.339	13.2	17.9	2.166666667	2.15735	17.4	24.3	18	13.5	28.41615	64.66666667	81.5188	Pisaster	60	6	-4	0	0
342.5	6/29/2014	2	4	2014JuneLate	SJI	Crescent	13.91186997	15.96087926	19.07707276	23.62936378	1	217	0.161290323	0.161290323	14	17.6	12.991	15.652	18.413	24.339	13.2	17.9	2.166666667	2.15735	17.4	24.3	18	13.5	28.41615	64.66666667	81.5188	Pisaster	60	6	-4	0	0
342.6	6/29/2014	2	4	2014JuneLate	SJI	Crescent	13.91186997	15.96087926	19.07707276	23.62936378	1	217	0.161290323	0.161290323	14	17.6	12.991	15.652	18.413	24.339	13.2	17.9	2.166666667	2.15735	17.4	24.3	18	13.5	28.41615	64.66666667	81.5188	Pisaster	60	6	-4	0	0
342.7	6/29/2014	2	4	2014JuneLate	SJI	Crescent	13.91186997	15.96087926	19.07707276	23.62936378	1	217	0.161290323	0.161290323	14	17.6	12.991	15.652	18.413	24.339	13.2	17.9	2.166666667	2.15735	17.4	24.3	18	13.5	28.41615	64.66666667	81.5188	Pisaster	60	6	-4	0	0
342.8	6/29/2014	2	4	2014JuneLate	SJI	Crescent	13.91186997	15.96087926	19.07707276	23.62936378	1	217	0.161290323	0.161290323	14	17.6	12.991	15.652	18.413	24.339	13.2	17.9	2.166666667	2.15735	17.4	24.3	18	13.5	28.41615	64.66666667	81.5188	Pisaster	60	6	-4	0	0
342.9	6/29/2014	2	4	2014JuneLate	SJI	Crescent	13.91186997	15.96087926	19.07707276	23.62936378	1	217	0.161290323	0.161290323	14	17.6	12.991	15.652	18.413	24.339	13.2	17.9	2.166666667	2.15735	17.4	24.3	18	13.5	28.41615	64.66666667	81.5188	Pisaster	60	6	-4	0	0
352	6/29/2014	2	4	2014JuneLate	SJI	Crescent	13.91186997	15.96087926	19.07707276	23.62936378	2	75	0.146666667	0.146666667	14	17.666667	12.991	15.652	18.413	24.339	13.2	17.9	2.166666667	2.15735	17.4	24.3	18	13.5	28.41615	64.66666667	81.5188	Pisaster	60	6	-4	0	0
352.1	6/29/2014	2	4	2014JuneLate	SJI	Crescent	13.91186997	15.96087926	19.07707276	23.62936378	2	75	0.146666667	0.146666667	14	17.666667	12.991	15.652	18.413	24.339	13.2	17.9	2.166666667	2.15735	17.4	24.3	18	13.5	28.41615	64.66666667	81.5188	Pisaster	60	6	-4	0	0
352.2	6/29/2014	2	4	2014JuneLate	SJI	Crescent	13.91186997	15.96087926	19.07707276	23.62936378	2	75	0.146666667	0.146666667	14	17.666667	12.991	15.652	18.413	24.339	13.2	17.9	2.166666667	2.15735	17.4	24.3	18	13.5	28.41615	64.66666667	81.5188	Pisaster	60	6	-4	0	0
352.3	6/29/2014	2	4	2014JuneLate	SJI	Crescent	13.91186997	15.96087926	19.07707276	23.62936378	2	75	0.146666667	0.146666667	14	17.666667	12.991	15.652	18.413	24.339	13.2	17.9	2.166666667	2.15735	17.4	24.3	18	13.5	28.41615	64.66666667	81.5188	Pisaster	60	6	-4	0	0
352.4	6/29/2014	2	4	2014JuneLate	SJI	Crescent	13.91186997	15.96087926	19.07707276	23.62936378	2	75	0.146666667	0.146666667	14	17.666667	12.991	15.652	18.413	24.339	13.2	17.9	2.166666667	2.15735	17.4	24.3	18	13.5	28.41615	64.66666667	81.5188	Pisaster	60	6	-4	0	0
352.5	6/29/2014	2	4	2014JuneLate	SJI	Crescent	13.91186997	15.96087926	19.07707276	23.62936378	2	75	0.146666667	0.146666667	14	17.666667	12.991	15.652	18.413	24.339	13.2	17.9	2.166666667	2.15735	17.4	24.3	18	13.5	28.41615	64.66666667	81.5188	Pisaster	60	6	-4	0	0
352.6	6/29/2014	2	4	2014JuneLate	SJI	Crescent	13.91186997	15.96087926	19.07707276	23.62936378	2	75	0.146666667	0.146666667	14	17.666667	12.991	15.652	18.413	24.339	13.2	17.9	2.166666667	2.15735	17.4	24.3	18	13.5	28.41615	64.66666667	81.5188	Pisaster	60	6	-4	0	0
352.7	6/29/2014	2	4	2014JuneLate	SJI	Crescent	13.91186997	15.96087926	19.07707276	23.62936378	2	75	0.146666667	0.146666667	14	17.666667	12.991	15.652	18.413	24.339	13.2	17.9	2.166666667	2.15735	17.4	24.3	18	13.5	28.41615	64.66666667	81.5188	Pisaster	60	6	-4	0	0
352.8	6/29/2014	2	4	2014JuneLate	SJI	Crescent	13.91186997	15.96087926	19.07707276	23.62936378	2	75	0.146666667	0.146666667	14	17.666667	12.991	15.652	18.413	24.339	13.2	17.9	2.166666667	2.15735	17.4	24.3	18	13.5	28.41615	64.66666667	81.5188	Pisaster	60	6	-4	0	0
352.9	6/29/2014	2	4	2014JuneLate	SJI	Crescent	13.91186997	15.96087926	19.07707276	23.62936378	2	75	0.146666667	0.146666667	14	17.666667	12.991	15.652	18.413	24.339	13.2	17.9	2.166666667	2.15735	17.4	24.3	18	13.5	28.41615	64.66666667	81.5188	Pisaster	60	6	-4	0	0
362	6/29/2014	2	4	2014JuneLate	SJI	Crescent	13.91186997	15.96087926	19.07707276	23.62936378	3	70	0.257142857	0.257142857	14	17.366667	12.991	15.652	18.413	24.339	13.2	17.9	2.166666667	2.15735	17.4	24.3	18	13.5	28.41615	64.66666667	81.5188	Pisaster	60	6	-4	0	0
362.1	6/29/2014	2	4	2014JuneLate	SJI	Crescent	13.91186997	15.96087926	19.07707276	23.62936378	3	70	0.257142857	0.257142857	14	17.366667	12.991	15.652	18.413	24.339	13.2	17.9	2.166666667	2.15735	17.4	24.3	18	13.5	28.41615	64.66666667	81.5188	Pisaster	60	6	-4	0	0
362.1	6/29/2014	2	4	2014JuneLate	SJI	Crescent	13.91186997	15.96087926	19.07707276	23.62936378	3	70	0.257142857	0.257142857	14	17.366667	12.991	15.652	18.413	24.339	13.2	17.9	2.166666667	2.15735	17.4	24.3	18	13.5	28.41615	64.66666667	81.5188	Pisaster	60	6	-4	0	0
362.2	6/29/2014	2	4	2014JuneLate	SJI	Crescent	13.91186997	15.96087926	19.07707276	23.62936378	3	70	0.257142857	0.257142857	14	17.366667	12.991	15.652	18.413	24.339	13.2	17.9	2.166666667	2.15735	17.4	24.3	18	13.5	28.41615	64.66666667	81.5188	Pisaster	60	6	-4	0	0
362.3	6/29/2014	2	4	2014JuneLate	SJI	Crescent	13.91186997	15.96087926	19.07707276	23.62936378	3	70	0.257142857	0.257142857	14	17.366667	12.991	15.652	18.413	24.339	13.2	17.9	2.166666667	2.15735	17.4	24.3	18	13.5	28.41615	64.66666667	81.5188	Pisaster	60	6	-4	0	0
362.4	6/29/2014	2	4	2014JuneLate	SJI	Crescent	13.91186997	15.96087926	19.07707276	23.62936378	3	70	0.257142857	0.257142857	14	17.366667	12.991	15.652	18.413	24.339	13.2	17.9	2.166666667	2.15735	17.4	24.3	18	13.5	28.41615	64.66666667	81.5188	Pisaster	60	6	-4	0	0
362.5	6/29/2014	2	4	2014JuneLate	SJI	Crescent	13.91186997	15.96087926	19.07707276	23.62936378	3	70	0.257142857	0.257142857	14	17.366667	12.991	15.652	18.413	24.339	13.2	17.9	2.166666667	2.15735	17.4	24.3	18	13.5	28.41615	64.66666667	81.5188	Pisaster	60	6	-4	0	0
362.6	6/29/2014	2	4	2014JuneLate	SJI	Crescent	13.91186997	15.96087926	19.07707276	23.62936378	3	70	0.257142857	0.257142857	14	17.366667	12.991	15.652	18.413	24.339	13.2	17.9	2.166666667	2.15735	17.4	24.3	18	13.5	28.41615	64.66666667	81.5188	Pisaster	60	6	-4	0	0
362.7	6/29/2014	2	4	2014JuneLate	SJI	Crescent	13.91186997	15.96087926	19.07707276	23.62936378	3	70	0.257142857	0.257142857	14	17.366667	12.991	15.652	18.413	24.339	13.2	17.9	2.166666667	2.15735	17.4	24.3	18	13.5	28.41615	64.66666667	81.5188	Pisaster	60	6	-4	0	0
362.8	6/29/2014	2	4	2014JuneLate	SJI	Crescent	13.91186997	15.96087926	19.07707276	23.62936378	3	70	0.257142857	0.257142857	14	17.366667	12.991	15.652	18.413	24.339	13.2	17.9	2.166666667	2.15735	17.4	24.3	18	13.5	28.41615	64.66666667	81.5188	Pisaster	60	6	-4	0	0
362.9	6/29/2014	2	4	2014JuneLate	SJI	Crescent	13.91186997	15.96087926	19.07707276	23.62936378	3	70	0.257142857	0.257142857	14	17.366667	12.991	15.652	18.413	24.339	13.2	17.9	2.166666667	2.15735	17.4	24.3	18	13.5	28.41615	64.66666667	81.5188	Pisaster	60	6	-4	0	0
464.1	7/11/2014	14	196	2014JulyEarly	SJI	Crescent	13.91186997	15.96087926	19.07707276	23.62936378	1	217	0.244239631	0.244239631	14	17.03333333	13.665	15.175	20.257	22.465	13.5	15.3	0	0	17.6	22.5	16	12.5	30.9775	29.16666667	51.9925	Pisaster	60	6	-4	0	0
464.11	7/11/2014	14	196	2014JulyEarly	SJI	Crescent	13.91186997	15.96087926	19.07707276	23.62936378	1	217	0.244239631	0.244239631	14	17.03333333	13.665	15.175	20.257	22.465	13.5	15.3	0	0	17.6	22.5	16	12.5	30.9775	29.16666667	51.9925	Pisaster	60	6	-4	0	0
464.12	7/11/2014	14	196	2014JulyEarly	SJI	Crescent	13.91186997	15.96087926	19.07707276	23.62936378	1	217	0.244239631	0.244239631	14	17.03333333	13.665	15.175	20.257	22.465	13.5	15.3	0	0	17.6	22.5	16	12.5	30.9775	29.16666667	51.9925	Pisaster	60	6	-4	0	0
464.13	7/11/2014	14	196	2014JulyEarly	SJI	Crescent	13.91186997	15.96087926	19.07707276	23.62936378	1	217	0.244239631	0.244239631	14	17.03333333	13.665	15.175	20.257	22.465	13.5	15.3	0	0	17.6	22.5	16	12.5	30.9775	29.16666667	51.9925	Pisaster	60	6	-4	0	0
464.5	7/11/2014	14	196	2014JulyEarly	SJI	Crescent	13.91186997	15.96087926	19.07707276	23.62936378	1	217	0.244239631	0.244239631	14	17.03333333	13.665	15.175	20.257	22.465	13.5	15.3	0	0	17.6	22.5	16	12.5	30.9775	29.16666667	51.9925	Pisaster	60	6	-4	0	0
464.6	7/11/2014	14	196	2014JulyEarly	SJI	Crescent	13.91186997	15.96087926	19.07707276	23.62936378	1	217	0.244239631	0.244239631	14	17.03333333	13.665	15.175	20.257	22.465	13.5	15.3	0	0	17.6	22.5	16	12.5	30.9775	29.16666667	51.9925	Pisaster	60	6	-4	0	0
464.7	7/11/2014	14	196	2014JulyEarly	SJI	Crescent	13.91186997	15.96087926	19.07707276	23.62936378	1	217	0.244239631	0.244239631	14	17.03333333	13.665	15.175	20.257	22.465	13.5	15.3	0	0	17.6	22.5	16	12.5	30.9775	29.16666667	51.9925	Pisaster	60	6	-4	0	0
464.8	7/11/2014	14	196	2014JulyEarly	SJI	Crescent	13.91186997	15.96087926	19.07707276	23.62936378	1	217	0.244239631	0.244239631	14	17.03333333	13.665	15.175	20.257	22.465	13.5	15.3	0	0	17.6	22.5	16	12.5	30.9775	29.16666667	51.9925	Pisaster	60	6	-4	0	0
464.9	7/11/2014	14	196	2014JulyEarly	SJI	Crescent	13.91186997	15.96087926	19.07707276	23.62936378	1	217	0.244239631	0.244239631	14	17.03333333	13.665	15.175	20.257	22.465	13.5	15.3	0	0	17.6	22.5	16	12.5	30.9775	29.16666667	51.9925	Pisaster	60	6	-4	0	0
464	7/11/2014	14	196	2014JulyEarly	SJI	Crescent	13.91186997	15.96087926	19.07707276	23.62936378	1	217	0.244239631	0.244239631	14	17.03333333	13.665	15.175	20.257	22.465	13.5	15.3	0	0	17.6	22.5	16	12.5	30.9775	29.16666667	51.9925	Pisaster	60	6	-4	0	0
464.1	7/11/2014	14	196	2014JulyEarly	SJI	Crescent	13.91186997	15.96087926	19.07707276	23.62936378	1	217	0.244239631	0.244239631	14	17.03333333	13.665	15.175	20.257	22.465	13.5	15.3	0	0	17.6	22.5	16	12.5	30.9775	29.16666667	51.9925	Pisaster	60	6	-4	0	0
464.2	7/11/2014	14	196	2014JulyEarly	SJI	Crescent	13.91186997	15.96087926	19.07707276	23.62936378	1	217	0.244239631	0.244239631	14	17.03333333	13.665	15.175	20.257	22.465	13.5	15.3	0	0	17.6	22.5	16	12.5	30.9775	29.16666667	51.9925	Pisaster	60	6	-4	0	0
464.3	7/11/2014	14	196	2014JulyEarly	SJI	Crescent	13.91186997	15.96087926	19.07707276	23.62936378	1	217	0.244239631	0.244239631	14	17.03333333	13.665	15.175	20.257	22.465	13.5	15.3	0	0	17.6	22.5	16	12.5	30.9775	29.16666667	51.9925	Pisaster	60	6	-4	0	0
464.4	7/11/2014	14	196	2014JulyEarly	SJI	Crescent	13.91186997	15.96087926	19.07707276	23.62936378	1	217	0.244239631	0.244239631	14	17.03333333	13.665	15.175	20.257	22.465	13.5	15.3	0	0	17.6	22.5	16	12.5	30.9775	29.16666667	51.9925	Pisaster	60	6	-4	0	0
474.3	7/11/2014	14	196	2014JulyEarly	SJI	Crescent	13.91186997	15.96087926	19.07707276	23.62936378	23	145	0.331034483	0.344827586	14	17.1	13.665	15.175	20.257	22.465	13.5	15.3	0	0	17.6	22.5	16	12.5	30.9775	29.16666667	51.9925	Pisaster	60	6	-4	0	0
474	7/11/2014	14	196	2014JulyEarly	SJI	Crescent	13.91186997	15.96087926	19.07707276	23.62936378	23	145	0.331034483	0.344827586	14	17.1	13.665	15.175	20.257	22.465	13.5	15.3	0	0	17.6	22.5	16	12.5	30.9775	29.16666667	51.9925	Pisaster	60	6	-4	0	0
474.1	7/11/2014	14	196	2014JulyEarly	SJI	Crescent	13.91186997	15.96087926	19.07707276	23.62936378	23	145	0.331034483	0.344827586	14	17.1	13.665	15.175	20.257	22.465	13.5	15.3	0	0	17.6	22.5	16	12.5	30.9775	29.16666667	51.9925	Pisaster	60	6	-4	0	0
474.2	7/11/2014	14	196	2014JulyEarly	SJI	Crescent	13.91186997	15.96087926	19.07707276	23.62936378	23	145	0.331034483	0.344827586	14	17.1	13.665	15.175	20.257	22.465	13.5	15.3	0	0	17.6	22.5	16	12.5	30.9775	29.16666667	51.9925	Pisaster	60	6	-4	0	0
679	8/9/2014	43	1849	2014AugustEarly	SJI	Crescent	13.91186997	15.96087926	19.07707276	23.62936378	2	75	0.013333333	0.013333333	14	22.26666667	16.225	17.986	17.267	22.417	15.2	18.3	31.83333333	27.86053333	18.4	22.4	12	9.333333333	31.528	118	143.6886	Pisaster	60	6	-4	1	1
679.1	8/9/2014	43	1849	2014AugustEarly	SJI	Crescent	13.91186997	15.96087926	19.07707276	23.62936378	2	75	0.013333333	0.013333333	14	22.26666667	16.225	17.986	17.267	22.417	15.2	18.3	31.83333333	27.86053333	18.4	22.4	12	9.333333333	31.528	118	143.6886	Pisaster	60	6	-4	1	1
44	6/14/2014	-13	169	2014JuneEarly	SJI	Crescent	13.91186997	15.96087926	19.07707276	23.62936378	1	217	0.488479263	0.488479263	14	15.6	14.667	16.582	19.012	23.93	13.6	16.6	8.833333333	1.429233333	17.8	23.9	12	6.5	25.99285	48	64.824	Pisaster	70	7	-3	0	0
44.1	6/14/2014	-13	169	2014JuneEarly	SJI	Crescent	13.91186997	15.96087926	19.07707276	23.62936378	1	217	0.488479263	0.488479263	14	15.6	14.667	16.582	19.012	23.93	13.6	16.6	8.833333333	1.429233333	17.8	23.9	12	6.5	25.99285	48	64.824	Pisaster	70	7	-3	0	0
44.2	6/14/2014	-13	169	2014JuneEarly	SJI	Crescent	13.91186997	15.96087926	19.07707276	23.62936378	1	217	0.488479263	0.488479263	14	15.6	14.667	16.582	19.012	23.93	13.6	16.6	8.833333333	1.429233333	17.8	23.9	12	6.5	25.99285	48	64.824	Pisaster	70	7	-3	0	0
56	6/14/2014	-13	169	2014JuneEarly	SJI	Crescent	13.91186997	15.96087926	19.07707276	23.62936378	2	75	0.226666667	0.226666667	14	15.733333	14.667	16.582	19.012	23.93	13.6	16.6	8.833333333	1.429233333	17.8	23.9	12	6.5	25.99285	48	64.824	Pisaster	70	7	-3	0	0
56.1	6/14/2014	-13	169	2014JuneEarly	SJI	Crescent	13.91186997	15.96087926	19.07707276	23.62936378	2	75	0.226666667	0.226666667	14	15.733333	14.667	16.582	19.012	23.93	13.6	16.6	8.833333333	1.429233333	17.8	23.9	12	6.5	25.99285	48	64.824	Pisaster	70	7	-3	0	0
56.2	6/14/2014	-13	169	2014JuneEarly	SJI	Crescent	13.91186997	15.96087926	19.07707276	23.62936378	2	75	0.226666667	0.226666667	14	15.733333	14.667	16.582	19.012	23.93	13.6	16.6	8.833333333	1.429233333	17.8	23.9	12	6.5	25.99285	48	64.824	Pisaster	70	7	-3	0	0
68	6/14/2014	-13	169	2014JuneEarly	SJI	Crescent	13.91186997	15.96087926	19.07707276	23.62936378	3	70	0.314285714	0.328571429	14	15.66666667	14.667	16.582	19.012	23.93	13.6	16.6	8.833333333	1.429233333	17.8	23.9	12	6.5	25.99285	48	64.824	Pisaster	70	7	-3	0	0
68.1	6/14/2014	-13	169	2014JuneEarly	SJI	Crescent	13.91186997	15.96087926	19.07707276	23.62936378	3	70	0.314285714	0.328571429	14	15.66666667	14.667	16.582	19.012	23.93	13.6	16.6	8.833333333	1.429233333	17.8	23.9	12	6.5	25.99285	48	64.824	Pisaster	70	7	-3	0	0
68.2	6/14/2014	-13	169	2014JuneEarly	SJI	Crescent	13.91186997	15.96087926	19.07707276	23.62936378	3	70	0.314285714	0.328571429	14	15.66666667	14.667	16.582	19.012	23.93	13.6	16.6	8.833333333	1.429233333	17.8	23.9	12	6.5	25.99285	48	64.824	Pisaster	70	7	-3	0	0
343	6/29/2014	2	4	2014JuneLate	SJI	Crescent	13.91186997	15.96087926	19.07707276	23.62936378	1	217	0.161290323	0.161290323	14	17.6	12.991	15.652	18.413	24.339	13.2	17.9	2.166666667	2.15735	17.4	24.3	18	13.5	28.41615	64.66666667	81.5188	Pisaster	70	7	-3	0	0
343.1	6/29/2014	2	4	2014JuneLate	SJI	Crescent	13.91186997	15.96087926	19.07707276	23.62936378	1	217	0.161290323	0.161290323	14	17.6	12.991	15.652	18.413	24.339	13.2	17.9	2.166666667	2.15735	17.4	24.3	18	13.5	28.41615	64.66666667	81.5188	Pisaster	70	7	-3	0	0
343.1	6/29/2014	2	4	2014JuneLate	SJI	Crescent	13.91186997	15.96087926	19.07707276	23.62936378	1	217	0.161290323	0.161290323	14	17.6	12.991	15.652	18.413	24.339	13.2	17.9	2.166666667	2.15735	17.4	24.3	18	13.5	28.41615	64.66666667	81.5188	Pisaster	70	7	-3	0	0
343.11	6/29/2014	2	4	2014JuneLate	SJI	Crescent	13.91186997	15.96087926	19.07707276	23.62936378	1	217	0.161290323	0.161290323	14	17.6	12.991	15.652	18.413	24.339	13.2	17.9	2.166666667	2.15735	17.4	24.3	18	13.5	28.41615	64.66666667	81.5188	Pisaster	70	7	-3	0	0
343.12	6/29/2014	2	4	2014JuneLate	SJI	Crescent	13.91186997	15.96087926	19.07707276	23.62936378	1	217	0.161290323	0.161290323	14	17.6	12.991	15.652	18.413	24.339	13.2	17.9	2.166666667	2.15735	17.4	24.3	18	13.5	28.41615	64.66666667	81.5188	Pisaster	70	7	-3	0	0
343.13	6/29/2014	2	4	2014JuneLate	SJI	Crescent	13.91186997	15.96087926	19.07707276	23.62936378	1	217	0.161290323	0.161290323	14	17.6	12.991	15.652	18.413	24.339	13.2	17.9	2.166666667	2.15735	17.4	24.3	18	13.5	28.41615	64.66666667	81.5188	Pisaster	70	7	-3	0	0
343.14	6/29/2014	2	4	2014JuneLate	SJI	Crescent	13.91186997	15.96087926	19.07707276	23.62936378	1	217	0.161290323	0.161290323	14	17.6	12.991	15.652	18.413	24.339	13.2	17.9	2.166666667	2.15735	17.4	24.3	18	13.5	28.41615	64.66666667	81.5188	Pisaster	70	7	-3	0	0
343.15	6/29/2014	2	4	2014JuneLate	SJI	Crescent	13.91186997	15.96087926	19.07707276	23.62936378	1	217	0.161290323	0.161290323	14	17.6	12.991	15.652	18.413	24.339	13.2	17.9	2.166666667	2.15735	17.4	24.3	18	13.5	28.41615	64.66666667	81.5188	Pisaster	70	7	-3	0	0
343.16	6/29/2014	2	4	2014JuneLate	SJI	Crescent	13.91186997	15.96087926	19.07707276	23.62936378	1	217	0.161290323	0.161290323	14	17.6	12.991	15.652	18.413	24.339	13.2	17.9	2.166666667	2.15735	17.4	24.3	18	13.5	28.41615	64.66666667	81.5188	Pisaster	70	7	-3	0	0
343.17	6/29/2014	2	4	2014JuneLate	SJI	Crescent	13.91186997	15.96087926	19.07707276	23.62936378	1	217	0.161290323	0.161290323	14	17.6	12.991	15.652	18.413	24.339	13.2	17.9	2.166666667	2.15735	17.4	24.3	18	13.5	28.41615	64.66666667	81.5188	Pisaster	70	7	-3	0	0
343.18	6/29/2014	2	4	2014JuneLate	SJI	Crescent	13.91186997	15.96087926	19.07707276	23.62936378	1	217	0.161290323	0.161290323	14	17.6	12.991	15.652	18.413	24.339	13.2	17.9	2.166666667	2.15735	17.4	24.3	18	13.5	28.41615	64.66666667	81.5188	Pisaster	70	7	-3	0	0
343.19	6/29/2014	2	4	2014JuneLate	SJI	Crescent	13.91186997	15.96087926	19.07707276	23.62936378	1	217	0.161290323	0.161290323	14	17.6	12.991	15.652	18.413	24.339	13.2	17.9	2.166666667	2.15735	17.4	24.3	18	13.5	28.41615	64.66666667	81.5188	Pisaster	70	7	-3	0	0
343.2	6/29/2014	2	4	2014JuneLate	SJI	Crescent	13.91186997	15.96087926	19.07707276	23.62936378	1	217	0.161290323	0.161290323	14	17.6	12.991	15.652	18.413	24.339	13.2	17.9	2.166666667	2.15735	17.4	24.3	18	13.5	28.41615	64.66666667	81.5188	Pisaster	70	7	-3	0	0
343.3	6/29/2014	2	4	2014JuneLate	SJI	Crescent	13.91186997	15.96087926	19.07707276	23.62936378	1	217	0.161290323	0.161290323	14	17.6	12.991	15.652	18.413	24.339	13.2	17.9	2.166666667	2.15735	17.4	24.3	18	13.5	28.41615	64.66666667	81.5188	Pisaster	70	7	-3	0	0
343.4	6/29/2014	2	4	2014JuneLate	SJI	Crescent	13.91186997	15.96087926	19.07707276	23.62936378	1	217	0.161290323	0.161290323	14	17.6	12.991	15.652	18.413	24.339	13.2	17.9	2.166666667	2.15735	17.4	24.3	18	13.5	28.41615	64.66666667	81.5188	Pisaster	70	7	-3	0	0
343.5	6/29/2014	2	4	2014JuneLate	SJI	Crescent	13.91186997	15.96087926	19.07707276	23.62936378	1	217	0.161290323	0.161290323	14	17.6	12.991	15.652	18.413	24.339	13.2	17.9	2.166666667	2.15735	17.4	24.3	18	13.5	28.41615	64.66666667	81.5188	Pisaster	70	7	-3	0	0
343.6	6/29/2014	2	4	2014JuneLate	SJI	Crescent	13.91186997	15.96087926	19.07707276	23.62936378	1	217	0.161290323	0.161290323	14	17.6	12.991	15.652	18.413	24.339	13.2	17.9	2.166666667	2.15735	17.4	24.3	18	13.5	28.41615	64.66666667	81.5188	Pisaster	70	7	-3	0	0
343.7	6/29/2014	2	4	2014JuneLate	SJI	Crescent	13.91186997	15.96087926	19.07707276	23.62936378	1	217	0.161290323	0.161290323	14	17.6	12.991	15.652	18.413	24.339	13.2	17.9	2.166666667	2.15735	17.4	24.3	18	13.5	28.41615	64.66666667	81.5188	Pisaster	70	7	-3	0	0
343.8	6/29/2014	2	4	2014JuneLate	SJI	Crescent	13.91186997	15.96087926	19.07707276	23.62936378	1	217	0.161290323	0.161290323	14	17.6	12.991	15.652	18.413	24.339	13.2	17.9	2.166666667	2.15735	17.4	24.3	18	13.5	28.41615	64.66666667	81.5188	Pisaster	70	7	-3	0	0
343.9	6/29/2014	2	4	2014JuneLate	SJI	Crescent	13.91186997	15.96087926	19.07707276	23.62936378	1	217	0.161290323	0.161290323	14	17.6	12.991	15.652	18.413	24.339	13.2	17.9	2.166666667	2.15735	17.4	24.3	18	13.5	28.41615	64.66666667	81.5188	Pisaster	70	7	-3	0	0
353	6/29/2014	2	4	2014JuneLate	SJI	Crescent	13.91186997	15.96087926	19.07707276	23.62936378	2	75	0.146666667	0.146666667	14	17.666667	12.991	15.652	18.413	24.339	13.2	17.9	2.166666667	2.15735	17.4	24.3	18	13.5	28.41615	64.66666667	81.5188	Pisaster	70	7	-3	0	0
353.1	6/29/2014	2	4	2014JuneLate	SJI	Crescent	13.91186997	15.96087926	19.07707276	23.62936378	2	75	0.146666667	0.146666667	14	17.666667	12.991	15.652	18.413	24.339	13.2	17.9	2.166666667	2.15735	17.4	24.3	18	13.5	28.41615	64.66666667	81.5188	Pisaster	70	7	-3	0	0
353.2	6/29/2014	2	4	2014JuneLate	SJI	Crescent	13.91186997	15.96087926	19.07707276	23.62936378	2	75	0.146666667	0.146666667	14	17.666667	12.991	15.652	18.413	24.339	13.2	17.9	2.166666667	2.15735	17.4	24.3	18	13.5	28.41615	64.66666667	81.5188	Pisaster	70	7	-3	0	0
353.3	6/29/2014	2	4	2014JuneLate	SJI	Crescent	13.91186997	15.96087926	19.07707276	23.62936378	2	75	0.146666667	0.146666667	14	17.666667	12.991	15.652	18.413	24.339	13.2	17.9	2.166666667	2.15735	17.4	24.3	18	13.5	28.41615	64.66666667	81.5188	Pisaster	70	7	-3	0	0
353.4	6/29/2014	2	4	2014JuneLate	SJI	Crescent	13.91186997	15.96087926	19.07707276	23.62936378	2	75	0.146666667	0.146666667	14	17.666667	12.991	15.652	18.413	24.339	13.2	17.9	2.166666667	2.15735	17.4	24.3	18	13.5	28.41615	64.66666667	81.5188	Pisaster	70	7	-3	0	0
353.5	6/29/2014	2	4	2014JuneLate	SJI	Crescent	13.91186997	15.96087926	19.07707276	23.62936378	2	75	0.146666667	0.146666667	14	17.666667	12.991	15.652	18.413	24.339	13.2	17.9	2.166666667	2.15735	17.4	24.3	18	13.5	28.41615	64.66666667	81.5188	Pisaster	70	7	-3	0	0
363	6/29/2014	2	4	2014JuneLate	SJI	Crescent	13.91186997	15.96087926	19.07707276	23.62936378	3	70	0.257142857	0.257142857	14	17.366667	12.991	15.652	18.413	24.339	13.2	17.9	2.166666667	2.15735	17.4	24.3	18	13.5	28.41615	64.66666667	81.5188	Pisaster	70	7	-3	0	0
363.1	6/29/2014	2	4	2014JuneLate	SJI	Crescent	13.91186997	15.96087926	19.07707276	23.62936378	3	70	0.257142857	0.257142857	14	17.366667	12.991	15.652	18.413	24.339	13.2	17.9	2.166666667	2.15735	17.4	24.3	18	13.5	28.41615	64.66666667	81.5188	Pisaster	70	7	-3	0	0
363.1	6/29/2014	2	4	2014JuneLate	SJI	Crescent	13.91186997	15.96087926	19.07707276	23.62936378	3	70	0.257142857	0.257142857	14	17.366667	12.991	15.652	18.413	24.339	13.2	17.9	2.166666667	2.15735	17.4	24.3	18	13.5	28.41615	64.66666667	81.5188	Pisaster	70	7	-3	0	0
363.11	6/29/2014	2	4	2014JuneLate	SJI	Crescent	13.91186997	15.96087926	19.07707276	23.62936378	3	70	0.257142857	0.257142857	14	17.366667	12.991	15.652	18.413	24.339	13.2	17.9	2.166666667	2.15735	17.4	24.3	18	13.5	28.41615	64.66666667	81.5188	Pisaster	70	7	-3	0	0
363.12	6/29/2014	2	4	2014JuneLate	SJI	Crescent	13.91186997	15.96087926	19.07707276	23.62936378	3	70	0.257142857	0.257142857	14	17.366667	12.991	15.652	18.413	24.339	13.2	17.9	2.166666667	2.15735	17.4	24.3	18	13.5	28.41615	64.66666667	81.5188	Pisaster	70	7	-3	0	0
363.2	6/29/2014	2	4	2014JuneLate	SJI	Crescent	13.91186997	15.96087926	19.07707276	23.62936378	3	70	0.257142857	0.257142857	14	17.366667	12.991	15.652	18.413	24.339	13.2	17.9	2.166666667	2.15735	17.4	24.3	18	13.5	28.41615	64.66666667	81.5188	Pisaster	70	7	-3	0	0
363.3	6/29/2014	2	4	2014JuneLate	SJI	Crescent	13.91186997	15.96087926	19.07707276	23.62936378	3	70	0.257142857	0.257142857	14	17.366667	12.991	15.652	18.413	24.339	13.2	17.9	2.166666667	2.15735	17.4	24.3	18	13.5	28.41615	64.66666667	81.5188	Pisaster	70	7	-3	0	0
363.4	6/29/2014	2	4	2014JuneLate	SJI	Crescent	13.91186997	15.96087926	19.07707276	23.62936378	3	70	0.257142857	0.257142857	14	17.366667	12.991	15.652	18.413	24.339	13.2	17.9	2.166666667	2.15735	17.4	24.3	18	13.5	28.41615	64.66666667	81.5188	Pisaster	70	7	-3	0	0
363.5	6/29/2014	2	4	2014JuneLate	SJI	Crescent	13.91186997	15.96087926	19.07707276	23.62936378	3	70	0.257142857	0.257142857	14	17.366667	12.991	15.652	18.413	24.339	13.2	17.9	2.166666667	2.15735	17.4	24.3	18	13.5	28.41615	64.66666667	81.5188	Pisaster	70	7	-3	0	0
363.6	6/29/2014	2	4	2014JuneLate	SJI	Crescent	13.91186997	15.96087926	19.07707276	23.62936378	3	70	0.257142857	0.257142857	14	17.366667	12.991	15.652	18.413	24.339	13.2	17.9	2.166666667	2.15735	17.4	24.3	18	13.5	28.41615	64.66666667	81.5188	Pisaster	70	7	-3	0	0
363.7	6/29/2014	2	4	2014JuneLate	SJI	Crescent	13.91186997	15.96087926	19.07707276	23.62936378	3	70	0.257142857	0.257142857	14	17.366667	12.991	15.652	18.413	24.339	13.2	17.9	2.166666667	2.15735	17.4	24.3	18	13.5	28.41615	64.66666667	81.5188	Pisaster	70	7	-3	0	0
363.8	6/29/2014	2	4	2014JuneLate	SJI	Crescent	13.91186997	15.96087926	19.07707276	23.62936378	3	70	0.257142857	0.257142857	14	17.366667	12.991	15.652	18.413	24.339	13.2	17.9	2.166666667	2.15735	17.4	24.3	18	13.5	28.41615	64.66666667	81.5188	Pisaster	70	7	-3	0	0
363.9	6/29/2014	2	4	2014JuneLate	SJI	Crescent	13.91186997	15.96087926	19.07707276	23.62936378	3	70	0.257142857	0.257142857	14	17.366667	12.991	15.652	18.413	24.339	13.2	17.9	2.166666667	2.15735	17.4	24.3	18	13.5	28.41615	64.66666667	81.5188	Pisaster	70	7	-3	0	0
465.1	7/11/2014	14	196	2014JulyEarly	SJI	Crescent	13.91186997	15.96087926	19.07707276	23.62936378	1	217	0.244239631	0.244239631	14	17.03333333	13.665	15.175	20.257	22.465	13.5	15.3	0	0	17.6	22.5	16	12.5	30.9775	29.16666667	51.9925	Pisaster	70	7	-3	0	0
465.11	7/11/2014	14	196	2014JulyEarly	SJI	Crescent	13.91186997	15.96087926	19.07707276	23.62936378	1	217	0.244239631	0.244239631	14	17.03333333	13.665	15.175	20.257	22.465	13.5	15.3	0	0	17.6	22.5	16	12.5	30.9775	29.16666667	51.9925	Pisaster	70	7	-3	0	0
465.12	7/11/2014	14	196	2014JulyEarly	SJI	Crescent	13.91186997	15.96087926	19.07707276	23.62936378	1	217	0.244239631	0.244239631	14	17.03333333	13.665	15.175	20.257	22.465	13.5	15.3	0	0	17.6	22.5	16	12.5	30.9775	29.16666667	51.9925	Pisaster	70	7	-3	0	0
465.13	7/11/2014	14	196	2014JulyEarly	SJI	Crescent	13.91186997	15.96087926	19.07707276	23.62936378	1	217	0.244239631	0.244239631	14	17.03333333	13.665	15.175	20.257	22.465	13.5	15.3	0	0	17.6	22.5	16	12.5	30.9775	29.16666667	51.9925	Pisaster	70	7	-3	0	0
465.14	7/11/2014	14	196	2014JulyEarly	SJI	Crescent	13.91186997	15.96087926	19.07707276	23.62936378	1	217	0.244239631	0.244239631	14	17.03333333	13.665	15.175	20.257	22.465	13.5	15.3	0	0	17.6	22.5	16	12.5	30.9775	29.16666667	51.9925	Pisaster	70	7	-3	0	0
465.15	7/11/2014	14	196	2014JulyEarly	SJI	Crescent	13.91186997	15.96087926	19.07707276	23.62936378	1	217	0.244239631	0.244239631	14	17.03333333	13.665	15.175	20.257	22.465	13.5	15.3	0	0	17.6	22.5	16	12.5	30.9775	29.16666667	51.9925	Pisaster	70	7	-3	0	0
465.16	7/11/2014	14	196	2014JulyEarly	SJI	Crescent	13.91186997	15.96087926	19.07707276	23.62936378	1	217	0.244239631	0.244239631	14	17.03333333	13.665	15.175	20.257	22.465	13.5	15.3	0	0	17.6	22.5	16	12.5	30.9775	29.16666667	51.9925	Pisaster	70	7	-3	0	0
465.17	7/11/2014	14	196	2014JulyEarly	SJI	Crescent	13.91186997	15.96087926	19.07707276	23.62936378	1	217	0.244239631	0.244239631	14	17.03333333	13.665	15.175	20.257	22.465	13.5	15.3	0	0	17.6	22.5	16	12.5	30.9775	29.16666667	51.9925	Pisaster	70	7	-3	0	0
465.18	7/11/2014	14	196	2014JulyEarly	SJI	Crescent	13.91186997	15.96087926	19.07707276	23.62936378	1	217	0.244239631	0.244239631	14	17.03333333	13.665	15.175	20.257	22.465	13.5	15.3	0	0	17.6	22.5	16	12.5	30.9775	29.16666667	51.9925	Pisaster	70	7	-3	0	0
465.19	7/11/2014	14	196	2014JulyEarly	SJI	Crescent	13.91186997	15.96087926	19.07707276	23.62936378	1	217	0.244239631	0.244239631	14	17.03333333	13.665	15.175	20.257	22.465	13.5	15.3	0	0	17.6	22.5	16	12.5	30.9775	29.16666667	51.9925	Pisaster	70	7	-3	0	0
465.2	7/11/2014	14	196	2014JulyEarly	SJI	Crescent	13.91186997	15.96087926	19.07707276	23.62936378	1	217	0.244239631	0.244239631	14	17.03333333	13.665	15.175	20.257	22.465	13.5	15.3	0	0	17.6	22.5	16	12.5	30.9775	29.16666667	51.9925	Pisaster	70	7	-3	0	0
465.21	7/11/2014	14	196	2014JulyEarly	SJI	Crescent	13.91186997	15.96087926	19.07707276	23.62936378	1	217	0.244239631	0.244239631	14	17.03333333	13.665	15.175	20.257	22.465	13.5	15.3	0	0	17.6	22.5	16	12.5	30.9775	29.16666667	51.9925	Pisaster	70	7	-3	0	0
465.22	7/11/2014	14	196	2014JulyEarly	SJI	Crescent	13.91186997	15.96087926	19.07707276	23.62936378	1	217	0.244239631	0.244239631	14	17.03333333	13.665	15.175	20.257	22.465	13.5	15.3	0	0	17.6	22.5	16	12.5	30.9775	29.16666667	51.9925	Pisaster	70	7	-3	0	0
465.23	7/11/2014	14	196	2014JulyEarly	SJI	Crescent	13.91186997	15.96087926	19.07707276	23.62936378	1	217	0.244239631	0.244239631	14	17.03333333	13.665	15.175	20.257	22.465	13.5	15.3	0	0	17.6	22.5	16	12.5	30.9775	29.16666667	51.9925	Pisaster	70	7	-3	0	0
465.7	7/11/2014	14	196	2014JulyEarly	SJI	Crescent	13.91186997	15.96087926	19.07707276	23.62936378	1	217	0.244239631	0.244239631	14	17.03333333	13.665	15.175	20.257	22.465	13.5	15.3	0	0	17.6	22.5	16	12.5	30.9775	29.16666667	51.9925	Pisaster	70	7	-3	0	0
465.8	7/11/2014	14	196	2014JulyEarly	SJI	Crescent	13.91186997	15.96087926	19.07707276	23.62936378	1	217	0.244239631	0.244239631	14	17.03333333	13.665	15.175	20.257	22.465	13.5	15.3	0	0	17.6	22.5	16	12.5	30.9775	29.16666667	51.9925	Pisaster	70	7	-3	0	0
465.9	7/11/2014	14	196	2014JulyEarly	SJI	Crescent	13.91186997	15.96087926	19.07707276	23.62936378	1	217	0.244239631	0.244239631	14	17.03333333	13.665	15.175	20.257	22.465	13.5	15.3	0	0	17.6	22.5	16	12.5	30.9775	29.16666667	51.9925	Pisaster	70	7	-3	0	0
465	7/11/2014	14	196	2014JulyEarly	SJI	Crescent	13.91186997	15.96087926	19.07707276	23.62936378	1	217	0.244239631	0.244239631	14	17.03333333	13.665	15.175	20.257	22.465	13.5	15.3	0	0	17.6	22.5	16	12.5	30.9775	29.16666667	51.9925	Pisaster	70	7	-3	0	0
465.1	7/11/2014	14	196	2014JulyEarly	SJI	Crescent	13.91186997	15.96087926	19.07707276	23.62936378	1	217	0.244239631	0.244239631	14	17.03333333	13.665	15.175	20.257	22.465	13.5	15.3	0	0	17.6	22.5	16	12.5	30.9775	29.16666667	51.9925	Pisaster	70	7	-3	0	0
465.2	7/11/2014	14	196	2014JulyEarly	SJI	Crescent	13.91186997	15.96087926	19.07707276	23.62936378	1	217	0.244239631	0.244239631	14	17.03333333	13.665	15.175	20.257	22.465	13.5	15.3	0	0	17.6	22.5	16	12.5	30.9775	29.16666667	51.9925	Pisaster	70	7	-3	0	0
465.3	7/11/2014	14	196	2014JulyEarly	SJI	Crescent	13.91186997	15.96087926	19.07707276	23.62936378	1	217	0.244239631	0.244239631	14	17.03333333	13.665	15.175	20.257	22.465	13.5	15.3	0	0	17.6	22.5	16	12.5	30.9775	29.16666667	51.9925	Pisaster	70	7	-3	0	0
465.4	7/11/2014	14	196	2014JulyEarly	SJI	Crescent	13.91186997	15.96087926	19.07707276	23.62936378	1	217	0.244239631	0.244239631	14	17.03333333	13.665	15.175	20.257	22.465	13.5	15.3	0	0	17.6	22.5	16	12.5	30.9775	29.16666667	51.9925	Pisaster	70	7	-3	0	0
465.5	7/11/2014	14	196	2014JulyEarly	SJI	Crescent	13.91186997	15.96087926	19.07707276	23.62936378	1	217	0.244239631	0.244239631	14	17.03333333	13.665	15.175	20.257	22.465	13.5	15.3	0	0	17.6	22.5	16	12.5	30.9775	29.16666667	51.9925	Pisaster	70	7	-3	0	0
465.6	7/11/2014	14	196	2014JulyEarly	SJI	Crescent	13.91186997	15.96087926	19.07707276	23.62936378	1	217	0.244239631	0.244239631	14	17.03333333	13.665	15.175	20.257	22.465	13.5	15.3	0	0	17.6	22.5	16	12.5	30.9775	29.16666667	51.9925	Pisaster	70	7	-3	0	0
475.11	7/11/2014	14	196	2014JulyEarly	SJI	Crescent	13.91186997	15.96087926	19.07707276	23.62936378	23	145	0.331034483	0.344827586	14	17.1	13.665	15.175	20.257	22.465	13.5	15.3	0	0	17.6	22.5	16	12.5	30.9775	29.16666667	51.9925	Pisaster	70	7	-3	0	0
475.12	7/11/2014	14	196	2014JulyEarly	SJI	Crescent	13.91186997	15.96087926	19.07707276	23.62936378	23	145	0.331034483	0.344827586	14	17.1	13.665	15.175	20.257	22.465	13.5	15.3	0	0	17.6	22.5	16	12.5	30.9775	29.16666667	51.9925	Pisaster	70	7	-3	0	0
475.13	7/11/2014	14	196	2014JulyEarly	SJI	Crescent	13.91186997	15.96087926	19.07707276	23.62936378	23	145	0.331034483	0.344827586	14	17.1	13.665	15.175	20.257	22.465	13.5	15.3	0	0	17.6	22.5	16	12.5	30.9775	29.16666667	51.9925	Pisaster	70	7	-3	0	0
475.14	7/11/2014	14	196	2014JulyEarly	SJI	Crescent	13.91186997	15.96087926	19.07707276	23.62936378	23	145	0.331034483	0.344827586	14	17.1	13.665	15.175	20.257	22.465	13.5	15.3	0	0	17.6	22.5	16	12.5	30.9775	29.16666667	51.9925	Pisaster	70	7	-3	0	0
475.15	7/11/2014	14	196	2014JulyEarly	SJI	Crescent	13.91186997	15.96087926	19.07707276	23.62936378	23	145	0.331034483	0.344827586	14	17.1	13.665	15.175	20.257	22.465	13.5	15.3	0	0	17.6	22.5	16	12.5	30.9775	29.16666667	51.9925	Pisaster	70	7	-3	0	0
475.16	7/11/2014	14	196	2014JulyEarly	SJI	Crescent	13.91186997	15.96087926	19.07707276	23.62936378	23	145	0.331034483	0.344827586	14	17.1	13.665	15.175	20.257	22.465	13.5	15.3	0	0	17.6	22.5	16	12.5	30.9775	29.16666667	51.9925	Pisaster	70	7	-3	0	0
475	7/11/2014	14	196	2014JulyEarly	SJI	Crescent	13.91186997	15.96087926	19.07707276	23.62936378	23	145	0.331034483	0.344827586	14	17.1	13.665	15.175	20.257	22.465	13.5	15.3	0	0	17.6	22.5	16	12.5	30.9775	29.16666667	51.9925	Pisaster	70	7	-3	0	0
475.1	7/11/2014	14	196	2014JulyEarly	SJI	Crescent	13.91186997	15.96087926	19.07707276	23.62936378	23	145	0.331034483	0.344827586	14	17.1	13.665	15.175	20.257	22.465	13.5	15.3	0	0	17.6	22.5	16	12.5	30.9775	29.16666667	51.9925	Pisaster	70	7	-3	0	0
475.1	7/11/2014	14	196	2014JulyEarly	SJI	Crescent	13.91186997	15.96087926	19.07707276	23.62936378	23	145	0.331034483	0.344827586	14	17.1	13.665	15.175	20.257	22.465	13.5	15.3	0	0	17.6	22.5	16	12.5	30.9775	29.16666667	51.9925	Pisaster	70	7	-3	0	0
475.2	7/11/2014	14	196	2014JulyEarly	SJI	Crescent	13.91186997	15.96087926	19.07707276	23.62936378	23	145	0.331034483	0.344827586	14	17.1	13.665	15.175	20.257	22.465	13.5	15.3	0	0	17.6	22.5	16	12.5	30.9775	29.16666667	51.9925	Pisaster	70	7	-3	0	0
475.3	7/11/2014	14	196	2014JulyEarly	SJI	Crescent	13.91186997	15.96087926	19.07707276	23.62936378	23	145	0.331034483	0.344827586	14	17.1	13.665	15.175	20.257	22.465	13.5	15.3	0	0	17.6	22.5	16	12.5	30.9775	29.16666667	51.9925	Pisaster	70	7	-3	0	0
475.4	7/11/2014	14	196	2014JulyEarly	SJI	Crescent	13.91186997	15.96087926	19.07707276	23.62936378	23	145	0.331034483	0.344827586	14	17.1	13.665	15.175	20.257	22.465	13.5	15.3	0	0	17.6	22.5	16	12.5	30.9775	29.16666667	51.9925	Pisaster	70	7	-3	0	0
475.5	7/11/2014	14	196	2014JulyEarly	SJI	Crescent	13.91186997	15.96087926	19.07707276	23.62936378	23	145	0.331034483	0.344827586	14	17.1	13.665	15.175	20.257	22.465	13.5	15.3	0	0	17.6	22.5	16	12.5	30.9775	29.16666667	51.9925	Pisaster	70	7	-3	0	0
475.6	7/11/2014	14	196	2014JulyEarly	SJI	Crescent	13.91186997	15.96087926	19.07707276	23.62936378	23	145	0.331034483	0.344827586	14	17.1	13.665	15.175	20.257	22.465	13.5	15.3	0	0	17.6	22.5	16	12.5	30.9775	29.16666667	51.9925	Pisaster	70	7	-3	0	0
475.7	7/11/2014	14	196	2014JulyEarly	SJI	Crescent	13.91186997	15.96087926	19.07707276	23.62936378	23	145	0.331034483	0.344827586	14	17.1	13.665	15.175	20.257	22.465	13.5	15.3	0	0	17.6	22.5	16	12.5	30.9775	29.16666667	51.9925	Pisaster	70	7	-3	0	0
475.8	7/11/2014	14	196	2014JulyEarly	SJI	Crescent	13.91186997	15.96087926	19.07707276	23.62936378	23	145	0.331034483	0.344827586	14	17.1	13.665	15.175	20.257	22.465	13.5	15.3	0	0	17.6	22.5	16	12.5	30.9775	29.16666667	51.9925	Pisaster	70	7	-3	0	0
475.9	7/11/2014	14	196	2014JulyEarly	SJI	Crescent	13.91186997	15.96087926	19.07707276	23.62936378	23	145	0.331034483	0.344827586	14	17.1	13.665	15.175	20.257	22.465	13.5	15.3	0	0	17.6	22.5	16	12.5	30.9775	29.16666667	51.9925	Pisaster	70	7	-3	0	0
673.1	8/9/2014	43	1849	2014AugustEarly	SJI	Crescent	13.91186997	15.96087926	19.07707276	23.62936378	1	217	0.01843318	0.01843318	14	23.066667	16.225	17.986	17.267	22.417	15.2	18.3	31.83333333	27.86053333	18.4	22.4	12	9.333333333	31.528	118	143.6886	Pisaster	70	7	-3	4	1
673	8/9/2014	43	1849	2014AugustEarly	SJI	Crescent	13.91186997	15.96087926	19.07707276	23.62936378	1	217	0.01843318	0.01843318	14	23.066667	16.225	17.986	17.267	22.417	15.2	18.3	31.83333333	27.86053333	18.4	22.4	12	9.333333333	31.528	118	143.6886	Pisaster	70	7	-3	2	1
6731	8/9/2014	43	1849	2014AugustEarly	SJI	Crescent	13.91186997	15.96087926	19.07707276	23.62936378	1	217	0.01843318	0.01843318	14	23.066667	16.225	17.986	17.267	22.417	15.2	18.3	31.83333333	27.86053333	18.4	22.4	12	9.333333333	31.528	118	143.6886	Pisaster	70	7	-3	4	1
45	6/14/2014	-13	169	2014JuneEarly	SJI	Crescent	13.91186997	15.96087926	19.07707276	23.62936378	1	217	0.488479263	0.488479263	14	15.6	14.667	16.582	19.012	23.93	13.6	16.6	8.833333333	1.429233333	17.8	23.9	12	6.5	25.99285	48	64.824	Pisaster	80	8	-2	0	0
45.1	6/14/2014	-13	169	2014JuneEarly	SJI	Crescent	13.91186997	15.96087926	19.07707276	23.62936378	1	217	0.488479263	0.488479263	14	15.6	14.667	16.582	19.012	23.93	13.6	16.6	8.833333333	1.429233333	17.8	23.9	12	6.5	25.99285	48	64.824	Pisaster	80	8	-2	0	0
45.1	6/14/2014	-13	169	2014JuneEarly	SJI	Crescent	13.91186997	15.96087926	19.07707276	23.62936378	1	217	0.488479263	0.488479263	14	15.6	14.667	16.582	19.012	23.93	13.6	16.6	8.833333333	1.429233333	17.8	23.9	12	6.5	25.99285	48	64.824	Pisaster	80	8	-2	0	0
45.2	6/14/2014	-13	169	2014JuneEarly	SJI	Crescent	13.91186997	15.96087926	19.07707276	23.62936378	1	217	0.488479263	0.488479263	14	15.6	14.667	16.582	19.012	23.93	13.6	16.6	8.833333333	1.429233333	17.8	23.9	12	6.5	25.99285	48	64.824	Pisaster	80	8	-2	0	0
45.3	6/14/2014	-13	169	2014JuneEarly	SJI	Crescent	13.91186997	15.96087926	19.07707276	23.62936378	1	217	0.488479263	0.488479263	14	15.6	14.667	16.582	19.012	23.93	13.6	16.6	8.833333333	1.429233333	17.8	23.9	12	6.5	25.99285	48	64.824	Pisaster	80	8	-2	0	0
45.4	6/14/2014	-13	169	2014JuneEarly	SJI	Crescent	13.91186997	15.96087926	19.07707276	23.62936378	1	217	0.488479263	0.488479263	14	15.6	14.667	16.582	19.012	23.93	13.6	16.6	8.833333333	1.429233333	17.8	23.9	12	6.5	25.99285	48	64.824	Pisaster	80	8	-2	0	0
45.5	6/14/2014	-13	169	2014JuneEarly	SJI	Crescent	13.91186997	15.96087926	19.07707276	23.62936378	1	217	0.488479263	0.488479263	14	15.6	14.667	16.582	19.012	23.93	13.6	16.6	8.833333333	1.429233333	17.8	23.9	12	6.5	25.99285	48	64.824	Pisaster	80	8	-2	0	0
45.6	6/14/2014	-13	169	2014JuneEarly	SJI	Crescent	13.91186997	15.96087926	19.07707276	23.62936378	1	217	0.488479263	0.488479263	14	15.6	14.667	16.582	19.012	23.93	13.6	16.6	8.833333333	1.429233333	17.8	23.9	12	6.5	25.99285	48	64.824	Pisaster	80	8	-2	0	0
45.7	6/14/2014	-13	169	2014JuneEarly	SJI	Crescent	13.91186997	15.96087926	19.07707276	23.62936378	1	217	0.488479263	0.488479263	14	15.6	14.667	16.582	19.012	23.93	13.6	16.6	8.833333333	1.429233333	17.8	23.9	12	6.5	25.99285	48	64.824	Pisaster	80	8	-2	0	0
45.8	6/14/2014	-13	169	2014JuneEarly	SJI	Crescent	13.91186997	15.96087926	19.07707276	23.62936378	1	217	0.488479263	0.488479263	14	15.6	14.667	16.582	19.012	23.93	13.6	16.6	8.833333333	1.429233333	17.8	23.9	12	6.5	25.99285	48	64.824	Pisaster	80	8	-2	0	0
45.9	6/14/2014	-13	169	2014JuneEarly	SJI	Crescent	13.91186997	15.96087926	19.07707276	23.62936378	1	217	0.488479263	0.488479263	14	15.6	14.667	16.582	19.012	23.93	13.6	16.6	8.833333333	1.429233333	17.8	23.9	12	6.5	25.99285	48	64.824	Pisaster	80	8	-2	0	0
57	6/14/2014	-13	169	2014JuneEarly	SJI	Crescent	13.91186997	15.96087926	19.07707276	23.62936378	2	75	0.226666667	0.226666667	14	15.733333	14.667	16.582	19.012	23.93	13.6	16.6	8.833333333	1.429233333	17.8	23.9	12	6.5	25.99285	48	64.824	Pisaster	80	8	-2	0	0
57.1	6/14/2014	-13	169	2014JuneEarly	SJI	Crescent	13.91186997	15.96087926	19.07707276	23.62936378	2	75	0.226666667	0.226666667	14	15.733333	14.667	16.582	19.012	23.93	13.6	16.6	8.833333333	1.429233333	17.8	23.9	12	6.5	25.99285	48	64.824	Pisaster	80	8	-2	0	0
57.2	6/14/2014	-13	169	2014JuneEarly	SJI	Crescent	13.91186997	15.96087926	19.07707276	23.62936378	2	75	0.226666667	0.226666667	14	15.733333	14.667	16.582	19.012	23.93	13.6	16.6	8.833333333	1.429233333	17.8	23.9	12	6.5	25.99285	48	64.824	Pisaster	80	8	-2	0	0
57.3	6/14/2014	-13	169	2014JuneEarly	SJI	Crescent	13.91186997	15.96087926	19.07707276	23.62936378	2	75	0.226666667	0.226666667	14	15.733333	14.667	16.582	19.012	23.93	13.6	16.6	8.833333333	1.429233333	17.8	23.9	12	6.5	25.99285	48	64.824	Pisaster	80	8	-2	0	0
57.4	6/14/2014	-13	169	2014JuneEarly	SJI	Crescent	13.91186997	15.96087926	19.07707276	23.62936378	2	75	0.226666667	0.226666667	14	15.733333	14.667	16.582	19.012	23.93	13.6	16.6	8.833333333	1.429233333	17.8	23.9	12	6.5	25.99285	48	64.824	Pisaster	80	8	-2	0	0
57.5	6/14/2014	-13	169	2014JuneEarly	SJI	Crescent	13.91186997	15.96087926	19.07707276	23.62936378	2	75	0.226666667	0.226666667	14	15.733333	14.667	16.582	19.012	23.93	13.6	16.6	8.833333333	1.429233333	17.8	23.9	12	6.5	25.99285	48	64.824	Pisaster	80	8	-2	0	0
5710	6/14/2014	-13	169	2014JuneEarly	SJI	Crescent	13.91186997	15.96087926	19.07707276	23.62936378	2	75	0.226666667	0.226666667	14	15.733333	14.667	16.582	19.012	23.93	13.6	16.6	8.833333333	1.429233333	17.8	23.9	12	6.5	25.99285	48	64.824	Pisaster	80	8	-2	1	1
69	6/14/2014	-13	169	2014JuneEarly	SJI	Crescent	13.91186997	15.96087926	19.07707276	23.62936378	3	70	0.314285714	0.328571429	14	15.66666667	14.667	16.582	19.012	23.93	13.6	16.6	8.833333333	1.429233333	17.8	23.9	12	6.5	25.99285	48	64.824	Pisaster	80	8	-2	0	0
69.1	6/14/2014	-13	169	2014JuneEarly	SJI	Crescent	13.91186997	15.96087926	19.07707276	23.62936378	3	70	0.314285714	0.328571429	14	15.66666667	14.667	16.582	19.012	23.93	13.6	16.6	8.833333333	1.429233333	17.8	23.9	12	6.5	25.99285	48	64.824	Pisaster	80	8	-2	0	0
69.2	6/14/2014	-13	169	2014JuneEarly	SJI	Crescent	13.91186997	15.96087926	19.07707276	23.62936378	3	70	0.314285714	0.328571429	14	15.66666667	14.667	16.582	19.012	23.93	13.6	16.6	8.833333333	1.429233333	17.8	23.9	12	6.5	25.99285	48	64.824	Pisaster	80	8	-2	0	0
69.3	6/14/2014	-13	169	2014JuneEarly	SJI	Crescent	13.91186997	15.96087926	19.07707276	23.62936378	3	70	0.314285714	0.328571429	14	15.66666667	14.667	16.582	19.012	23.93	13.6	16.6	8.833333333	1.429233333	17.8	23.9	12	6.5	25.99285	48	64.824	Pisaster	80	8	-2	0	0
69.4	6/14/2014	-13	169	2014JuneEarly	SJI	Crescent	13.91186997	15.96087926	19.07707276	23.62936378	3	70	0.314285714	0.328571429	14	15.66666667	14.667	16.582	19.012	23.93	13.6	16.6	8.833333333	1.429233333	17.8	23.9	12	6.5	25.99285	48	64.824	Pisaster	80	8	-2	0	0
344	6/29/2014	2	4	2014JuneLate	SJI	Crescent	13.91186997	15.96087926	19.07707276	23.62936378	1	217	0.161290323	0.161290323	14	17.6	12.991	15.652	18.413	24.339	13.2	17.9	2.166666667	2.15735	17.4	24.3	18	13.5	28.41615	64.66666667	81.5188	Pisaster	80	8	-2	0	0
344.1	6/29/2014	2	4	2014JuneLate	SJI	Crescent	13.91186997	15.96087926	19.07707276	23.62936378	1	217	0.161290323	0.161290323	14	17.6	12.991	15.652	18.413	24.339	13.2	17.9	2.166666667	2.15735	17.4	24.3	18	13.5	28.41615	64.66666667	81.5188	Pisaster	80	8	-2	0	0
344.1	6/29/2014	2	4	2014JuneLate	SJI	Crescent	13.91186997	15.96087926	19.07707276	23.62936378	1	217	0.161290323	0.161290323	14	17.6	12.991	15.652	18.413	24.339	13.2	17.9	2.166666667	2.15735	17.4	24.3	18	13.5	28.41615	64.66666667	81.5188	Pisaster	80	8	-2	0	0
344.11	6/29/2014	2	4	2014JuneLate	SJI	Crescent	13.91186997	15.96087926	19.07707276	23.62936378	1	217	0.161290323	0.161290323	14	17.6	12.991	15.652	18.413	24.339	13.2	17.9	2.166666667	2.15735	17.4	24.3	18	13.5	28.41615	64.66666667	81.5188	Pisaster	80	8	-2	0	0
344.12	6/29/2014	2	4	2014JuneLate	SJI	Crescent	13.91186997	15.96087926	19.07707276	23.62936378	1	217	0.161290323	0.161290323	14	17.6	12.991	15.652	18.413	24.339	13.2	17.9	2.166666667	2.15735	17.4	24.3	18	13.5	28.41615	64.66666667	81.5188	Pisaster	80	8	-2	0	0
344.13	6/29/2014	2	4	2014JuneLate	SJI	Crescent	13.91186997	15.96087926	19.07707276	23.62936378	1	217	0.161290323	0.161290323	14	17.6	12.991	15.652	18.413	24.339	13.2	17.9	2.166666667	2.15735	17.4	24.3	18	13.5	28.41615	64.66666667	81.5188	Pisaster	80	8	-2	0	0
344.14	6/29/2014	2	4	2014JuneLate	SJI	Crescent	13.91186997	15.96087926	19.07707276	23.62936378	1	217	0.161290323	0.161290323	14	17.6	12.991	15.652	18.413	24.339	13.2	17.9	2.166666667	2.15735	17.4	24.3	18	13.5	28.41615	64.66666667	81.5188	Pisaster	80	8	-2	0	0
344.15	6/29/2014	2	4	2014JuneLate	SJI	Crescent	13.91186997	15.96087926	19.07707276	23.62936378	1	217	0.161290323	0.161290323	14	17.6	12.991	15.652	18.413	24.339	13.2	17.9	2.166666667	2.15735	17.4	24.3	18	13.5	28.41615	64.66666667	81.5188	Pisaster	80	8	-2	0	0
344.16	6/29/2014	2	4	2014JuneLate	SJI	Crescent	13.91186997	15.96087926	19.07707276	23.62936378	1	217	0.161290323	0.161290323	14	17.6	12.991	15.652	18.413	24.339	13.2	17.9	2.166666667	2.15735	17.4	24.3	18	13.5	28.41615	64.66666667	81.5188	Pisaster	80	8	-2	0	0
344.17	6/29/2014	2	4	2014JuneLate	SJI	Crescent	13.91186997	15.96087926	19.07707276	23.62936378	1	217	0.161290323	0.161290323	14	17.6	12.991	15.652	18.413	24.339	13.2	17.9	2.166666667	2.15735	17.4	24.3	18	13.5	28.41615	64.66666667	81.5188	Pisaster	80	8	-2	0	0
344.18	6/29/2014	2	4	2014JuneLate	SJI	Crescent	13.91186997	15.96087926	19.07707276	23.62936378	1	217	0.161290323	0.161290323	14	17.6	12.991	15.652	18.413	24.339	13.2	17.9	2.166666667	2.15735	17.4	24.3	18	13.5	28.41615	64.66666667	81.5188	Pisaster	80	8	-2	0	0
344.2	6/29/2014	2	4	2014JuneLate	SJI	Crescent	13.91186997	15.96087926	19.07707276	23.62936378	1	217	0.161290323	0.161290323	14	17.6	12.991	15.652	18.413	24.339	13.2	17.9	2.166666667	2.15735	17.4	24.3	18	13.5	28.41615	64.66666667	81.5188	Pisaster	80	8	-2	0	0
344.3	6/29/2014	2	4	2014JuneLate	SJI	Crescent	13.91186997	15.96087926	19.07707276	23.62936378	1	217	0.161290323	0.161290323	14	17.6	12.991	15.652	18.413	24.339	13.2	17.9	2.166666667	2.15735	17.4	24.3	18	13.5	28.41615	64.66666667	81.5188	Pisaster	80	8	-2	0	0
344.4	6/29/2014	2	4	2014JuneLate	SJI	Crescent	13.91186997	15.96087926	19.07707276	23.62936378	1	217	0.161290323	0.161290323	14	17.6	12.991	15.652	18.413	24.339	13.2	17.9	2.166666667	2.15735	17.4	24.3	18	13.5	28.41615	64.66666667	81.5188	Pisaster	80	8	-2	0	0
344.5	6/29/2014	2	4	2014JuneLate	SJI	Crescent	13.91186997	15.96087926	19.07707276	23.62936378	1	217	0.161290323	0.161290323	14	17.6	12.991	15.652	18.413	24.339	13.2	17.9	2.166666667	2.15735	17.4	24.3	18	13.5	28.41615	64.66666667	81.5188	Pisaster	80	8	-2	0	0
344.6	6/29/2014	2	4	2014JuneLate	SJI	Crescent	13.91186997	15.96087926	19.07707276	23.62936378	1	217	0.161290323	0.161290323	14	17.6	12.991	15.652	18.413	24.339	13.2	17.9	2.166666667	2.15735	17.4	24.3	18	13.5	28.41615	64.66666667	81.5188	Pisaster	80	8	-2	0	0
344.7	6/29/2014	2	4	2014JuneLate	SJI	Crescent	13.91186997	15.96087926	19.07707276	23.62936378	1	217	0.161290323	0.161290323	14	17.6	12.991	15.652	18.413	24.339	13.2	17.9	2.166666667	2.15735	17.4	24.3	18	13.5	28.41615	64.66666667	81.5188	Pisaster	80	8	-2	0	0
344.8	6/29/2014	2	4	2014JuneLate	SJI	Crescent	13.91186997	15.96087926	19.07707276	23.62936378	1	217	0.161290323	0.161290323	14	17.6	12.991	15.652	18.413	24.339	13.2	17.9	2.166666667	2.15735	17.4	24.3	18	13.5	28.41615	64.66666667	81.5188	Pisaster	80	8	-2	0	0
344.9	6/29/2014	2	4	2014JuneLate	SJI	Crescent	13.91186997	15.96087926	19.07707276	23.62936378	1	217	0.161290323	0.161290323	14	17.6	12.991	15.652	18.413	24.339	13.2	17.9	2.166666667	2.15735	17.4	24.3	18	13.5	28.41615	64.66666667	81.5188	Pisaster	80	8	-2	0	0
354	6/29/2014	2	4	2014JuneLate	SJI	Crescent	13.91186997	15.96087926	19.07707276	23.62936378	2	75	0.146666667	0.146666667	14	17.666667	12.991	15.652	18.413	24.339	13.2	17.9	2.166666667	2.15735	17.4	24.3	18	13.5	28.41615	64.66666667	81.5188	Pisaster	80	8	-2	0	0
354.1	6/29/2014	2	4	2014JuneLate	SJI	Crescent	13.91186997	15.96087926	19.07707276	23.62936378	2	75	0.146666667	0.146666667	14	17.666667	12.991	15.652	18.413	24.339	13.2	17.9	2.166666667	2.15735	17.4	24.3	18	13.5	28.41615	64.66666667	81.5188	Pisaster	80	8	-2	0	0
354.2	6/29/2014	2	4	2014JuneLate	SJI	Crescent	13.91186997	15.96087926	19.07707276	23.62936378	2	75	0.146666667	0.146666667	14	17.666667	12.991	15.652	18.413	24.339	13.2	17.9	2.166666667	2.15735	17.4	24.3	18	13.5	28.41615	64.66666667	81.5188	Pisaster	80	8	-2	0	0
354.3	6/29/2014	2	4	2014JuneLate	SJI	Crescent	13.91186997	15.96087926	19.07707276	23.62936378	2	75	0.146666667	0.146666667	14	17.666667	12.991	15.652	18.413	24.339	13.2	17.9	2.166666667	2.15735	17.4	24.3	18	13.5	28.41615	64.66666667	81.5188	Pisaster	80	8	-2	0	0
354.4	6/29/2014	2	4	2014JuneLate	SJI	Crescent	13.91186997	15.96087926	19.07707276	23.62936378	2	75	0.146666667	0.146666667	14	17.666667	12.991	15.652	18.413	24.339	13.2	17.9	2.166666667	2.15735	17.4	24.3	18	13.5	28.41615	64.66666667	81.5188	Pisaster	80	8	-2	0	0
354.5	6/29/2014	2	4	2014JuneLate	SJI	Crescent	13.91186997	15.96087926	19.07707276	23.62936378	2	75	0.146666667	0.146666667	14	17.666667	12.991	15.652	18.413	24.339	13.2	17.9	2.166666667	2.15735	17.4	24.3	18	13.5	28.41615	64.66666667	81.5188	Pisaster	80	8	-2	0	0
364	6/29/2014	2	4	2014JuneLate	SJI	Crescent	13.91186997	15.96087926	19.07707276	23.62936378	3	70	0.257142857	0.257142857	14	17.366667	12.991	15.652	18.413	24.339	13.2	17.9	2.166666667	2.15735	17.4	24.3	18	13.5	28.41615	64.66666667	81.5188	Pisaster	80	8	-2	0	0
364.1	6/29/2014	2	4	2014JuneLate	SJI	Crescent	13.91186997	15.96087926	19.07707276	23.62936378	3	70	0.257142857	0.257142857	14	17.366667	12.991	15.652	18.413	24.339	13.2	17.9	2.166666667	2.15735	17.4	24.3	18	13.5	28.41615	64.66666667	81.5188	Pisaster	80	8	-2	0	0
364.1	6/29/2014	2	4	2014JuneLate	SJI	Crescent	13.91186997	15.96087926	19.07707276	23.62936378	3	70	0.257142857	0.257142857	14	17.366667	12.991	15.652	18.413	24.339	13.2	17.9	2.166666667	2.15735	17.4	24.3	18	13.5	28.41615	64.66666667	81.5188	Pisaster	80	8	-2	0	0
364.11	6/29/2014	2	4	2014JuneLate	SJI	Crescent	13.91186997	15.96087926	19.07707276	23.62936378	3	70	0.257142857	0.257142857	14	17.366667	12.991	15.652	18.413	24.339	13.2	17.9	2.166666667	2.15735	17.4	24.3	18	13.5	28.41615	64.66666667	81.5188	Pisaster	80	8	-2	0	0
364.12	6/29/2014	2	4	2014JuneLate	SJI	Crescent	13.91186997	15.96087926	19.07707276	23.62936378	3	70	0.257142857	0.257142857	14	17.366667	12.991	15.652	18.413	24.339	13.2	17.9	2.166666667	2.15735	17.4	24.3	18	13.5	28.41615	64.66666667	81.5188	Pisaster	80	8	-2	0	0
364.2	6/29/2014	2	4	2014JuneLate	SJI	Crescent	13.91186997	15.96087926	19.07707276	23.62936378	3	70	0.257142857	0.257142857	14	17.366667	12.991	15.652	18.413	24.339	13.2	17.9	2.166666667	2.15735	17.4	24.3	18	13.5	28.41615	64.66666667	81.5188	Pisaster	80	8	-2	0	0
364.3	6/29/2014	2	4	2014JuneLate	SJI	Crescent	13.91186997	15.96087926	19.07707276	23.62936378	3	70	0.257142857	0.257142857	14	17.366667	12.991	15.652	18.413	24.339	13.2	17.9	2.166666667	2.15735	17.4	24.3	18	13.5	28.41615	64.66666667	81.5188	Pisaster	80	8	-2	0	0
364.4	6/29/2014	2	4	2014JuneLate	SJI	Crescent	13.91186997	15.96087926	19.07707276	23.62936378	3	70	0.257142857	0.257142857	14	17.366667	12.991	15.652	18.413	24.339	13.2	17.9	2.166666667	2.15735	17.4	24.3	18	13.5	28.41615	64.66666667	81.5188	Pisaster	80	8	-2	0	0
364.5	6/29/2014	2	4	2014JuneLate	SJI	Crescent	13.91186997	15.96087926	19.07707276	23.62936378	3	70	0.257142857	0.257142857	14	17.366667	12.991	15.652	18.413	24.339	13.2	17.9	2.166666667	2.15735	17.4	24.3	18	13.5	28.41615	64.66666667	81.5188	Pisaster	80	8	-2	0	0
364.6	6/29/2014	2	4	2014JuneLate	SJI	Crescent	13.91186997	15.96087926	19.07707276	23.62936378	3	70	0.257142857	0.257142857	14	17.366667	12.991	15.652	18.413	24.339	13.2	17.9	2.166666667	2.15735	17.4	24.3	18	13.5	28.41615	64.66666667	81.5188	Pisaster	80	8	-2	0	0
364.7	6/29/2014	2	4	2014JuneLate	SJI	Crescent	13.91186997	15.96087926	19.07707276	23.62936378	3	70	0.257142857	0.257142857	14	17.366667	12.991	15.652	18.413	24.339	13.2	17.9	2.166666667	2.15735	17.4	24.3	18	13.5	28.41615	64.66666667	81.5188	Pisaster	80	8	-2	0	0
364.8	6/29/2014	2	4	2014JuneLate	SJI	Crescent	13.91186997	15.96087926	19.07707276	23.62936378	3	70	0.257142857	0.257142857	14	17.366667	12.991	15.652	18.413	24.339	13.2	17.9	2.166666667	2.15735	17.4	24.3	18	13.5	28.41615	64.66666667	81.5188	Pisaster	80	8	-2	0	0
364.9	6/29/2014	2	4	2014JuneLate	SJI	Crescent	13.91186997	15.96087926	19.07707276	23.62936378	3	70	0.257142857	0.257142857	14	17.366667	12.991	15.652	18.413	24.339	13.2	17.9	2.166666667	2.15735	17.4	24.3	18	13.5	28.41615	64.66666667	81.5188	Pisaster	80	8	-2	0	0
3641	6/29/2014	2	4	2014JuneLate	SJI	Crescent	13.91186997	15.96087926	19.07707276	23.62936378	3	70	0.257142857	0.257142857	14	17.366667	12.991	15.652	18.413	24.339	13.2	17.9	2.166666667	2.15735	17.4	24.3	18	13.5	28.41615	64.66666667	81.5188	Pisaster	80	8	-2	1	1
466.1	7/11/2014	14	196	2014JulyEarly	SJI	Crescent	13.91186997	15.96087926	19.07707276	23.62936378	1	217	0.244239631	0.244239631	14	17.03333333	13.665	15.175	20.257	22.465	13.5	15.3	0	0	17.6	22.5	16	12.5	30.9775	29.16666667	51.9925	Pisaster	80	8	-2	0	0
466.11	7/11/2014	14	196	2014JulyEarly	SJI	Crescent	13.91186997	15.96087926	19.07707276	23.62936378	1	217	0.244239631	0.244239631	14	17.03333333	13.665	15.175	20.257	22.465	13.5	15.3	0	0	17.6	22.5	16	12.5	30.9775	29.16666667	51.9925	Pisaster	80	8	-2	0	0
466.12	7/11/2014	14	196	2014JulyEarly	SJI	Crescent	13.91186997	15.96087926	19.07707276	23.62936378	1	217	0.244239631	0.244239631	14	17.03333333	13.665	15.175	20.257	22.465	13.5	15.3	0	0	17.6	22.5	16	12.5	30.9775	29.16666667	51.9925	Pisaster	80	8	-2	0	0
466.13	7/11/2014	14	196	2014JulyEarly	SJI	Crescent	13.91186997	15.96087926	19.07707276	23.62936378	1	217	0.244239631	0.244239631	14	17.03333333	13.665	15.175	20.257	22.465	13.5	15.3	0	0	17.6	22.5	16	12.5	30.9775	29.16666667	51.9925	Pisaster	80	8	-2	0	0
466.14	7/11/2014	14	196	2014JulyEarly	SJI	Crescent	13.91186997	15.96087926	19.07707276	23.62936378	1	217	0.244239631	0.244239631	14	17.03333333	13.665	15.175	20.257	22.465	13.5	15.3	0	0	17.6	22.5	16	12.5	30.9775	29.16666667	51.9925	Pisaster	80	8	-2	0	0
466.15	7/11/2014	14	196	2014JulyEarly	SJI	Crescent	13.91186997	15.96087926	19.07707276	23.62936378	1	217	0.244239631	0.244239631	14	17.03333333	13.665	15.175	20.257	22.465	13.5	15.3	0	0	17.6	22.5	16	12.5	30.9775	29.16666667	51.9925	Pisaster	80	8	-2	0	0
466.16	7/11/2014	14	196	2014JulyEarly	SJI	Crescent	13.91186997	15.96087926	19.07707276	23.62936378	1	217	0.244239631	0.244239631	14	17.03333333	13.665	15.175	20.257	22.465	13.5	15.3	0	0	17.6	22.5	16	12.5	30.9775	29.16666667	51.9925	Pisaster	80	8	-2	0	0
466.17	7/11/2014	14	196	2014JulyEarly	SJI	Crescent	13.91186997	15.96087926	19.07707276	23.62936378	1	217	0.244239631	0.244239631	14	17.03333333	13.665	15.175	20.257	22.465	13.5	15.3	0	0	17.6	22.5	16	12.5	30.9775	29.16666667	51.9925	Pisaster	80	8	-2	0	0
466.18	7/11/2014	14	196	2014JulyEarly	SJI	Crescent	13.91186997	15.96087926	19.07707276	23.62936378	1	217	0.244239631	0.244239631	14	17.03333333	13.665	15.175	20.257	22.465	13.5	15.3	0	0	17.6	22.5	16	12.5	30.9775	29.16666667	51.9925	Pisaster	80	8	-2	0	0
466.4	7/11/2014	14	196	2014JulyEarly	SJI	Crescent	13.91186997	15.96087926	19.07707276	23.62936378	1	217	0.244239631	0.244239631	14	17.03333333	13.665	15.175	20.257	22.465	13.5	15.3	0	0	17.6	22.5	16	12.5	30.9775	29.16666667	51.9925	Pisaster	80	8	-2	0	0
466.5	7/11/2014	14	196	2014JulyEarly	SJI	Crescent	13.91186997	15.96087926	19.07707276	23.62936378	1	217	0.244239631	0.244239631	14	17.03333333	13.665	15.175	20.257	22.465	13.5	15.3	0	0	17.6	22.5	16	12.5	30.9775	29.16666667	51.9925	Pisaster	80	8	-2	0	0
466.6	7/11/2014	14	196	2014JulyEarly	SJI	Crescent	13.91186997	15.96087926	19.07707276	23.62936378	1	217	0.244239631	0.244239631	14	17.03333333	13.665	15.175	20.257	22.465	13.5	15.3	0	0	17.6	22.5	16	12.5	30.9775	29.16666667	51.9925	Pisaster	80	8	-2	0	0
466.7	7/11/2014	14	196	2014JulyEarly	SJI	Crescent	13.91186997	15.96087926	19.07707276	23.62936378	1	217	0.244239631	0.244239631	14	17.03333333	13.665	15.175	20.257	22.465	13.5	15.3	0	0	17.6	22.5	16	12.5	30.9775	29.16666667	51.9925	Pisaster	80	8	-2	0	0
466.8	7/11/2014	14	196	2014JulyEarly	SJI	Crescent	13.91186997	15.96087926	19.07707276	23.62936378	1	217	0.244239631	0.244239631	14	17.03333333	13.665	15.175	20.257	22.465	13.5	15.3	0	0	17.6	22.5	16	12.5	30.9775	29.16666667	51.9925	Pisaster	80	8	-2	0	0
466.9	7/11/2014	14	196	2014JulyEarly	SJI	Crescent	13.91186997	15.96087926	19.07707276	23.62936378	1	217	0.244239631	0.244239631	14	17.03333333	13.665	15.175	20.257	22.465	13.5	15.3	0	0	17.6	22.5	16	12.5	30.9775	29.16666667	51.9925	Pisaster	80	8	-2	0	0
466	7/11/2014	14	196	2014JulyEarly	SJI	Crescent	13.91186997	15.96087926	19.07707276	23.62936378	1	217	0.244239631	0.244239631	14	17.03333333	13.665	15.175	20.257	22.465	13.5	15.3	0	0	17.6	22.5	16	12.5	30.9775	29.16666667	51.9925	Pisaster	80	8	-2	0	0
466.1	7/11/2014	14	196	2014JulyEarly	SJI	Crescent	13.91186997	15.96087926	19.07707276	23.62936378	1	217	0.244239631	0.244239631	14	17.03333333	13.665	15.175	20.257	22.465	13.5	15.3	0	0	17.6	22.5	16	12.5	30.9775	29.16666667	51.9925	Pisaster	80	8	-2	0	0
466.2	7/11/2014	14	196	2014JulyEarly	SJI	Crescent	13.91186997	15.96087926	19.07707276	23.62936378	1	217	0.244239631	0.244239631	14	17.03333333	13.665	15.175	20.257	22.465	13.5	15.3	0	0	17.6	22.5	16	12.5	30.9775	29.16666667	51.9925	Pisaster	80	8	-2	0	0
466.3	7/11/2014	14	196	2014JulyEarly	SJI	Crescent	13.91186997	15.96087926	19.07707276	23.62936378	1	217	0.244239631	0.244239631	14	17.03333333	13.665	15.175	20.257	22.465	13.5	15.3	0	0	17.6	22.5	16	12.5	30.9775	29.16666667	51.9925	Pisaster	80	8	-2	0	0
476.1	7/11/2014	14	196	2014JulyEarly	SJI	Crescent	13.91186997	15.96087926	19.07707276	23.62936378	23	145	0.331034483	0.344827586	14	17.1	13.665	15.175	20.257	22.465	13.5	15.3	0	0	17.6	22.5	16	12.5	30.9775	29.16666667	51.9925	Pisaster	80	8	-2	0	0
476.11	7/11/2014	14	196	2014JulyEarly	SJI	Crescent	13.91186997	15.96087926	19.07707276	23.62936378	23	145	0.331034483	0.344827586	14	17.1	13.665	15.175	20.257	22.465	13.5	15.3	0	0	17.6	22.5	16	12.5	30.9775	29.16666667	51.9925	Pisaster	80	8	-2	0	0
476.12	7/11/2014	14	196	2014JulyEarly	SJI	Crescent	13.91186997	15.96087926	19.07707276	23.62936378	23	145	0.331034483	0.344827586	14	17.1	13.665	15.175	20.257	22.465	13.5	15.3	0	0	17.6	22.5	16	12.5	30.9775	29.16666667	51.9925	Pisaster	80	8	-2	0	0
476.13	7/11/2014	14	196	2014JulyEarly	SJI	Crescent	13.91186997	15.96087926	19.07707276	23.62936378	23	145	0.331034483	0.344827586	14	17.1	13.665	15.175	20.257	22.465	13.5	15.3	0	0	17.6	22.5	16	12.5	30.9775	29.16666667	51.9925	Pisaster	80	8	-2	0	0
476.14	7/11/2014	14	196	2014JulyEarly	SJI	Crescent	13.91186997	15.96087926	19.07707276	23.62936378	23	145	0.331034483	0.344827586	14	17.1	13.665	15.175	20.257	22.465	13.5	15.3	0	0	17.6	22.5	16	12.5	30.9775	29.16666667	51.9925	Pisaster	80	8	-2	0	0
476.15	7/11/2014	14	196	2014JulyEarly	SJI	Crescent	13.91186997	15.96087926	19.07707276	23.62936378	23	145	0.331034483	0.344827586	14	17.1	13.665	15.175	20.257	22.465	13.5	15.3	0	0	17.6	22.5	16	12.5	30.9775	29.16666667	51.9925	Pisaster	80	8	-2	0	0
476.16	7/11/2014	14	196	2014JulyEarly	SJI	Crescent	13.91186997	15.96087926	19.07707276	23.62936378	23	145	0.331034483	0.344827586	14	17.1	13.665	15.175	20.257	22.465	13.5	15.3	0	0	17.6	22.5	16	12.5	30.9775	29.16666667	51.9925	Pisaster	80	8	-2	0	0
476.17	7/11/2014	14	196	2014JulyEarly	SJI	Crescent	13.91186997	15.96087926	19.07707276	23.62936378	23	145	0.331034483	0.344827586	14	17.1	13.665	15.175	20.257	22.465	13.5	15.3	0	0	17.6	22.5	16	12.5	30.9775	29.16666667	51.9925	Pisaster	80	8	-2	0	0
476.5	7/11/2014	14	196	2014JulyEarly	SJI	Crescent	13.91186997	15.96087926	19.07707276	23.62936378	23	145	0.331034483	0.344827586	14	17.1	13.665	15.175	20.257	22.465	13.5	15.3	0	0	17.6	22.5	16	12.5	30.9775	29.16666667	51.9925	Pisaster	80	8	-2	0	0
476.6	7/11/2014	14	196	2014JulyEarly	SJI	Crescent	13.91186997	15.96087926	19.07707276	23.62936378	23	145	0.331034483	0.344827586	14	17.1	13.665	15.175	20.257	22.465	13.5	15.3	0	0	17.6	22.5	16	12.5	30.9775	29.16666667	51.9925	Pisaster	80	8	-2	0	0
476.7	7/11/2014	14	196	2014JulyEarly	SJI	Crescent	13.91186997	15.96087926	19.07707276	23.62936378	23	145	0.331034483	0.344827586	14	17.1	13.665	15.175	20.257	22.465	13.5	15.3	0	0	17.6	22.5	16	12.5	30.9775	29.16666667	51.9925	Pisaster	80	8	-2	0	0
476.8	7/11/2014	14	196	2014JulyEarly	SJI	Crescent	13.91186997	15.96087926	19.07707276	23.62936378	23	145	0.331034483	0.344827586	14	17.1	13.665	15.175	20.257	22.465	13.5	15.3	0	0	17.6	22.5	16	12.5	30.9775	29.16666667	51.9925	Pisaster	80	8	-2	0	0
476.9	7/11/2014	14	196	2014JulyEarly	SJI	Crescent	13.91186997	15.96087926	19.07707276	23.62936378	23	145	0.331034483	0.344827586	14	17.1	13.665	15.175	20.257	22.465	13.5	15.3	0	0	17.6	22.5	16	12.5	30.9775	29.16666667	51.9925	Pisaster	80	8	-2	0	0
4761	7/11/2014	14	196	2014JulyEarly	SJI	Crescent	13.91186997	15.96087926	19.07707276	23.62936378	23	145	0.331034483	0.344827586	14	17.1	13.665	15.175	20.257	22.465	13.5	15.3	0	0	17.6	22.5	16	12.5	30.9775	29.16666667	51.9925	Pisaster	80	8	-2	1	1
476	7/11/2014	14	196	2014JulyEarly	SJI	Crescent	13.91186997	15.96087926	19.07707276	23.62936378	23	145	0.331034483	0.344827586	14	17.1	13.665	15.175	20.257	22.465	13.5	15.3	0	0	17.6	22.5	16	12.5	30.9775	29.16666667	51.9925	Pisaster	80	8	-2	0	0
476.1	7/11/2014	14	196	2014JulyEarly	SJI	Crescent	13.91186997	15.96087926	19.07707276	23.62936378	23	145	0.331034483	0.344827586	14	17.1	13.665	15.175	20.257	22.465	13.5	15.3	0	0	17.6	22.5	16	12.5	30.9775	29.16666667	51.9925	Pisaster	80	8	-2	0	0
476.2	7/11/2014	14	196	2014JulyEarly	SJI	Crescent	13.91186997	15.96087926	19.07707276	23.62936378	23	145	0.331034483	0.344827586	14	17.1	13.665	15.175	20.257	22.465	13.5	15.3	0	0	17.6	22.5	16	12.5	30.9775	29.16666667	51.9925	Pisaster	80	8	-2	0	0
476.3	7/11/2014	14	196	2014JulyEarly	SJI	Crescent	13.91186997	15.96087926	19.07707276	23.62936378	23	145	0.331034483	0.344827586	14	17.1	13.665	15.175	20.257	22.465	13.5	15.3	0	0	17.6	22.5	16	12.5	30.9775	29.16666667	51.9925	Pisaster	80	8	-2	0	0
476.4	7/11/2014	14	196	2014JulyEarly	SJI	Crescent	13.91186997	15.96087926	19.07707276	23.62936378	23	145	0.331034483	0.344827586	14	17.1	13.665	15.175	20.257	22.465	13.5	15.3	0	0	17.6	22.5	16	12.5	30.9775	29.16666667	51.9925	Pisaster	80	8	-2	0	0
674	8/9/2014	43	1849	2014AugustEarly	SJI	Crescent	13.91186997	15.96087926	19.07707276	23.62936378	1	217	0.01843318	0.01843318	14	23.066667	16.225	17.986	17.267	22.417	15.2	18.3	31.83333333	27.86053333	18.4	22.4	12	9.333333333	31.528	118	143.6886	Pisaster	80	8	-2	0	0
6741	8/9/2014	43	1849	2014AugustEarly	SJI	Crescent	13.91186997	15.96087926	19.07707276	23.62936378	1	217	0.01843318	0.01843318	14	23.066667	16.225	17.986	17.267	22.417	15.2	18.3	31.83333333	27.86053333	18.4	22.4	12	9.333333333	31.528	118	143.6886	Pisaster	80	8	-2	4	1
682	8/9/2014	43	1849	2014AugustEarly	SJI	Crescent	13.91186997	15.96087926	19.07707276	23.62936378	3	70	0.042857143	0.042857143	14	21.433333	16.225	17.986	17.267	22.417	15.2	18.3	31.83333333	27.86053333	18.4	22.4	12	9.333333333	31.528	118	143.6886	Pisaster	80	8	-2	1	1
6821	8/9/2014	43	1849	2014AugustEarly	SJI	Crescent	13.91186997	15.96087926	19.07707276	23.62936378	3	70	0.042857143	0.042857143	14	21.433333	16.225	17.986	17.267	22.417	15.2	18.3	31.83333333	27.86053333	18.4	22.4	12	9.333333333	31.528	118	143.6886	Pisaster	80	8	-2	4	1
46	6/14/2014	-13	169	2014JuneEarly	SJI	Crescent	13.91186997	15.96087926	19.07707276	23.62936378	1	217	0.488479263	0.488479263	14	15.6	14.667	16.582	19.012	23.93	13.6	16.6	8.833333333	1.429233333	17.8	23.9	12	6.5	25.99285	48	64.824	Pisaster	90	9	-1	0	0
46.1	6/14/2014	-13	169	2014JuneEarly	SJI	Crescent	13.91186997	15.96087926	19.07707276	23.62936378	1	217	0.488479263	0.488479263	14	15.6	14.667	16.582	19.012	23.93	13.6	16.6	8.833333333	1.429233333	17.8	23.9	12	6.5	25.99285	48	64.824	Pisaster	90	9	-1	0	0
46.1	6/14/2014	-13	169	2014JuneEarly	SJI	Crescent	13.91186997	15.96087926	19.07707276	23.62936378	1	217	0.488479263	0.488479263	14	15.6	14.667	16.582	19.012	23.93	13.6	16.6	8.833333333	1.429233333	17.8	23.9	12	6.5	25.99285	48	64.824	Pisaster	90	9	-1	0	0
46.11	6/14/2014	-13	169	2014JuneEarly	SJI	Crescent	13.91186997	15.96087926	19.07707276	23.62936378	1	217	0.488479263	0.488479263	14	15.6	14.667	16.582	19.012	23.93	13.6	16.6	8.833333333	1.429233333	17.8	23.9	12	6.5	25.99285	48	64.824	Pisaster	90	9	-1	0	0
46.12	6/14/2014	-13	169	2014JuneEarly	SJI	Crescent	13.91186997	15.96087926	19.07707276	23.62936378	1	217	0.488479263	0.488479263	14	15.6	14.667	16.582	19.012	23.93	13.6	16.6	8.833333333	1.429233333	17.8	23.9	12	6.5	25.99285	48	64.824	Pisaster	90	9	-1	0	0
46.13	6/14/2014	-13	169	2014JuneEarly	SJI	Crescent	13.91186997	15.96087926	19.07707276	23.62936378	1	217	0.488479263	0.488479263	14	15.6	14.667	16.582	19.012	23.93	13.6	16.6	8.833333333	1.429233333	17.8	23.9	12	6.5	25.99285	48	64.824	Pisaster	90	9	-1	0	0
46.14	6/14/2014	-13	169	2014JuneEarly	SJI	Crescent	13.91186997	15.96087926	19.07707276	23.62936378	1	217	0.488479263	0.488479263	14	15.6	14.667	16.582	19.012	23.93	13.6	16.6	8.833333333	1.429233333	17.8	23.9	12	6.5	25.99285	48	64.824	Pisaster	90	9	-1	0	0
46.15	6/14/2014	-13	169	2014JuneEarly	SJI	Crescent	13.91186997	15.96087926	19.07707276	23.62936378	1	217	0.488479263	0.488479263	14	15.6	14.667	16.582	19.012	23.93	13.6	16.6	8.833333333	1.429233333	17.8	23.9	12	6.5	25.99285	48	64.824	Pisaster	90	9	-1	0	0
46.16	6/14/2014	-13	169	2014JuneEarly	SJI	Crescent	13.91186997	15.96087926	19.07707276	23.62936378	1	217	0.488479263	0.488479263	14	15.6	14.667	16.582	19.012	23.93	13.6	16.6	8.833333333	1.429233333	17.8	23.9	12	6.5	25.99285	48	64.824	Pisaster	90	9	-1	0	0
46.17	6/14/2014	-13	169	2014JuneEarly	SJI	Crescent	13.91186997	15.96087926	19.07707276	23.62936378	1	217	0.488479263	0.488479263	14	15.6	14.667	16.582	19.012	23.93	13.6	16.6	8.833333333	1.429233333	17.8	23.9	12	6.5	25.99285	48	64.824	Pisaster	90	9	-1	0	0
46.18	6/14/2014	-13	169	2014JuneEarly	SJI	Crescent	13.91186997	15.96087926	19.07707276	23.62936378	1	217	0.488479263	0.488479263	14	15.6	14.667	16.582	19.012	23.93	13.6	16.6	8.833333333	1.429233333	17.8	23.9	12	6.5	25.99285	48	64.824	Pisaster	90	9	-1	0	0
46.19	6/14/2014	-13	169	2014JuneEarly	SJI	Crescent	13.91186997	15.96087926	19.07707276	23.62936378	1	217	0.488479263	0.488479263	14	15.6	14.667	16.582	19.012	23.93	13.6	16.6	8.833333333	1.429233333	17.8	23.9	12	6.5	25.99285	48	64.824	Pisaster	90	9	-1	0	0
46.2	6/14/2014	-13	169	2014JuneEarly	SJI	Crescent	13.91186997	15.96087926	19.07707276	23.62936378	1	217	0.488479263	0.488479263	14	15.6	14.667	16.582	19.012	23.93	13.6	16.6	8.833333333	1.429233333	17.8	23.9	12	6.5	25.99285	48	64.824	Pisaster	90	9	-1	0	0
46.3	6/14/2014	-13	169	2014JuneEarly	SJI	Crescent	13.91186997	15.96087926	19.07707276	23.62936378	1	217	0.488479263	0.488479263	14	15.6	14.667	16.582	19.012	23.93	13.6	16.6	8.833333333	1.429233333	17.8	23.9	12	6.5	25.99285	48	64.824	Pisaster	90	9	-1	0	0
46.4	6/14/2014	-13	169	2014JuneEarly	SJI	Crescent	13.91186997	15.96087926	19.07707276	23.62936378	1	217	0.488479263	0.488479263	14	15.6	14.667	16.582	19.012	23.93	13.6	16.6	8.833333333	1.429233333	17.8	23.9	12	6.5	25.99285	48	64.824	Pisaster	90	9	-1	0	0
46.5	6/14/2014	-13	169	2014JuneEarly	SJI	Crescent	13.91186997	15.96087926	19.07707276	23.62936378	1	217	0.488479263	0.488479263	14	15.6	14.667	16.582	19.012	23.93	13.6	16.6	8.833333333	1.429233333	17.8	23.9	12	6.5	25.99285	48	64.824	Pisaster	90	9	-1	0	0
46.6	6/14/2014	-13	169	2014JuneEarly	SJI	Crescent	13.91186997	15.96087926	19.07707276	23.62936378	1	217	0.488479263	0.488479263	14	15.6	14.667	16.582	19.012	23.93	13.6	16.6	8.833333333	1.429233333	17.8	23.9	12	6.5	25.99285	48	64.824	Pisaster	90	9	-1	0	0
46.7	6/14/2014	-13	169	2014JuneEarly	SJI	Crescent	13.91186997	15.96087926	19.07707276	23.62936378	1	217	0.488479263	0.488479263	14	15.6	14.667	16.582	19.012	23.93	13.6	16.6	8.833333333	1.429233333	17.8	23.9	12	6.5	25.99285	48	64.824	Pisaster	90	9	-1	0	0
46.8	6/14/2014	-13	169	2014JuneEarly	SJI	Crescent	13.91186997	15.96087926	19.07707276	23.62936378	1	217	0.488479263	0.488479263	14	15.6	14.667	16.582	19.012	23.93	13.6	16.6	8.833333333	1.429233333	17.8	23.9	12	6.5	25.99285	48	64.824	Pisaster	90	9	-1	0	0
46.9	6/14/2014	-13	169	2014JuneEarly	SJI	Crescent	13.91186997	15.96087926	19.07707276	23.62936378	1	217	0.488479263	0.488479263	14	15.6	14.667	16.582	19.012	23.93	13.6	16.6	8.833333333	1.429233333	17.8	23.9	12	6.5	25.99285	48	64.824	Pisaster	90	9	-1	0	0
4610	6/14/2014	-13	169	2014JuneEarly	SJI	Crescent	13.91186997	15.96087926	19.07707276	23.62936378	1	217	0.488479263	0.488479263	14	15.6	14.667	16.582	19.012	23.93	13.6	16.6	8.833333333	1.429233333	17.8	23.9	12	6.5	25.99285	48	64.824	Pisaster	90	9	-1	1	1
58	6/14/2014	-13	169	2014JuneEarly	SJI	Crescent	13.91186997	15.96087926	19.07707276	23.62936378	2	75	0.226666667	0.226666667	14	15.733333	14.667	16.582	19.012	23.93	13.6	16.6	8.833333333	1.429233333	17.8	23.9	12	6.5	25.99285	48	64.824	Pisaster	90	9	-1	0	0
70	6/14/2014	-13	169	2014JuneEarly	SJI	Crescent	13.91186997	15.96087926	19.07707276	23.62936378	3	70	0.314285714	0.328571429	14	15.66666667	14.667	16.582	19.012	23.93	13.6	16.6	8.833333333	1.429233333	17.8	23.9	12	6.5	25.99285	48	64.824	Pisaster	90	9	-1	0	0
70.1	6/14/2014	-13	169	2014JuneEarly	SJI	Crescent	13.91186997	15.96087926	19.07707276	23.62936378	3	70	0.314285714	0.328571429	14	15.66666667	14.667	16.582	19.012	23.93	13.6	16.6	8.833333333	1.429233333	17.8	23.9	12	6.5	25.99285	48	64.824	Pisaster	90	9	-1	0	0
70.2	6/14/2014	-13	169	2014JuneEarly	SJI	Crescent	13.91186997	15.96087926	19.07707276	23.62936378	3	70	0.314285714	0.328571429	14	15.66666667	14.667	16.582	19.012	23.93	13.6	16.6	8.833333333	1.429233333	17.8	23.9	12	6.5	25.99285	48	64.824	Pisaster	90	9	-1	0	0
70.3	6/14/2014	-13	169	2014JuneEarly	SJI	Crescent	13.91186997	15.96087926	19.07707276	23.62936378	3	70	0.314285714	0.328571429	14	15.66666667	14.667	16.582	19.012	23.93	13.6	16.6	8.833333333	1.429233333	17.8	23.9	12	6.5	25.99285	48	64.824	Pisaster	90	9	-1	0	0
70.4	6/14/2014	-13	169	2014JuneEarly	SJI	Crescent	13.91186997	15.96087926	19.07707276	23.62936378	3	70	0.314285714	0.328571429	14	15.66666667	14.667	16.582	19.012	23.93	13.6	16.6	8.833333333	1.429233333	17.8	23.9	12	6.5	25.99285	48	64.824	Pisaster	90	9	-1	0	0
70.5	6/14/2014	-13	169	2014JuneEarly	SJI	Crescent	13.91186997	15.96087926	19.07707276	23.62936378	3	70	0.314285714	0.328571429	14	15.66666667	14.667	16.582	19.012	23.93	13.6	16.6	8.833333333	1.429233333	17.8	23.9	12	6.5	25.99285	48	64.824	Pisaster	90	9	-1	0	0
345	6/29/2014	2	4	2014JuneLate	SJI	Crescent	13.91186997	15.96087926	19.07707276	23.62936378	1	217	0.161290323	0.161290323	14	17.6	12.991	15.652	18.413	24.339	13.2	17.9	2.166666667	2.15735	17.4	24.3	18	13.5	28.41615	64.66666667	81.5188	Pisaster	90	9	-1	0	0
345.1	6/29/2014	2	4	2014JuneLate	SJI	Crescent	13.91186997	15.96087926	19.07707276	23.62936378	1	217	0.161290323	0.161290323	14	17.6	12.991	15.652	18.413	24.339	13.2	17.9	2.166666667	2.15735	17.4	24.3	18	13.5	28.41615	64.66666667	81.5188	Pisaster	90	9	-1	0	0
345.1	6/29/2014	2	4	2014JuneLate	SJI	Crescent	13.91186997	15.96087926	19.07707276	23.62936378	1	217	0.161290323	0.161290323	14	17.6	12.991	15.652	18.413	24.339	13.2	17.9	2.166666667	2.15735	17.4	24.3	18	13.5	28.41615	64.66666667	81.5188	Pisaster	90	9	-1	0	0
345.11	6/29/2014	2	4	2014JuneLate	SJI	Crescent	13.91186997	15.96087926	19.07707276	23.62936378	1	217	0.161290323	0.161290323	14	17.6	12.991	15.652	18.413	24.339	13.2	17.9	2.166666667	2.15735	17.4	24.3	18	13.5	28.41615	64.66666667	81.5188	Pisaster	90	9	-1	0	0
345.12	6/29/2014	2	4	2014JuneLate	SJI	Crescent	13.91186997	15.96087926	19.07707276	23.62936378	1	217	0.161290323	0.161290323	14	17.6	12.991	15.652	18.413	24.339	13.2	17.9	2.166666667	2.15735	17.4	24.3	18	13.5	28.41615	64.66666667	81.5188	Pisaster	90	9	-1	0	0
345.2	6/29/2014	2	4	2014JuneLate	SJI	Crescent	13.91186997	15.96087926	19.07707276	23.62936378	1	217	0.161290323	0.161290323	14	17.6	12.991	15.652	18.413	24.339	13.2	17.9	2.166666667	2.15735	17.4	24.3	18	13.5	28.41615	64.66666667	81.5188	Pisaster	90	9	-1	0	0
345.3	6/29/2014	2	4	2014JuneLate	SJI	Crescent	13.91186997	15.96087926	19.07707276	23.62936378	1	217	0.161290323	0.161290323	14	17.6	12.991	15.652	18.413	24.339	13.2	17.9	2.166666667	2.15735	17.4	24.3	18	13.5	28.41615	64.66666667	81.5188	Pisaster	90	9	-1	0	0
345.4	6/29/2014	2	4	2014JuneLate	SJI	Crescent	13.91186997	15.96087926	19.07707276	23.62936378	1	217	0.161290323	0.161290323	14	17.6	12.991	15.652	18.413	24.339	13.2	17.9	2.166666667	2.15735	17.4	24.3	18	13.5	28.41615	64.66666667	81.5188	Pisaster	90	9	-1	0	0
345.5	6/29/2014	2	4	2014JuneLate	SJI	Crescent	13.91186997	15.96087926	19.07707276	23.62936378	1	217	0.161290323	0.161290323	14	17.6	12.991	15.652	18.413	24.339	13.2	17.9	2.166666667	2.15735	17.4	24.3	18	13.5	28.41615	64.66666667	81.5188	Pisaster	90	9	-1	0	0
345.6	6/29/2014	2	4	2014JuneLate	SJI	Crescent	13.91186997	15.96087926	19.07707276	23.62936378	1	217	0.161290323	0.161290323	14	17.6	12.991	15.652	18.413	24.339	13.2	17.9	2.166666667	2.15735	17.4	24.3	18	13.5	28.41615	64.66666667	81.5188	Pisaster	90	9	-1	0	0
345.7	6/29/2014	2	4	2014JuneLate	SJI	Crescent	13.91186997	15.96087926	19.07707276	23.62936378	1	217	0.161290323	0.161290323	14	17.6	12.991	15.652	18.413	24.339	13.2	17.9	2.166666667	2.15735	17.4	24.3	18	13.5	28.41615	64.66666667	81.5188	Pisaster	90	9	-1	0	0
345.8	6/29/2014	2	4	2014JuneLate	SJI	Crescent	13.91186997	15.96087926	19.07707276	23.62936378	1	217	0.161290323	0.161290323	14	17.6	12.991	15.652	18.413	24.339	13.2	17.9	2.166666667	2.15735	17.4	24.3	18	13.5	28.41615	64.66666667	81.5188	Pisaster	90	9	-1	0	0
345.9	6/29/2014	2	4	2014JuneLate	SJI	Crescent	13.91186997	15.96087926	19.07707276	23.62936378	1	217	0.161290323	0.161290323	14	17.6	12.991	15.652	18.413	24.339	13.2	17.9	2.166666667	2.15735	17.4	24.3	18	13.5	28.41615	64.66666667	81.5188	Pisaster	90	9	-1	0	0
3451	6/29/2014	2	4	2014JuneLate	SJI	Crescent	13.91186997	15.96087926	19.07707276	23.62936378	1	217	0.161290323	0.161290323	14	17.6	12.991	15.652	18.413	24.339	13.2	17.9	2.166666667	2.15735	17.4	24.3	18	13.5	28.41615	64.66666667	81.5188	Pisaster	90	9	-1	1	1
355	6/29/2014	2	4	2014JuneLate	SJI	Crescent	13.91186997	15.96087926	19.07707276	23.62936378	2	75	0.146666667	0.146666667	14	17.666667	12.991	15.652	18.413	24.339	13.2	17.9	2.166666667	2.15735	17.4	24.3	18	13.5	28.41615	64.66666667	81.5188	Pisaster	90	9	-1	0	0
355.1	6/29/2014	2	4	2014JuneLate	SJI	Crescent	13.91186997	15.96087926	19.07707276	23.62936378	2	75	0.146666667	0.146666667	14	17.666667	12.991	15.652	18.413	24.339	13.2	17.9	2.166666667	2.15735	17.4	24.3	18	13.5	28.41615	64.66666667	81.5188	Pisaster	90	9	-1	0	0
355.2	6/29/2014	2	4	2014JuneLate	SJI	Crescent	13.91186997	15.96087926	19.07707276	23.62936378	2	75	0.146666667	0.146666667	14	17.666667	12.991	15.652	18.413	24.339	13.2	17.9	2.166666667	2.15735	17.4	24.3	18	13.5	28.41615	64.66666667	81.5188	Pisaster	90	9	-1	0	0
355.3	6/29/2014	2	4	2014JuneLate	SJI	Crescent	13.91186997	15.96087926	19.07707276	23.62936378	2	75	0.146666667	0.146666667	14	17.666667	12.991	15.652	18.413	24.339	13.2	17.9	2.166666667	2.15735	17.4	24.3	18	13.5	28.41615	64.66666667	81.5188	Pisaster	90	9	-1	0	0
365	6/29/2014	2	4	2014JuneLate	SJI	Crescent	13.91186997	15.96087926	19.07707276	23.62936378	3	70	0.257142857	0.257142857	14	17.366667	12.991	15.652	18.413	24.339	13.2	17.9	2.166666667	2.15735	17.4	24.3	18	13.5	28.41615	64.66666667	81.5188	Pisaster	90	9	-1	0	0
365.1	6/29/2014	2	4	2014JuneLate	SJI	Crescent	13.91186997	15.96087926	19.07707276	23.62936378	3	70	0.257142857	0.257142857	14	17.366667	12.991	15.652	18.413	24.339	13.2	17.9	2.166666667	2.15735	17.4	24.3	18	13.5	28.41615	64.66666667	81.5188	Pisaster	90	9	-1	0	0
467.1	7/11/2014	14	196	2014JulyEarly	SJI	Crescent	13.91186997	15.96087926	19.07707276	23.62936378	1	217	0.244239631	0.244239631	14	17.03333333	13.665	15.175	20.257	22.465	13.5	15.3	0	0	17.6	22.5	16	12.5	30.9775	29.16666667	51.9925	Pisaster	90	9	-1	0	0
467.11	7/11/2014	14	196	2014JulyEarly	SJI	Crescent	13.91186997	15.96087926	19.07707276	23.62936378	1	217	0.244239631	0.244239631	14	17.03333333	13.665	15.175	20.257	22.465	13.5	15.3	0	0	17.6	22.5	16	12.5	30.9775	29.16666667	51.9925	Pisaster	90	9	-1	0	0
467.12	7/11/2014	14	196	2014JulyEarly	SJI	Crescent	13.91186997	15.96087926	19.07707276	23.62936378	1	217	0.244239631	0.244239631	14	17.03333333	13.665	15.175	20.257	22.465	13.5	15.3	0	0	17.6	22.5	16	12.5	30.9775	29.16666667	51.9925	Pisaster	90	9	-1	0	0
467.13	7/11/2014	14	196	2014JulyEarly	SJI	Crescent	13.91186997	15.96087926	19.07707276	23.62936378	1	217	0.244239631	0.244239631	14	17.03333333	13.665	15.175	20.257	22.465	13.5	15.3	0	0	17.6	22.5	16	12.5	30.9775	29.16666667	51.9925	Pisaster	90	9	-1	0	0
467.14	7/11/2014	14	196	2014JulyEarly	SJI	Crescent	13.91186997	15.96087926	19.07707276	23.62936378	1	217	0.244239631	0.244239631	14	17.03333333	13.665	15.175	20.257	22.465	13.5	15.3	0	0	17.6	22.5	16	12.5	30.9775	29.16666667	51.9925	Pisaster	90	9	-1	0	0
467.15	7/11/2014	14	196	2014JulyEarly	SJI	Crescent	13.91186997	15.96087926	19.07707276	23.62936378	1	217	0.244239631	0.244239631	14	17.03333333	13.665	15.175	20.257	22.465	13.5	15.3	0	0	17.6	22.5	16	12.5	30.9775	29.16666667	51.9925	Pisaster	90	9	-1	0	0
467.16	7/11/2014	14	196	2014JulyEarly	SJI	Crescent	13.91186997	15.96087926	19.07707276	23.62936378	1	217	0.244239631	0.244239631	14	17.03333333	13.665	15.175	20.257	22.465	13.5	15.3	0	0	17.6	22.5	16	12.5	30.9775	29.16666667	51.9925	Pisaster	90	9	-1	0	0
467.17	7/11/2014	14	196	2014JulyEarly	SJI	Crescent	13.91186997	15.96087926	19.07707276	23.62936378	1	217	0.244239631	0.244239631	14	17.03333333	13.665	15.175	20.257	22.465	13.5	15.3	0	0	17.6	22.5	16	12.5	30.9775	29.16666667	51.9925	Pisaster	90	9	-1	0	0
467.18	7/11/2014	14	196	2014JulyEarly	SJI	Crescent	13.91186997	15.96087926	19.07707276	23.62936378	1	217	0.244239631	0.244239631	14	17.03333333	13.665	15.175	20.257	22.465	13.5	15.3	0	0	17.6	22.5	16	12.5	30.9775	29.16666667	51.9925	Pisaster	90	9	-1	0	0
467.19	7/11/2014	14	196	2014JulyEarly	SJI	Crescent	13.91186997	15.96087926	19.07707276	23.62936378	1	217	0.244239631	0.244239631	14	17.03333333	13.665	15.175	20.257	22.465	13.5	15.3	0	0	17.6	22.5	16	12.5	30.9775	29.16666667	51.9925	Pisaster	90	9	-1	0	0
467.2	7/11/2014	14	196	2014JulyEarly	SJI	Crescent	13.91186997	15.96087926	19.07707276	23.62936378	1	217	0.244239631	0.244239631	14	17.03333333	13.665	15.175	20.257	22.465	13.5	15.3	0	0	17.6	22.5	16	12.5	30.9775	29.16666667	51.9925	Pisaster	90	9	-1	0	0
467.21	7/11/2014	14	196	2014JulyEarly	SJI	Crescent	13.91186997	15.96087926	19.07707276	23.62936378	1	217	0.244239631	0.244239631	14	17.03333333	13.665	15.175	20.257	22.465	13.5	15.3	0	0	17.6	22.5	16	12.5	30.9775	29.16666667	51.9925	Pisaster	90	9	-1	0	0
467.6	7/11/2014	14	196	2014JulyEarly	SJI	Crescent	13.91186997	15.96087926	19.07707276	23.62936378	1	217	0.244239631	0.244239631	14	17.03333333	13.665	15.175	20.257	22.465	13.5	15.3	0	0	17.6	22.5	16	12.5	30.9775	29.16666667	51.9925	Pisaster	90	9	-1	0	0
467.7	7/11/2014	14	196	2014JulyEarly	SJI	Crescent	13.91186997	15.96087926	19.07707276	23.62936378	1	217	0.244239631	0.244239631	14	17.03333333	13.665	15.175	20.257	22.465	13.5	15.3	0	0	17.6	22.5	16	12.5	30.9775	29.16666667	51.9925	Pisaster	90	9	-1	0	0
467.8	7/11/2014	14	196	2014JulyEarly	SJI	Crescent	13.91186997	15.96087926	19.07707276	23.62936378	1	217	0.244239631	0.244239631	14	17.03333333	13.665	15.175	20.257	22.465	13.5	15.3	0	0	17.6	22.5	16	12.5	30.9775	29.16666667	51.9925	Pisaster	90	9	-1	0	0
467.9	7/11/2014	14	196	2014JulyEarly	SJI	Crescent	13.91186997	15.96087926	19.07707276	23.62936378	1	217	0.244239631	0.244239631	14	17.03333333	13.665	15.175	20.257	22.465	13.5	15.3	0	0	17.6	22.5	16	12.5	30.9775	29.16666667	51.9925	Pisaster	90	9	-1	0	0
467	7/11/2014	14	196	2014JulyEarly	SJI	Crescent	13.91186997	15.96087926	19.07707276	23.62936378	1	217	0.244239631	0.244239631	14	17.03333333	13.665	15.175	20.257	22.465	13.5	15.3	0	0	17.6	22.5	16	12.5	30.9775	29.16666667	51.9925	Pisaster	90	9	-1	0	0
467.1	7/11/2014	14	196	2014JulyEarly	SJI	Crescent	13.91186997	15.96087926	19.07707276	23.62936378	1	217	0.244239631	0.244239631	14	17.03333333	13.665	15.175	20.257	22.465	13.5	15.3	0	0	17.6	22.5	16	12.5	30.9775	29.16666667	51.9925	Pisaster	90	9	-1	0	0
467.2	7/11/2014	14	196	2014JulyEarly	SJI	Crescent	13.91186997	15.96087926	19.07707276	23.62936378	1	217	0.244239631	0.244239631	14	17.03333333	13.665	15.175	20.257	22.465	13.5	15.3	0	0	17.6	22.5	16	12.5	30.9775	29.16666667	51.9925	Pisaster	90	9	-1	0	0
467.3	7/11/2014	14	196	2014JulyEarly	SJI	Crescent	13.91186997	15.96087926	19.07707276	23.62936378	1	217	0.244239631	0.244239631	14	17.03333333	13.665	15.175	20.257	22.465	13.5	15.3	0	0	17.6	22.5	16	12.5	30.9775	29.16666667	51.9925	Pisaster	90	9	-1	0	0
467.4	7/11/2014	14	196	2014JulyEarly	SJI	Crescent	13.91186997	15.96087926	19.07707276	23.62936378	1	217	0.244239631	0.244239631	14	17.03333333	13.665	15.175	20.257	22.465	13.5	15.3	0	0	17.6	22.5	16	12.5	30.9775	29.16666667	51.9925	Pisaster	90	9	-1	0	0
467.5	7/11/2014	14	196	2014JulyEarly	SJI	Crescent	13.91186997	15.96087926	19.07707276	23.62936378	1	217	0.244239631	0.244239631	14	17.03333333	13.665	15.175	20.257	22.465	13.5	15.3	0	0	17.6	22.5	16	12.5	30.9775	29.16666667	51.9925	Pisaster	90	9	-1	0	0
477.1	7/11/2014	14	196	2014JulyEarly	SJI	Crescent	13.91186997	15.96087926	19.07707276	23.62936378	23	145	0.331034483	0.344827586	14	17.1	13.665	15.175	20.257	22.465	13.5	15.3	0	0	17.6	22.5	16	12.5	30.9775	29.16666667	51.9925	Pisaster	90	9	-1	0	0
477.1	7/11/2014	14	196	2014JulyEarly	SJI	Crescent	13.91186997	15.96087926	19.07707276	23.62936378	23	145	0.331034483	0.344827586	14	17.1	13.665	15.175	20.257	22.465	13.5	15.3	0	0	17.6	22.5	16	12.5	30.9775	29.16666667	51.9925	Pisaster	90	9	-1	0	0
477.11	7/11/2014	14	196	2014JulyEarly	SJI	Crescent	13.91186997	15.96087926	19.07707276	23.62936378	23	145	0.331034483	0.344827586	14	17.1	13.665	15.175	20.257	22.465	13.5	15.3	0	0	17.6	22.5	16	12.5	30.9775	29.16666667	51.9925	Pisaster	90	9	-1	0	0
477.12	7/11/2014	14	196	2014JulyEarly	SJI	Crescent	13.91186997	15.96087926	19.07707276	23.62936378	23	145	0.331034483	0.344827586	14	17.1	13.665	15.175	20.257	22.465	13.5	15.3	0	0	17.6	22.5	16	12.5	30.9775	29.16666667	51.9925	Pisaster	90	9	-1	0	0
477.13	7/11/2014	14	196	2014JulyEarly	SJI	Crescent	13.91186997	15.96087926	19.07707276	23.62936378	23	145	0.331034483	0.344827586	14	17.1	13.665	15.175	20.257	22.465	13.5	15.3	0	0	17.6	22.5	16	12.5	30.9775	29.16666667	51.9925	Pisaster	90	9	-1	0	0
477.14	7/11/2014	14	196	2014JulyEarly	SJI	Crescent	13.91186997	15.96087926	19.07707276	23.62936378	23	145	0.331034483	0.344827586	14	17.1	13.665	15.175	20.257	22.465	13.5	15.3	0	0	17.6	22.5	16	12.5	30.9775	29.16666667	51.9925	Pisaster	90	9	-1	0	0
477.15	7/11/2014	14	196	2014JulyEarly	SJI	Crescent	13.91186997	15.96087926	19.07707276	23.62936378	23	145	0.331034483	0.344827586	14	17.1	13.665	15.175	20.257	22.465	13.5	15.3	0	0	17.6	22.5	16	12.5	30.9775	29.16666667	51.9925	Pisaster	90	9	-1	0	0
477.16	7/11/2014	14	196	2014JulyEarly	SJI	Crescent	13.91186997	15.96087926	19.07707276	23.62936378	23	145	0.331034483	0.344827586	14	17.1	13.665	15.175	20.257	22.465	13.5	15.3	0	0	17.6	22.5	16	12.5	30.9775	29.16666667	51.9925	Pisaster	90	9	-1	0	0
477.17	7/11/2014	14	196	2014JulyEarly	SJI	Crescent	13.91186997	15.96087926	19.07707276	23.62936378	23	145	0.331034483	0.344827586	14	17.1	13.665	15.175	20.257	22.465	13.5	15.3	0	0	17.6	22.5	16	12.5	30.9775	29.16666667	51.9925	Pisaster	90	9	-1	1	1
477.2	7/11/2014	14	196	2014JulyEarly	SJI	Crescent	13.91186997	15.96087926	19.07707276	23.62936378	23	145	0.331034483	0.344827586	14	17.1	13.665	15.175	20.257	22.465	13.5	15.3	0	0	17.6	22.5	16	12.5	30.9775	29.16666667	51.9925	Pisaster	90	9	-1	0	0
477.3	7/11/2014	14	196	2014JulyEarly	SJI	Crescent	13.91186997	15.96087926	19.07707276	23.62936378	23	145	0.331034483	0.344827586	14	17.1	13.665	15.175	20.257	22.465	13.5	15.3	0	0	17.6	22.5	16	12.5	30.9775	29.16666667	51.9925	Pisaster	90	9	-1	0	0
477.4	7/11/2014	14	196	2014JulyEarly	SJI	Crescent	13.91186997	15.96087926	19.07707276	23.62936378	23	145	0.331034483	0.344827586	14	17.1	13.665	15.175	20.257	22.465	13.5	15.3	0	0	17.6	22.5	16	12.5	30.9775	29.16666667	51.9925	Pisaster	90	9	-1	0	0
477.5	7/11/2014	14	196	2014JulyEarly	SJI	Crescent	13.91186997	15.96087926	19.07707276	23.62936378	23	145	0.331034483	0.344827586	14	17.1	13.665	15.175	20.257	22.465	13.5	15.3	0	0	17.6	22.5	16	12.5	30.9775	29.16666667	51.9925	Pisaster	90	9	-1	0	0
477.6	7/11/2014	14	196	2014JulyEarly	SJI	Crescent	13.91186997	15.96087926	19.07707276	23.62936378	23	145	0.331034483	0.344827586	14	17.1	13.665	15.175	20.257	22.465	13.5	15.3	0	0	17.6	22.5	16	12.5	30.9775	29.16666667	51.9925	Pisaster	90	9	-1	0	0
477.7	7/11/2014	14	196	2014JulyEarly	SJI	Crescent	13.91186997	15.96087926	19.07707276	23.62936378	23	145	0.331034483	0.344827586	14	17.1	13.665	15.175	20.257	22.465	13.5	15.3	0	0	17.6	22.5	16	12.5	30.9775	29.16666667	51.9925	Pisaster	90	9	-1	0	0
477.8	7/11/2014	14	196	2014JulyEarly	SJI	Crescent	13.91186997	15.96087926	19.07707276	23.62936378	23	145	0.331034483	0.344827586	14	17.1	13.665	15.175	20.257	22.465	13.5	15.3	0	0	17.6	22.5	16	12.5	30.9775	29.16666667	51.9925	Pisaster	90	9	-1	0	0
477.9	7/11/2014	14	196	2014JulyEarly	SJI	Crescent	13.91186997	15.96087926	19.07707276	23.62936378	23	145	0.331034483	0.344827586	14	17.1	13.665	15.175	20.257	22.465	13.5	15.3	0	0	17.6	22.5	16	12.5	30.9775	29.16666667	51.9925	Pisaster	90	9	-1	0	0
4771	7/11/2014	14	196	2014JulyEarly	SJI	Crescent	13.91186997	15.96087926	19.07707276	23.62936378	23	145	0.331034483	0.344827586	14	17.1	13.665	15.175	20.257	22.465	13.5	15.3	0	0	17.6	22.5	16	12.5	30.9775	29.16666667	51.9925	Pisaster	90	9	-1	1	1
477	7/11/2014	14	196	2014JulyEarly	SJI	Crescent	13.91186997	15.96087926	19.07707276	23.62936378	23	145	0.331034483	0.344827586	14	17.1	13.665	15.175	20.257	22.465	13.5	15.3	0	0	17.6	22.5	16	12.5	30.9775	29.16666667	51.9925	Pisaster	90	9	-1	0	0
675	8/9/2014	43	1849	2014AugustEarly	SJI	Crescent	13.91186997	15.96087926	19.07707276	23.62936378	1	217	0.01843318	0.01843318	14	23.066667	16.225	17.986	17.267	22.417	15.2	18.3	31.83333333	27.86053333	18.4	22.4	12	9.333333333	31.528	118	143.6886	Pisaster	90	9	-1	2	1
6751	8/9/2014	43	1849	2014AugustEarly	SJI	Crescent	13.91186997	15.96087926	19.07707276	23.62936378	1	217	0.01843318	0.01843318	14	23.066667	16.225	17.986	17.267	22.417	15.2	18.3	31.83333333	27.86053333	18.4	22.4	12	9.333333333	31.528	118	143.6886	Pisaster	90	9	-1	3	1
680	8/9/2014	43	1849	2014AugustEarly	SJI	Crescent	13.91186997	15.96087926	19.07707276	23.62936378	2	75	0.013333333	0.013333333	14	22.26666667	16.225	17.986	17.267	22.417	15.2	18.3	31.83333333	27.86053333	18.4	22.4	12	9.333333333	31.528	118	143.6886	Pisaster	90	9	-1	2	1
683	8/9/2014	43	1849	2014AugustEarly	SJI	Crescent	13.91186997	15.96087926	19.07707276	23.62936378	3	70	0.042857143	0.042857143	14	21.433333	16.225	17.986	17.267	22.417	15.2	18.3	31.83333333	27.86053333	18.4	22.4	12	9.333333333	31.528	118	143.6886	Pisaster	90	9	-1	4	1
47	6/14/2014	-13	169	2014JuneEarly	SJI	Crescent	13.91186997	15.96087926	19.07707276	23.62936378	1	217	0.488479263	0.488479263	14	15.6	14.667	16.582	19.012	23.93	13.6	16.6	8.833333333	1.429233333	17.8	23.9	12	6.5	25.99285	48	64.824	Pisaster	100	10	0	0	0
47.1	6/14/2014	-13	169	2014JuneEarly	SJI	Crescent	13.91186997	15.96087926	19.07707276	23.62936378	1	217	0.488479263	0.488479263	14	15.6	14.667	16.582	19.012	23.93	13.6	16.6	8.833333333	1.429233333	17.8	23.9	12	6.5	25.99285	48	64.824	Pisaster	100	10	0	0	0
47.1	6/14/2014	-13	169	2014JuneEarly	SJI	Crescent	13.91186997	15.96087926	19.07707276	23.62936378	1	217	0.488479263	0.488479263	14	15.6	14.667	16.582	19.012	23.93	13.6	16.6	8.833333333	1.429233333	17.8	23.9	12	6.5	25.99285	48	64.824	Pisaster	100	10	0	0	0
47.11	6/14/2014	-13	169	2014JuneEarly	SJI	Crescent	13.91186997	15.96087926	19.07707276	23.62936378	1	217	0.488479263	0.488479263	14	15.6	14.667	16.582	19.012	23.93	13.6	16.6	8.833333333	1.429233333	17.8	23.9	12	6.5	25.99285	48	64.824	Pisaster	100	10	0	0	0
47.12	6/14/2014	-13	169	2014JuneEarly	SJI	Crescent	13.91186997	15.96087926	19.07707276	23.62936378	1	217	0.488479263	0.488479263	14	15.6	14.667	16.582	19.012	23.93	13.6	16.6	8.833333333	1.429233333	17.8	23.9	12	6.5	25.99285	48	64.824	Pisaster	100	10	0	0	0
47.13	6/14/2014	-13	169	2014JuneEarly	SJI	Crescent	13.91186997	15.96087926	19.07707276	23.62936378	1	217	0.488479263	0.488479263	14	15.6	14.667	16.582	19.012	23.93	13.6	16.6	8.833333333	1.429233333	17.8	23.9	12	6.5	25.99285	48	64.824	Pisaster	100	10	0	0	0
47.14	6/14/2014	-13	169	2014JuneEarly	SJI	Crescent	13.91186997	15.96087926	19.07707276	23.62936378	1	217	0.488479263	0.488479263	14	15.6	14.667	16.582	19.012	23.93	13.6	16.6	8.833333333	1.429233333	17.8	23.9	12	6.5	25.99285	48	64.824	Pisaster	100	10	0	0	0
47.15	6/14/2014	-13	169	2014JuneEarly	SJI	Crescent	13.91186997	15.96087926	19.07707276	23.62936378	1	217	0.488479263	0.488479263	14	15.6	14.667	16.582	19.012	23.93	13.6	16.6	8.833333333	1.429233333	17.8	23.9	12	6.5	25.99285	48	64.824	Pisaster	100	10	0	0	0
47.16	6/14/2014	-13	169	2014JuneEarly	SJI	Crescent	13.91186997	15.96087926	19.07707276	23.62936378	1	217	0.488479263	0.488479263	14	15.6	14.667	16.582	19.012	23.93	13.6	16.6	8.833333333	1.429233333	17.8	23.9	12	6.5	25.99285	48	64.824	Pisaster	100	10	0	0	0
47.17	6/14/2014	-13	169	2014JuneEarly	SJI	Crescent	13.91186997	15.96087926	19.07707276	23.62936378	1	217	0.488479263	0.488479263	14	15.6	14.667	16.582	19.012	23.93	13.6	16.6	8.833333333	1.429233333	17.8	23.9	12	6.5	25.99285	48	64.824	Pisaster	100	10	0	0	0
47.18	6/14/2014	-13	169	2014JuneEarly	SJI	Crescent	13.91186997	15.96087926	19.07707276	23.62936378	1	217	0.488479263	0.488479263	14	15.6	14.667	16.582	19.012	23.93	13.6	16.6	8.833333333	1.429233333	17.8	23.9	12	6.5	25.99285	48	64.824	Pisaster	100	10	0	0	0
47.19	6/14/2014	-13	169	2014JuneEarly	SJI	Crescent	13.91186997	15.96087926	19.07707276	23.62936378	1	217	0.488479263	0.488479263	14	15.6	14.667	16.582	19.012	23.93	13.6	16.6	8.833333333	1.429233333	17.8	23.9	12	6.5	25.99285	48	64.824	Pisaster	100	10	0	0	0
47.2	6/14/2014	-13	169	2014JuneEarly	SJI	Crescent	13.91186997	15.96087926	19.07707276	23.62936378	1	217	0.488479263	0.488479263	14	15.6	14.667	16.582	19.012	23.93	13.6	16.6	8.833333333	1.429233333	17.8	23.9	12	6.5	25.99285	48	64.824	Pisaster	100	10	0	0	0
47.2	6/14/2014	-13	169	2014JuneEarly	SJI	Crescent	13.91186997	15.96087926	19.07707276	23.62936378	1	217	0.488479263	0.488479263	14	15.6	14.667	16.582	19.012	23.93	13.6	16.6	8.833333333	1.429233333	17.8	23.9	12	6.5	25.99285	48	64.824	Pisaster	100	10	0	0	0
47.21	6/14/2014	-13	169	2014JuneEarly	SJI	Crescent	13.91186997	15.96087926	19.07707276	23.62936378	1	217	0.488479263	0.488479263	14	15.6	14.667	16.582	19.012	23.93	13.6	16.6	8.833333333	1.429233333	17.8	23.9	12	6.5	25.99285	48	64.824	Pisaster	100	10	0	0	0
47.22	6/14/2014	-13	169	2014JuneEarly	SJI	Crescent	13.91186997	15.96087926	19.07707276	23.62936378	1	217	0.488479263	0.488479263	14	15.6	14.667	16.582	19.012	23.93	13.6	16.6	8.833333333	1.429233333	17.8	23.9	12	6.5	25.99285	48	64.824	Pisaster	100	10	0	0	0
47.23	6/14/2014	-13	169	2014JuneEarly	SJI	Crescent	13.91186997	15.96087926	19.07707276	23.62936378	1	217	0.488479263	0.488479263	14	15.6	14.667	16.582	19.012	23.93	13.6	16.6	8.833333333	1.429233333	17.8	23.9	12	6.5	25.99285	48	64.824	Pisaster	100	10	0	0	0
47.24	6/14/2014	-13	169	2014JuneEarly	SJI	Crescent	13.91186997	15.96087926	19.07707276	23.62936378	1	217	0.488479263	0.488479263	14	15.6	14.667	16.582	19.012	23.93	13.6	16.6	8.833333333	1.429233333	17.8	23.9	12	6.5	25.99285	48	64.824	Pisaster	100	10	0	0	0
47.25	6/14/2014	-13	169	2014JuneEarly	SJI	Crescent	13.91186997	15.96087926	19.07707276	23.62936378	1	217	0.488479263	0.488479263	14	15.6	14.667	16.582	19.012	23.93	13.6	16.6	8.833333333	1.429233333	17.8	23.9	12	6.5	25.99285	48	64.824	Pisaster	100	10	0	0	0
47.26	6/14/2014	-13	169	2014JuneEarly	SJI	Crescent	13.91186997	15.96087926	19.07707276	23.62936378	1	217	0.488479263	0.488479263	14	15.6	14.667	16.582	19.012	23.93	13.6	16.6	8.833333333	1.429233333	17.8	23.9	12	6.5	25.99285	48	64.824	Pisaster	100	10	0	0	0
47.27	6/14/2014	-13	169	2014JuneEarly	SJI	Crescent	13.91186997	15.96087926	19.07707276	23.62936378	1	217	0.488479263	0.488479263	14	15.6	14.667	16.582	19.012	23.93	13.6	16.6	8.833333333	1.429233333	17.8	23.9	12	6.5	25.99285	48	64.824	Pisaster	100	10	0	0	0
47.28	6/14/2014	-13	169	2014JuneEarly	SJI	Crescent	13.91186997	15.96087926	19.07707276	23.62936378	1	217	0.488479263	0.488479263	14	15.6	14.667	16.582	19.012	23.93	13.6	16.6	8.833333333	1.429233333	17.8	23.9	12	6.5	25.99285	48	64.824	Pisaster	100	10	0	0	0
47.29	6/14/2014	-13	169	2014JuneEarly	SJI	Crescent	13.91186997	15.96087926	19.07707276	23.62936378	1	217	0.488479263	0.488479263	14	15.6	14.667	16.582	19.012	23.93	13.6	16.6	8.833333333	1.429233333	17.8	23.9	12	6.5	25.99285	48	64.824	Pisaster	100	10	0	0	0
47.3	6/14/2014	-13	169	2014JuneEarly	SJI	Crescent	13.91186997	15.96087926	19.07707276	23.62936378	1	217	0.488479263	0.488479263	14	15.6	14.667	16.582	19.012	23.93	13.6	16.6	8.833333333	1.429233333	17.8	23.9	12	6.5	25.99285	48	64.824	Pisaster	100	10	0	0	0
47.3	6/14/2014	-13	169	2014JuneEarly	SJI	Crescent	13.91186997	15.96087926	19.07707276	23.62936378	1	217	0.488479263	0.488479263	14	15.6	14.667	16.582	19.012	23.93	13.6	16.6	8.833333333	1.429233333	17.8	23.9	12	6.5	25.99285	48	64.824	Pisaster	100	10	0	0	0
47.31	6/14/2014	-13	169	2014JuneEarly	SJI	Crescent	13.91186997	15.96087926	19.07707276	23.62936378	1	217	0.488479263	0.488479263	14	15.6	14.667	16.582	19.012	23.93	13.6	16.6	8.833333333	1.429233333	17.8	23.9	12	6.5	25.99285	48	64.824	Pisaster	100	10	0	0	0
47.32	6/14/2014	-13	169	2014JuneEarly	SJI	Crescent	13.91186997	15.96087926	19.07707276	23.62936378	1	217	0.488479263	0.488479263	14	15.6	14.667	16.582	19.012	23.93	13.6	16.6	8.833333333	1.429233333	17.8	23.9	12	6.5	25.99285	48	64.824	Pisaster	100	10	0	0	0
47.33	6/14/2014	-13	169	2014JuneEarly	SJI	Crescent	13.91186997	15.96087926	19.07707276	23.62936378	1	217	0.488479263	0.488479263	14	15.6	14.667	16.582	19.012	23.93	13.6	16.6	8.833333333	1.429233333	17.8	23.9	12	6.5	25.99285	48	64.824	Pisaster	100	10	0	0	0
47.34	6/14/2014	-13	169	2014JuneEarly	SJI	Crescent	13.91186997	15.96087926	19.07707276	23.62936378	1	217	0.488479263	0.488479263	14	15.6	14.667	16.582	19.012	23.93	13.6	16.6	8.833333333	1.429233333	17.8	23.9	12	6.5	25.99285	48	64.824	Pisaster	100	10	0	0	0
47.35	6/14/2014	-13	169	2014JuneEarly	SJI	Crescent	13.91186997	15.96087926	19.07707276	23.62936378	1	217	0.488479263	0.488479263	14	15.6	14.667	16.582	19.012	23.93	13.6	16.6	8.833333333	1.429233333	17.8	23.9	12	6.5	25.99285	48	64.824	Pisaster	100	10	0	0	0
47.36	6/14/2014	-13	169	2014JuneEarly	SJI	Crescent	13.91186997	15.96087926	19.07707276	23.62936378	1	217	0.488479263	0.488479263	14	15.6	14.667	16.582	19.012	23.93	13.6	16.6	8.833333333	1.429233333	17.8	23.9	12	6.5	25.99285	48	64.824	Pisaster	100	10	0	0	0
47.37	6/14/2014	-13	169	2014JuneEarly	SJI	Crescent	13.91186997	15.96087926	19.07707276	23.62936378	1	217	0.488479263	0.488479263	14	15.6	14.667	16.582	19.012	23.93	13.6	16.6	8.833333333	1.429233333	17.8	23.9	12	6.5	25.99285	48	64.824	Pisaster	100	10	0	0	0
47.38	6/14/2014	-13	169	2014JuneEarly	SJI	Crescent	13.91186997	15.96087926	19.07707276	23.62936378	1	217	0.488479263	0.488479263	14	15.6	14.667	16.582	19.012	23.93	13.6	16.6	8.833333333	1.429233333	17.8	23.9	12	6.5	25.99285	48	64.824	Pisaster	100	10	0	0	0
47.39	6/14/2014	-13	169	2014JuneEarly	SJI	Crescent	13.91186997	15.96087926	19.07707276	23.62936378	1	217	0.488479263	0.488479263	14	15.6	14.667	16.582	19.012	23.93	13.6	16.6	8.833333333	1.429233333	17.8	23.9	12	6.5	25.99285	48	64.824	Pisaster	100	10	0	0	0
47.4	6/14/2014	-13	169	2014JuneEarly	SJI	Crescent	13.91186997	15.96087926	19.07707276	23.62936378	1	217	0.488479263	0.488479263	14	15.6	14.667	16.582	19.012	23.93	13.6	16.6	8.833333333	1.429233333	17.8	23.9	12	6.5	25.99285	48	64.824	Pisaster	100	10	0	0	0
47.4	6/14/2014	-13	169	2014JuneEarly	SJI	Crescent	13.91186997	15.96087926	19.07707276	23.62936378	1	217	0.488479263	0.488479263	14	15.6	14.667	16.582	19.012	23.93	13.6	16.6	8.833333333	1.429233333	17.8	23.9	12	6.5	25.99285	48	64.824	Pisaster	100	10	0	0	0
47.41	6/14/2014	-13	169	2014JuneEarly	SJI	Crescent	13.91186997	15.96087926	19.07707276	23.62936378	1	217	0.488479263	0.488479263	14	15.6	14.667	16.582	19.012	23.93	13.6	16.6	8.833333333	1.429233333	17.8	23.9	12	6.5	25.99285	48	64.824	Pisaster	100	10	0	0	0
47.5	6/14/2014	-13	169	2014JuneEarly	SJI	Crescent	13.91186997	15.96087926	19.07707276	23.62936378	1	217	0.488479263	0.488479263	14	15.6	14.667	16.582	19.012	23.93	13.6	16.6	8.833333333	1.429233333	17.8	23.9	12	6.5	25.99285	48	64.824	Pisaster	100	10	0	0	0
47.6	6/14/2014	-13	169	2014JuneEarly	SJI	Crescent	13.91186997	15.96087926	19.07707276	23.62936378	1	217	0.488479263	0.488479263	14	15.6	14.667	16.582	19.012	23.93	13.6	16.6	8.833333333	1.429233333	17.8	23.9	12	6.5	25.99285	48	64.824	Pisaster	100	10	0	0	0
47.7	6/14/2014	-13	169	2014JuneEarly	SJI	Crescent	13.91186997	15.96087926	19.07707276	23.62936378	1	217	0.488479263	0.488479263	14	15.6	14.667	16.582	19.012	23.93	13.6	16.6	8.833333333	1.429233333	17.8	23.9	12	6.5	25.99285	48	64.824	Pisaster	100	10	0	0	0
47.8	6/14/2014	-13	169	2014JuneEarly	SJI	Crescent	13.91186997	15.96087926	19.07707276	23.62936378	1	217	0.488479263	0.488479263	14	15.6	14.667	16.582	19.012	23.93	13.6	16.6	8.833333333	1.429233333	17.8	23.9	12	6.5	25.99285	48	64.824	Pisaster	100	10	0	0	0
47.9	6/14/2014	-13	169	2014JuneEarly	SJI	Crescent	13.91186997	15.96087926	19.07707276	23.62936378	1	217	0.488479263	0.488479263	14	15.6	14.667	16.582	19.012	23.93	13.6	16.6	8.833333333	1.429233333	17.8	23.9	12	6.5	25.99285	48	64.824	Pisaster	100	10	0	0	0
59	6/14/2014	-13	169	2014JuneEarly	SJI	Crescent	13.91186997	15.96087926	19.07707276	23.62936378	2	75	0.226666667	0.226666667	14	15.733333	14.667	16.582	19.012	23.93	13.6	16.6	8.833333333	1.429233333	17.8	23.9	12	6.5	25.99285	48	64.824	Pisaster	100	10	0	0	0
59.1	6/14/2014	-13	169	2014JuneEarly	SJI	Crescent	13.91186997	15.96087926	19.07707276	23.62936378	2	75	0.226666667	0.226666667	14	15.733333	14.667	16.582	19.012	23.93	13.6	16.6	8.833333333	1.429233333	17.8	23.9	12	6.5	25.99285	48	64.824	Pisaster	100	10	0	0	0
59.2	6/14/2014	-13	169	2014JuneEarly	SJI	Crescent	13.91186997	15.96087926	19.07707276	23.62936378	2	75	0.226666667	0.226666667	14	15.733333	14.667	16.582	19.012	23.93	13.6	16.6	8.833333333	1.429233333	17.8	23.9	12	6.5	25.99285	48	64.824	Pisaster	100	10	0	0	0
59.3	6/14/2014	-13	169	2014JuneEarly	SJI	Crescent	13.91186997	15.96087926	19.07707276	23.62936378	2	75	0.226666667	0.226666667	14	15.733333	14.667	16.582	19.012	23.93	13.6	16.6	8.833333333	1.429233333	17.8	23.9	12	6.5	25.99285	48	64.824	Pisaster	100	10	0	0	0
59.4	6/14/2014	-13	169	2014JuneEarly	SJI	Crescent	13.91186997	15.96087926	19.07707276	23.62936378	2	75	0.226666667	0.226666667	14	15.733333	14.667	16.582	19.012	23.93	13.6	16.6	8.833333333	1.429233333	17.8	23.9	12	6.5	25.99285	48	64.824	Pisaster	100	10	0	0	0
59.5	6/14/2014	-13	169	2014JuneEarly	SJI	Crescent	13.91186997	15.96087926	19.07707276	23.62936378	2	75	0.226666667	0.226666667	14	15.733333	14.667	16.582	19.012	23.93	13.6	16.6	8.833333333	1.429233333	17.8	23.9	12	6.5	25.99285	48	64.824	Pisaster	100	10	0	0	0
71	6/14/2014	-13	169	2014JuneEarly	SJI	Crescent	13.91186997	15.96087926	19.07707276	23.62936378	3	70	0.314285714	0.328571429	14	15.66666667	14.667	16.582	19.012	23.93	13.6	16.6	8.833333333	1.429233333	17.8	23.9	12	6.5	25.99285	48	64.824	Pisaster	100	10	0	0	0
71.1	6/14/2014	-13	169	2014JuneEarly	SJI	Crescent	13.91186997	15.96087926	19.07707276	23.62936378	3	70	0.314285714	0.328571429	14	15.66666667	14.667	16.582	19.012	23.93	13.6	16.6	8.833333333	1.429233333	17.8	23.9	12	6.5	25.99285	48	64.824	Pisaster	100	10	0	0	0
71.2	6/14/2014	-13	169	2014JuneEarly	SJI	Crescent	13.91186997	15.96087926	19.07707276	23.62936378	3	70	0.314285714	0.328571429	14	15.66666667	14.667	16.582	19.012	23.93	13.6	16.6	8.833333333	1.429233333	17.8	23.9	12	6.5	25.99285	48	64.824	Pisaster	100	10	0	0	0
71.3	6/14/2014	-13	169	2014JuneEarly	SJI	Crescent	13.91186997	15.96087926	19.07707276	23.62936378	3	70	0.314285714	0.328571429	14	15.66666667	14.667	16.582	19.012	23.93	13.6	16.6	8.833333333	1.429233333	17.8	23.9	12	6.5	25.99285	48	64.824	Pisaster	100	10	0	0	0
71.4	6/14/2014	-13	169	2014JuneEarly	SJI	Crescent	13.91186997	15.96087926	19.07707276	23.62936378	3	70	0.314285714	0.328571429	14	15.66666667	14.667	16.582	19.012	23.93	13.6	16.6	8.833333333	1.429233333	17.8	23.9	12	6.5	25.99285	48	64.824	Pisaster	100	10	0	0	0
716	6/14/2014	-13	169	2014JuneEarly	SJI	Crescent	13.91186997	15.96087926	19.07707276	23.62936378	3	70	0.314285714	0.328571429	14	15.66666667	14.667	16.582	19.012	23.93	13.6	16.6	8.833333333	1.429233333	17.8	23.9	12	6.5	25.99285	48	64.824	Pisaster	100	10	0	1	1
346	6/29/2014	2	4	2014JuneLate	SJI	Crescent	13.91186997	15.96087926	19.07707276	23.62936378	1	217	0.161290323	0.161290323	14	17.6	12.991	15.652	18.413	24.339	13.2	17.9	2.166666667	2.15735	17.4	24.3	18	13.5	28.41615	64.66666667	81.5188	Pisaster	100	10	0	0	0
346.1	6/29/2014	2	4	2014JuneLate	SJI	Crescent	13.91186997	15.96087926	19.07707276	23.62936378	1	217	0.161290323	0.161290323	14	17.6	12.991	15.652	18.413	24.339	13.2	17.9	2.166666667	2.15735	17.4	24.3	18	13.5	28.41615	64.66666667	81.5188	Pisaster	100	10	0	0	0
356	6/29/2014	2	4	2014JuneLate	SJI	Crescent	13.91186997	15.96087926	19.07707276	23.62936378	2	75	0.146666667	0.146666667	14	17.666667	12.991	15.652	18.413	24.339	13.2	17.9	2.166666667	2.15735	17.4	24.3	18	13.5	28.41615	64.66666667	81.5188	Pisaster	100	10	0	0	0
366	6/29/2014	2	4	2014JuneLate	SJI	Crescent	13.91186997	15.96087926	19.07707276	23.62936378	3	70	0.257142857	0.257142857	14	17.366667	12.991	15.652	18.413	24.339	13.2	17.9	2.166666667	2.15735	17.4	24.3	18	13.5	28.41615	64.66666667	81.5188	Pisaster	100	10	0	0	0
366.1	6/29/2014	2	4	2014JuneLate	SJI	Crescent	13.91186997	15.96087926	19.07707276	23.62936378	3	70	0.257142857	0.257142857	14	17.366667	12.991	15.652	18.413	24.339	13.2	17.9	2.166666667	2.15735	17.4	24.3	18	13.5	28.41615	64.66666667	81.5188	Pisaster	100	10	0	0	0
468.11	7/11/2014	14	196	2014JulyEarly	SJI	Crescent	13.91186997	15.96087926	19.07707276	23.62936378	1	217	0.244239631	0.244239631	14	17.03333333	13.665	15.175	20.257	22.465	13.5	15.3	0	0	17.6	22.5	16	12.5	30.9775	29.16666667	51.9925	Pisaster	100	10	0	1	1
468.2	7/11/2014	14	196	2014JulyEarly	SJI	Crescent	13.91186997	15.96087926	19.07707276	23.62936378	1	217	0.244239631	0.244239631	14	17.03333333	13.665	15.175	20.257	22.465	13.5	15.3	0	0	17.6	22.5	16	12.5	30.9775	29.16666667	51.9925	Pisaster	100	10	0	0	0
468.3	7/11/2014	14	196	2014JulyEarly	SJI	Crescent	13.91186997	15.96087926	19.07707276	23.62936378	1	217	0.244239631	0.244239631	14	17.03333333	13.665	15.175	20.257	22.465	13.5	15.3	0	0	17.6	22.5	16	12.5	30.9775	29.16666667	51.9925	Pisaster	100	10	0	0	0
4681	7/11/2014	14	196	2014JulyEarly	SJI	Crescent	13.91186997	15.96087926	19.07707276	23.62936378	1	217	0.244239631	0.244239631	14	17.03333333	13.665	15.175	20.257	22.465	13.5	15.3	0	0	17.6	22.5	16	12.5	30.9775	29.16666667	51.9925	Pisaster	100	10	0	1	1
468	7/11/2014	14	196	2014JulyEarly	SJI	Crescent	13.91186997	15.96087926	19.07707276	23.62936378	1	217	0.244239631	0.244239631	14	17.03333333	13.665	15.175	20.257	22.465	13.5	15.3	0	0	17.6	22.5	16	12.5	30.9775	29.16666667	51.9925	Pisaster	100	10	0	0	0
468.1	7/11/2014	14	196	2014JulyEarly	SJI	Crescent	13.91186997	15.96087926	19.07707276	23.62936378	1	217	0.244239631	0.244239631	14	17.03333333	13.665	15.175	20.257	22.465	13.5	15.3	0	0	17.6	22.5	16	12.5	30.9775	29.16666667	51.9925	Pisaster	100	10	0	0	0
478	7/11/2014	14	196	2014JulyEarly	SJI	Crescent	13.91186997	15.96087926	19.07707276	23.62936378	23	145	0.331034483	0.344827586	14	17.1	13.665	15.175	20.257	22.465	13.5	15.3	0	0	17.6	22.5	16	12.5	30.9775	29.16666667	51.9925	Pisaster	100	10	0	0	0
478.2	7/11/2014	14	196	2014JulyEarly	SJI	Crescent	13.91186997	15.96087926	19.07707276	23.62936378	23	145	0.331034483	0.344827586	14	17.1	13.665	15.175	20.257	22.465	13.5	15.3	0	0	17.6	22.5	16	12.5	30.9775	29.16666667	51.9925	Pisaster	100	10	0	0	0
478.3	7/11/2014	14	196	2014JulyEarly	SJI	Crescent	13.91186997	15.96087926	19.07707276	23.62936378	23	145	0.331034483	0.344827586	14	17.1	13.665	15.175	20.257	22.465	13.5	15.3	0	0	17.6	22.5	16	12.5	30.9775	29.16666667	51.9925	Pisaster	100	10	0	0	0
478.4	7/11/2014	14	196	2014JulyEarly	SJI	Crescent	13.91186997	15.96087926	19.07707276	23.62936378	23	145	0.331034483	0.344827586	14	17.1	13.665	15.175	20.257	22.465	13.5	15.3	0	0	17.6	22.5	16	12.5	30.9775	29.16666667	51.9925	Pisaster	100	10	0	0	0
478.1	7/11/2014	14	196	2014JulyEarly	SJI	Crescent	13.91186997	15.96087926	19.07707276	23.62936378	23	145	0.331034483	0.344827586	14	17.1	13.665	15.175	20.257	22.465	13.5	15.3	0	0	17.6	22.5	16	12.5	30.9775	29.16666667	51.9925	Pisaster	100	10	0	0	0
48	6/14/2014	-13	169	2014JuneEarly	SJI	Crescent	13.91186997	15.96087926	19.07707276	23.62936378	1	217	0.488479263	0.488479263	14	15.6	14.667	16.582	19.012	23.93	13.6	16.6	8.833333333	1.429233333	17.8	23.9	12	6.5	25.99285	48	64.824	Pisaster	110	11	1	0	0
48.1	6/14/2014	-13	169	2014JuneEarly	SJI	Crescent	13.91186997	15.96087926	19.07707276	23.62936378	1	217	0.488479263	0.488479263	14	15.6	14.667	16.582	19.012	23.93	13.6	16.6	8.833333333	1.429233333	17.8	23.9	12	6.5	25.99285	48	64.824	Pisaster	110	11	1	0	0
48.1	6/14/2014	-13	169	2014JuneEarly	SJI	Crescent	13.91186997	15.96087926	19.07707276	23.62936378	1	217	0.488479263	0.488479263	14	15.6	14.667	16.582	19.012	23.93	13.6	16.6	8.833333333	1.429233333	17.8	23.9	12	6.5	25.99285	48	64.824	Pisaster	110	11	1	0	0
48.11	6/14/2014	-13	169	2014JuneEarly	SJI	Crescent	13.91186997	15.96087926	19.07707276	23.62936378	1	217	0.488479263	0.488479263	14	15.6	14.667	16.582	19.012	23.93	13.6	16.6	8.833333333	1.429233333	17.8	23.9	12	6.5	25.99285	48	64.824	Pisaster	110	11	1	0	0
48.12	6/14/2014	-13	169	2014JuneEarly	SJI	Crescent	13.91186997	15.96087926	19.07707276	23.62936378	1	217	0.488479263	0.488479263	14	15.6	14.667	16.582	19.012	23.93	13.6	16.6	8.833333333	1.429233333	17.8	23.9	12	6.5	25.99285	48	64.824	Pisaster	110	11	1	0	0
48.13	6/14/2014	-13	169	2014JuneEarly	SJI	Crescent	13.91186997	15.96087926	19.07707276	23.62936378	1	217	0.488479263	0.488479263	14	15.6	14.667	16.582	19.012	23.93	13.6	16.6	8.833333333	1.429233333	17.8	23.9	12	6.5	25.99285	48	64.824	Pisaster	110	11	1	0	0
48.14	6/14/2014	-13	169	2014JuneEarly	SJI	Crescent	13.91186997	15.96087926	19.07707276	23.62936378	1	217	0.488479263	0.488479263	14	15.6	14.667	16.582	19.012	23.93	13.6	16.6	8.833333333	1.429233333	17.8	23.9	12	6.5	25.99285	48	64.824	Pisaster	110	11	1	0	0
48.15	6/14/2014	-13	169	2014JuneEarly	SJI	Crescent	13.91186997	15.96087926	19.07707276	23.62936378	1	217	0.488479263	0.488479263	14	15.6	14.667	16.582	19.012	23.93	13.6	16.6	8.833333333	1.429233333	17.8	23.9	12	6.5	25.99285	48	64.824	Pisaster	110	11	1	0	0
48.16	6/14/2014	-13	169	2014JuneEarly	SJI	Crescent	13.91186997	15.96087926	19.07707276	23.62936378	1	217	0.488479263	0.488479263	14	15.6	14.667	16.582	19.012	23.93	13.6	16.6	8.833333333	1.429233333	17.8	23.9	12	6.5	25.99285	48	64.824	Pisaster	110	11	1	0	0
48.17	6/14/2014	-13	169	2014JuneEarly	SJI	Crescent	13.91186997	15.96087926	19.07707276	23.62936378	1	217	0.488479263	0.488479263	14	15.6	14.667	16.582	19.012	23.93	13.6	16.6	8.833333333	1.429233333	17.8	23.9	12	6.5	25.99285	48	64.824	Pisaster	110	11	1	0	0
48.18	6/14/2014	-13	169	2014JuneEarly	SJI	Crescent	13.91186997	15.96087926	19.07707276	23.62936378	1	217	0.488479263	0.488479263	14	15.6	14.667	16.582	19.012	23.93	13.6	16.6	8.833333333	1.429233333	17.8	23.9	12	6.5	25.99285	48	64.824	Pisaster	110	11	1	0	0
48.19	6/14/2014	-13	169	2014JuneEarly	SJI	Crescent	13.91186997	15.96087926	19.07707276	23.62936378	1	217	0.488479263	0.488479263	14	15.6	14.667	16.582	19.012	23.93	13.6	16.6	8.833333333	1.429233333	17.8	23.9	12	6.5	25.99285	48	64.824	Pisaster	110	11	1	0	0
48.2	6/14/2014	-13	169	2014JuneEarly	SJI	Crescent	13.91186997	15.96087926	19.07707276	23.62936378	1	217	0.488479263	0.488479263	14	15.6	14.667	16.582	19.012	23.93	13.6	16.6	8.833333333	1.429233333	17.8	23.9	12	6.5	25.99285	48	64.824	Pisaster	110	11	1	0	0
48.2	6/14/2014	-13	169	2014JuneEarly	SJI	Crescent	13.91186997	15.96087926	19.07707276	23.62936378	1	217	0.488479263	0.488479263	14	15.6	14.667	16.582	19.012	23.93	13.6	16.6	8.833333333	1.429233333	17.8	23.9	12	6.5	25.99285	48	64.824	Pisaster	110	11	1	0	0
48.21	6/14/2014	-13	169	2014JuneEarly	SJI	Crescent	13.91186997	15.96087926	19.07707276	23.62936378	1	217	0.488479263	0.488479263	14	15.6	14.667	16.582	19.012	23.93	13.6	16.6	8.833333333	1.429233333	17.8	23.9	12	6.5	25.99285	48	64.824	Pisaster	110	11	1	0	0
48.22	6/14/2014	-13	169	2014JuneEarly	SJI	Crescent	13.91186997	15.96087926	19.07707276	23.62936378	1	217	0.488479263	0.488479263	14	15.6	14.667	16.582	19.012	23.93	13.6	16.6	8.833333333	1.429233333	17.8	23.9	12	6.5	25.99285	48	64.824	Pisaster	110	11	1	0	0
48.3	6/14/2014	-13	169	2014JuneEarly	SJI	Crescent	13.91186997	15.96087926	19.07707276	23.62936378	1	217	0.488479263	0.488479263	14	15.6	14.667	16.582	19.012	23.93	13.6	16.6	8.833333333	1.429233333	17.8	23.9	12	6.5	25.99285	48	64.824	Pisaster	110	11	1	0	0
48.4	6/14/2014	-13	169	2014JuneEarly	SJI	Crescent	13.91186997	15.96087926	19.07707276	23.62936378	1	217	0.488479263	0.488479263	14	15.6	14.667	16.582	19.012	23.93	13.6	16.6	8.833333333	1.429233333	17.8	23.9	12	6.5	25.99285	48	64.824	Pisaster	110	11	1	0	0
48.5	6/14/2014	-13	169	2014JuneEarly	SJI	Crescent	13.91186997	15.96087926	19.07707276	23.62936378	1	217	0.488479263	0.488479263	14	15.6	14.667	16.582	19.012	23.93	13.6	16.6	8.833333333	1.429233333	17.8	23.9	12	6.5	25.99285	48	64.824	Pisaster	110	11	1	0	0
48.6	6/14/2014	-13	169	2014JuneEarly	SJI	Crescent	13.91186997	15.96087926	19.07707276	23.62936378	1	217	0.488479263	0.488479263	14	15.6	14.667	16.582	19.012	23.93	13.6	16.6	8.833333333	1.429233333	17.8	23.9	12	6.5	25.99285	48	64.824	Pisaster	110	11	1	0	0
48.7	6/14/2014	-13	169	2014JuneEarly	SJI	Crescent	13.91186997	15.96087926	19.07707276	23.62936378	1	217	0.488479263	0.488479263	14	15.6	14.667	16.582	19.012	23.93	13.6	16.6	8.833333333	1.429233333	17.8	23.9	12	6.5	25.99285	48	64.824	Pisaster	110	11	1	0	0
48.8	6/14/2014	-13	169	2014JuneEarly	SJI	Crescent	13.91186997	15.96087926	19.07707276	23.62936378	1	217	0.488479263	0.488479263	14	15.6	14.667	16.582	19.012	23.93	13.6	16.6	8.833333333	1.429233333	17.8	23.9	12	6.5	25.99285	48	64.824	Pisaster	110	11	1	0	0
48.9	6/14/2014	-13	169	2014JuneEarly	SJI	Crescent	13.91186997	15.96087926	19.07707276	23.62936378	1	217	0.488479263	0.488479263	14	15.6	14.667	16.582	19.012	23.93	13.6	16.6	8.833333333	1.429233333	17.8	23.9	12	6.5	25.99285	48	64.824	Pisaster	110	11	1	0	0
60	6/14/2014	-13	169	2014JuneEarly	SJI	Crescent	13.91186997	15.96087926	19.07707276	23.62936378	2	75	0.226666667	0.226666667	14	15.733333	14.667	16.582	19.012	23.93	13.6	16.6	8.833333333	1.429233333	17.8	23.9	12	6.5	25.99285	48	64.824	Pisaster	110	11	1	0	0
60.1	6/14/2014	-13	169	2014JuneEarly	SJI	Crescent	13.91186997	15.96087926	19.07707276	23.62936378	2	75	0.226666667	0.226666667	14	15.733333	14.667	16.582	19.012	23.93	13.6	16.6	8.833333333	1.429233333	17.8	23.9	12	6.5	25.99285	48	64.824	Pisaster	110	11	1	0	0
72	6/14/2014	-13	169	2014JuneEarly	SJI	Crescent	13.91186997	15.96087926	19.07707276	23.62936378	3	70	0.314285714	0.328571429	14	15.66666667	14.667	16.582	19.012	23.93	13.6	16.6	8.833333333	1.429233333	17.8	23.9	12	6.5	25.99285	48	64.824	Pisaster	110	11	1	0	0
72.1	6/14/2014	-13	169	2014JuneEarly	SJI	Crescent	13.91186997	15.96087926	19.07707276	23.62936378	3	70	0.314285714	0.328571429	14	15.66666667	14.667	16.582	19.012	23.93	13.6	16.6	8.833333333	1.429233333	17.8	23.9	12	6.5	25.99285	48	64.824	Pisaster	110	11	1	0	0
72.2	6/14/2014	-13	169	2014JuneEarly	SJI	Crescent	13.91186997	15.96087926	19.07707276	23.62936378	3	70	0.314285714	0.328571429	14	15.66666667	14.667	16.582	19.012	23.93	13.6	16.6	8.833333333	1.429233333	17.8	23.9	12	6.5	25.99285	48	64.824	Pisaster	110	11	1	0	0
469	7/11/2014	14	196	2014JulyEarly	SJI	Crescent	13.91186997	15.96087926	19.07707276	23.62936378	1	217	0.244239631	0.244239631	14	17.03333333	13.665	15.175	20.257	22.465	13.5	15.3	0	0	17.6	22.5	16	12.5	30.9775	29.16666667	51.9925	Pisaster	110	11	1	0	0
469.1	7/11/2014	14	196	2014JulyEarly	SJI	Crescent	13.91186997	15.96087926	19.07707276	23.62936378	1	217	0.244239631	0.244239631	14	17.03333333	13.665	15.175	20.257	22.465	13.5	15.3	0	0	17.6	22.5	16	12.5	30.9775	29.16666667	51.9925	Pisaster	110	11	1	0	0
469.2	7/11/2014	14	196	2014JulyEarly	SJI	Crescent	13.91186997	15.96087926	19.07707276	23.62936378	1	217	0.244239631	0.244239631	14	17.03333333	13.665	15.175	20.257	22.465	13.5	15.3	0	0	17.6	22.5	16	12.5	30.9775	29.16666667	51.9925	Pisaster	110	11	1	0	0
469.3	7/11/2014	14	196	2014JulyEarly	SJI	Crescent	13.91186997	15.96087926	19.07707276	23.62936378	1	217	0.244239631	0.244239631	14	17.03333333	13.665	15.175	20.257	22.465	13.5	15.3	0	0	17.6	22.5	16	12.5	30.9775	29.16666667	51.9925	Pisaster	110	11	1	0	0
469.4	7/11/2014	14	196	2014JulyEarly	SJI	Crescent	13.91186997	15.96087926	19.07707276	23.62936378	1	217	0.244239631	0.244239631	14	17.03333333	13.665	15.175	20.257	22.465	13.5	15.3	0	0	17.6	22.5	16	12.5	30.9775	29.16666667	51.9925	Pisaster	110	11	1	0	0
479	7/11/2014	14	196	2014JulyEarly	SJI	Crescent	13.91186997	15.96087926	19.07707276	23.62936378	23	145	0.331034483	0.344827586	14	17.1	13.665	15.175	20.257	22.465	13.5	15.3	0	0	17.6	22.5	16	12.5	30.9775	29.16666667	51.9925	Pisaster	110	11	1	0	0
479.1	7/11/2014	14	196	2014JulyEarly	SJI	Crescent	13.91186997	15.96087926	19.07707276	23.62936378	23	145	0.331034483	0.344827586	14	17.1	13.665	15.175	20.257	22.465	13.5	15.3	0	0	17.6	22.5	16	12.5	30.9775	29.16666667	51.9925	Pisaster	110	11	1	0	0
479.2	7/11/2014	14	196	2014JulyEarly	SJI	Crescent	13.91186997	15.96087926	19.07707276	23.62936378	23	145	0.331034483	0.344827586	14	17.1	13.665	15.175	20.257	22.465	13.5	15.3	0	0	17.6	22.5	16	12.5	30.9775	29.16666667	51.9925	Pisaster	110	11	1	0	0
4791	7/11/2014	14	196	2014JulyEarly	SJI	Crescent	13.91186997	15.96087926	19.07707276	23.62936378	23	145	0.331034483	0.344827586	14	17.1	13.665	15.175	20.257	22.465	13.5	15.3	0	0	17.6	22.5	16	12.5	30.9775	29.16666667	51.9925	Pisaster	110	11	1	1	1
49	6/14/2014	-13	169	2014JuneEarly	SJI	Crescent	13.91186997	15.96087926	19.07707276	23.62936378	1	217	0.488479263	0.488479263	14	15.6	14.667	16.582	19.012	23.93	13.6	16.6	8.833333333	1.429233333	17.8	23.9	12	6.5	25.99285	48	64.824	Pisaster	120	12	2	0	0
49.1	6/14/2014	-13	169	2014JuneEarly	SJI	Crescent	13.91186997	15.96087926	19.07707276	23.62936378	1	217	0.488479263	0.488479263	14	15.6	14.667	16.582	19.012	23.93	13.6	16.6	8.833333333	1.429233333	17.8	23.9	12	6.5	25.99285	48	64.824	Pisaster	120	12	2	0	0
49.2	6/14/2014	-13	169	2014JuneEarly	SJI	Crescent	13.91186997	15.96087926	19.07707276	23.62936378	1	217	0.488479263	0.488479263	14	15.6	14.667	16.582	19.012	23.93	13.6	16.6	8.833333333	1.429233333	17.8	23.9	12	6.5	25.99285	48	64.824	Pisaster	120	12	2	0	0
49.3	6/14/2014	-13	169	2014JuneEarly	SJI	Crescent	13.91186997	15.96087926	19.07707276	23.62936378	1	217	0.488479263	0.488479263	14	15.6	14.667	16.582	19.012	23.93	13.6	16.6	8.833333333	1.429233333	17.8	23.9	12	6.5	25.99285	48	64.824	Pisaster	120	12	2	0	0
49.4	6/14/2014	-13	169	2014JuneEarly	SJI	Crescent	13.91186997	15.96087926	19.07707276	23.62936378	1	217	0.488479263	0.488479263	14	15.6	14.667	16.582	19.012	23.93	13.6	16.6	8.833333333	1.429233333	17.8	23.9	12	6.5	25.99285	48	64.824	Pisaster	120	12	2	0	0
49.5	6/14/2014	-13	169	2014JuneEarly	SJI	Crescent	13.91186997	15.96087926	19.07707276	23.62936378	1	217	0.488479263	0.488479263	14	15.6	14.667	16.582	19.012	23.93	13.6	16.6	8.833333333	1.429233333	17.8	23.9	12	6.5	25.99285	48	64.824	Pisaster	120	12	2	0	0
49.6	6/14/2014	-13	169	2014JuneEarly	SJI	Crescent	13.91186997	15.96087926	19.07707276	23.62936378	1	217	0.488479263	0.488479263	14	15.6	14.667	16.582	19.012	23.93	13.6	16.6	8.833333333	1.429233333	17.8	23.9	12	6.5	25.99285	48	64.824	Pisaster	120	12	2	0	0
49.7	6/14/2014	-13	169	2014JuneEarly	SJI	Crescent	13.91186997	15.96087926	19.07707276	23.62936378	1	217	0.488479263	0.488479263	14	15.6	14.667	16.582	19.012	23.93	13.6	16.6	8.833333333	1.429233333	17.8	23.9	12	6.5	25.99285	48	64.824	Pisaster	120	12	2	0	0
61	6/14/2014	-13	169	2014JuneEarly	SJI	Crescent	13.91186997	15.96087926	19.07707276	23.62936378	2	75	0.226666667	0.226666667	14	15.733333	14.667	16.582	19.012	23.93	13.6	16.6	8.833333333	1.429233333	17.8	23.9	12	6.5	25.99285	48	64.824	Pisaster	120	12	2	0	0
73	6/14/2014	-13	169	2014JuneEarly	SJI	Crescent	13.91186997	15.96087926	19.07707276	23.62936378	3	70	0.314285714	0.328571429	14	15.66666667	14.667	16.582	19.012	23.93	13.6	16.6	8.833333333	1.429233333	17.8	23.9	12	6.5	25.99285	48	64.824	Pisaster	120	12	2	0	0
73.1	6/14/2014	-13	169	2014JuneEarly	SJI	Crescent	13.91186997	15.96087926	19.07707276	23.62936378	3	70	0.314285714	0.328571429	14	15.66666667	14.667	16.582	19.012	23.93	13.6	16.6	8.833333333	1.429233333	17.8	23.9	12	6.5	25.99285	48	64.824	Pisaster	120	12	2	0	0
480	7/11/2014	14	196	2014JulyEarly	SJI	Crescent	13.91186997	15.96087926	19.07707276	23.62936378	23	145	0.331034483	0.344827586	14	17.1	13.665	15.175	20.257	22.465	13.5	15.3	0	0	17.6	22.5	16	12.5	30.9775	29.16666667	51.9925	Pisaster	120	12	2	0	0
470	7/11/2014	14	196	2014JulyEarly	SJI	Crescent	13.91186997	15.96087926	19.07707276	23.62936378	1	217	0.244239631	0.244239631	14	17.03333333	13.665	15.175	20.257	22.465	13.5	15.3	0	0	17.6	22.5	16	12.5	30.9775	29.16666667	51.9925	Pisaster	130	13	3	0	0
50	6/14/2014	-13	169	2014JuneEarly	SJI	Crescent	13.91186997	15.96087926	19.07707276	23.62936378	1	217	0.488479263	0.488479263	14	15.6	14.667	16.582	19.012	23.93	13.6	16.6	8.833333333	1.429233333	17.8	23.9	12	6.5	25.99285	48	64.824	Pisaster	140	14	4	0	0
410	7/9/2014	12	144	2014JulyEarly	SJI	Reuben	11.89764789	14.1805493	14.19498592	15.15764789	2	232	0.021551724	0.030172414	14	16.033333	11.987	15.939	15.73	16.225	11.1	15.9	0	0	14.5	18.2	16	3.166666667	2.901616667	6.666666667	5.212	Pisaster	30	3	-7	0	0
31	6/13/2014	-14	196	2014JuneEarly	SJI	Reuben	11.89764789	14.1805493	14.19498592	15.15764789	2	232	0.047413793	0.064655172	14	12.333333	12.309	14.625	14.166	15.223	12.9	16.2	0.333333333	0.083	14.7	16.9	10	1.166666667	0.477283333	13.33333333	4.965333333	Pisaster	80	8	-2	0	0
32	6/13/2014	-14	196	2014JuneEarly	SJI	Reuben	11.89764789	14.1805493	14.19498592	15.15764789	2	232	0.047413793	0.064655172	14	12.333333	12.309	14.625	14.166	15.223	12.9	16.2	0.333333333	0.083	14.7	16.9	10	1.166666667	0.477283333	13.33333333	4.965333333	Pisaster	90	9	-1	0	0
32.1	6/13/2014	-14	196	2014JuneEarly	SJI	Reuben	11.89764789	14.1805493	14.19498592	15.15764789	2	232	0.047413793	0.064655172	14	12.333333	12.309	14.625	14.166	15.223	12.9	16.2	0.333333333	0.083	14.7	16.9	10	1.166666667	0.477283333	13.33333333	4.965333333	Pisaster	90	9	-1	0	0
411	7/9/2014	12	144	2014JulyEarly	SJI	Reuben	11.89764789	14.1805493	14.19498592	15.15764789	2	232	0.021551724	0.030172414	14	16.033333	11.987	15.939	15.73	16.225	11.1	15.9	0	0	14.5	18.2	16	3.166666667	2.901616667	6.666666667	5.212	Pisaster	90	9	-1	0	0
721	8/10/2014	44	1936	2014AugustEarly	SJI	Reuben	11.89764789	14.1805493	14.19498592	15.15764789	3	749	0.010680908	0.016021362	14	13.833333	13.518	16.249	14.212	15.318	13.6	18.2	11.83333333	18.37716667	14	15.3	10	0	0	59.83333333	103.48175	Pisaster	90	9	-1	0	0
181	6/24/2014	-3	9	2014JuneLate	SJI	Reuben	11.89764789	14.1805493	14.19498592	15.15764789	2	232	0.043103448	0.051724138	14	12.7	10.417	11.321	13.235	14.314	10.6	12.8	0	0	14.5	23.8	18	2.666666667	4.101066667	8.333333333	22.6475	Pisaster	100	10	0	0	0
415	7/9/2014	12	144	2014JulyEarly	SJI	Reuben	11.89764789	14.1805493	14.19498592	15.15764789	3	749	0.006675567	0.021361816	14	16.466667	11.987	15.939	15.73	16.225	11.1	15.9	0	0	14.5	18.2	16	3.166666667	2.901616667	6.666666667	5.212	Pisaster	100	10	0	0	0
415.1	7/9/2014	12	144	2014JulyEarly	SJI	Reuben	11.89764789	14.1805493	14.19498592	15.15764789	3	749	0.006675567	0.021361816	14	16.466667	11.987	15.939	15.73	16.225	11.1	15.9	0	0	14.5	18.2	16	3.166666667	2.901616667	6.666666667	5.212	Pisaster	100	10	0	0	0
717	8/10/2014	44	1936	2014AugustEarly	SJI	Reuben	11.89764789	14.1805493	14.19498592	15.15764789	2	232	0.025862069	0.056034483	14	13.466667	13.518	16.249	14.212	15.318	13.6	18.2	11.83333333	18.37716667	14	15.3	10	0	0	59.83333333	103.48175	Pisaster	100	10	0	2	1
26	6/13/2014	-14	196	2014JuneEarly	SJI	Reuben	11.89764789	14.1805493	14.19498592	15.15764789	1	172	0.029069767	0.069767442	14	13.833333	12.309	14.625	14.166	15.223	12.9	16.2	0.333333333	0.083	14.7	16.9	10	1.166666667	0.477283333	13.33333333	4.965333333	Pisaster	110	11	1	0	0
37	6/13/2014	-14	196	2014JuneEarly	SJI	Reuben	11.89764789	14.1805493	14.19498592	15.15764789	3	749	0.006675567	0.032042724	14	12.166667	12.309	14.625	14.166	15.223	12.9	16.2	0.333333333	0.083	14.7	16.9	10	1.166666667	0.477283333	13.33333333	4.965333333	Pisaster	110	11	1	0	0
176	6/24/2014	-3	9	2014JuneLate	SJI	Reuben	11.89764789	14.1805493	14.19498592	15.15764789	1	172	0.034883721	0.093023256	14	13.066667	10.417	11.321	13.235	14.314	10.6	12.8	0	0	14.5	23.8	18	2.666666667	4.101066667	8.333333333	22.6475	Pisaster	110	11	1	0	0
182	6/24/2014	-3	9	2014JuneLate	SJI	Reuben	11.89764789	14.1805493	14.19498592	15.15764789	2	232	0.043103448	0.051724138	14	12.7	10.417	11.321	13.235	14.314	10.6	12.8	0	0	14.5	23.8	18	2.666666667	4.101066667	8.333333333	22.6475	Pisaster	110	11	1	0	0
718	8/10/2014	44	1936	2014AugustEarly	SJI	Reuben	11.89764789	14.1805493	14.19498592	15.15764789	2	232	0.025862069	0.056034483	14	13.466667	13.518	16.249	14.212	15.318	13.6	18.2	11.83333333	18.37716667	14	15.3	10	0	0	59.83333333	103.48175	Pisaster	110	11	1	1	1
7181	8/10/2014	44	1936	2014AugustEarly	SJI	Reuben	11.89764789	14.1805493	14.19498592	15.15764789	2	232	0.025862069	0.056034483	14	13.466667	13.518	16.249	14.212	15.318	13.6	18.2	11.83333333	18.37716667	14	15.3	10	0	0	59.83333333	103.48175	Pisaster	110	11	1	2	1
722	8/10/2014	44	1936	2014AugustEarly	SJI	Reuben	11.89764789	14.1805493	14.19498592	15.15764789	3	749	0.010680908	0.016021362	14	13.833333	13.518	16.249	14.212	15.318	13.6	18.2	11.83333333	18.37716667	14	15.3	10	0	0	59.83333333	103.48175	Pisaster	110	11	1	0	0
27	6/13/2014	-14	196	2014JuneEarly	SJI	Reuben	11.89764789	14.1805493	14.19498592	15.15764789	1	172	0.029069767	0.069767442	14	13.833333	12.309	14.625	14.166	15.223	12.9	16.2	0.333333333	0.083	14.7	16.9	10	1.166666667	0.477283333	13.33333333	4.965333333	Pisaster	120	12	2	0	0
33	6/13/2014	-14	196	2014JuneEarly	SJI	Reuben	11.89764789	14.1805493	14.19498592	15.15764789	2	232	0.047413793	0.064655172	14	12.333333	12.309	14.625	14.166	15.223	12.9	16.2	0.333333333	0.083	14.7	16.9	10	1.166666667	0.477283333	13.33333333	4.965333333	Pisaster	120	12	2	0	0
33.1	6/13/2014	-14	196	2014JuneEarly	SJI	Reuben	11.89764789	14.1805493	14.19498592	15.15764789	2	232	0.047413793	0.064655172	14	12.333333	12.309	14.625	14.166	15.223	12.9	16.2	0.333333333	0.083	14.7	16.9	10	1.166666667	0.477283333	13.33333333	4.965333333	Pisaster	120	12	2	0	0
33.2	6/13/2014	-14	196	2014JuneEarly	SJI	Reuben	11.89764789	14.1805493	14.19498592	15.15764789	2	232	0.047413793	0.064655172	14	12.333333	12.309	14.625	14.166	15.223	12.9	16.2	0.333333333	0.083	14.7	16.9	10	1.166666667	0.477283333	13.33333333	4.965333333	Pisaster	120	12	2	0	0
38	6/13/2014	-14	196	2014JuneEarly	SJI	Reuben	11.89764789	14.1805493	14.19498592	15.15764789	3	749	0.006675567	0.032042724	14	12.166667	12.309	14.625	14.166	15.223	12.9	16.2	0.333333333	0.083	14.7	16.9	10	1.166666667	0.477283333	13.33333333	4.965333333	Pisaster	120	12	2	0	0
177	6/24/2014	-3	9	2014JuneLate	SJI	Reuben	11.89764789	14.1805493	14.19498592	15.15764789	1	172	0.034883721	0.093023256	14	13.066667	10.417	11.321	13.235	14.314	10.6	12.8	0	0	14.5	23.8	18	2.666666667	4.101066667	8.333333333	22.6475	Pisaster	120	12	2	0	0
1771	6/24/2014	-3	9	2014JuneLate	SJI	Reuben	11.89764789	14.1805493	14.19498592	15.15764789	1	172	0.034883721	0.093023256	14	13.066667	10.417	11.321	13.235	14.314	10.6	12.8	0	0	14.5	23.8	18	2.666666667	4.101066667	8.333333333	22.6475	Pisaster	120	12	2	1	1
183	6/24/2014	-3	9	2014JuneLate	SJI	Reuben	11.89764789	14.1805493	14.19498592	15.15764789	2	232	0.043103448	0.051724138	14	12.7	10.417	11.321	13.235	14.314	10.6	12.8	0	0	14.5	23.8	18	2.666666667	4.101066667	8.333333333	22.6475	Pisaster	120	12	2	0	0
186	6/24/2014	-3	9	2014JuneLate	SJI	Reuben	11.89764789	14.1805493	14.19498592	15.15764789	3	749	0.008010681	0.016021362	14	12.2	10.417	11.321	13.235	14.314	10.6	12.8	0	0	14.5	23.8	18	2.666666667	4.101066667	8.333333333	22.6475	Pisaster	120	12	2	0	0
407	7/9/2014	12	144	2014JulyEarly	SJI	Reuben	11.89764789	14.1805493	14.19498592	15.15764789	1	172	0.01744186	0.023255814	14	16.466667	11.987	15.939	15.73	16.225	11.1	15.9	0	0	14.5	18.2	16	3.166666667	2.901616667	6.666666667	5.212	Pisaster	120	12	2	0	0
412	7/9/2014	12	144	2014JulyEarly	SJI	Reuben	11.89764789	14.1805493	14.19498592	15.15764789	2	232	0.021551724	0.030172414	14	16.033333	11.987	15.939	15.73	16.225	11.1	15.9	0	0	14.5	18.2	16	3.166666667	2.901616667	6.666666667	5.212	Pisaster	120	12	2	0	0
416	7/9/2014	12	144	2014JulyEarly	SJI	Reuben	11.89764789	14.1805493	14.19498592	15.15764789	3	749	0.006675567	0.021361816	14	16.466667	11.987	15.939	15.73	16.225	11.1	15.9	0	0	14.5	18.2	16	3.166666667	2.901616667	6.666666667	5.212	Pisaster	120	12	2	0	0
719	8/10/2014	44	1936	2014AugustEarly	SJI	Reuben	11.89764789	14.1805493	14.19498592	15.15764789	2	232	0.025862069	0.056034483	14	13.466667	13.518	16.249	14.212	15.318	13.6	18.2	11.83333333	18.37716667	14	15.3	10	0	0	59.83333333	103.48175	Pisaster	120	12	2	2	1
719.1	8/10/2014	44	1936	2014AugustEarly	SJI	Reuben	11.89764789	14.1805493	14.19498592	15.15764789	2	232	0.025862069	0.056034483	14	13.466667	13.518	16.249	14.212	15.318	13.6	18.2	11.83333333	18.37716667	14	15.3	10	0	0	59.83333333	103.48175	Pisaster	120	12	2	2	1
723	8/10/2014	44	1936	2014AugustEarly	SJI	Reuben	11.89764789	14.1805493	14.19498592	15.15764789	3	749	0.010680908	0.016021362	14	13.833333	13.518	16.249	14.212	15.318	13.6	18.2	11.83333333	18.37716667	14	15.3	10	0	0	59.83333333	103.48175	Pisaster	120	12	2	3	1
28	6/13/2014	-14	196	2014JuneEarly	SJI	Reuben	11.89764789	14.1805493	14.19498592	15.15764789	1	172	0.029069767	0.069767442	14	13.833333	12.309	14.625	14.166	15.223	12.9	16.2	0.333333333	0.083	14.7	16.9	10	1.166666667	0.477283333	13.33333333	4.965333333	Pisaster	130	13	3	0	0
34	6/13/2014	-14	196	2014JuneEarly	SJI	Reuben	11.89764789	14.1805493	14.19498592	15.15764789	2	232	0.047413793	0.064655172	14	12.333333	12.309	14.625	14.166	15.223	12.9	16.2	0.333333333	0.083	14.7	16.9	10	1.166666667	0.477283333	13.33333333	4.965333333	Pisaster	130	13	3	0	0
34.1	6/13/2014	-14	196	2014JuneEarly	SJI	Reuben	11.89764789	14.1805493	14.19498592	15.15764789	2	232	0.047413793	0.064655172	14	12.333333	12.309	14.625	14.166	15.223	12.9	16.2	0.333333333	0.083	14.7	16.9	10	1.166666667	0.477283333	13.33333333	4.965333333	Pisaster	130	13	3	0	0
34.2	6/13/2014	-14	196	2014JuneEarly	SJI	Reuben	11.89764789	14.1805493	14.19498592	15.15764789	2	232	0.047413793	0.064655172	14	12.333333	12.309	14.625	14.166	15.223	12.9	16.2	0.333333333	0.083	14.7	16.9	10	1.166666667	0.477283333	13.33333333	4.965333333	Pisaster	130	13	3	0	0
184	6/24/2014	-3	9	2014JuneLate	SJI	Reuben	11.89764789	14.1805493	14.19498592	15.15764789	2	232	0.043103448	0.051724138	14	12.7	10.417	11.321	13.235	14.314	10.6	12.8	0	0	14.5	23.8	18	2.666666667	4.101066667	8.333333333	22.6475	Pisaster	130	13	3	0	0
184.1	6/24/2014	-3	9	2014JuneLate	SJI	Reuben	11.89764789	14.1805493	14.19498592	15.15764789	2	232	0.043103448	0.051724138	14	12.7	10.417	11.321	13.235	14.314	10.6	12.8	0	0	14.5	23.8	18	2.666666667	4.101066667	8.333333333	22.6475	Pisaster	130	13	3	0	0
184.2	6/24/2014	-3	9	2014JuneLate	SJI	Reuben	11.89764789	14.1805493	14.19498592	15.15764789	2	232	0.043103448	0.051724138	14	12.7	10.417	11.321	13.235	14.314	10.6	12.8	0	0	14.5	23.8	18	2.666666667	4.101066667	8.333333333	22.6475	Pisaster	130	13	3	0	0
1841	6/24/2014	-3	9	2014JuneLate	SJI	Reuben	11.89764789	14.1805493	14.19498592	15.15764789	2	232	0.043103448	0.051724138	14	12.7	10.417	11.321	13.235	14.314	10.6	12.8	0	0	14.5	23.8	18	2.666666667	4.101066667	8.333333333	22.6475	Pisaster	130	13	3	1	1
187	6/24/2014	-3	9	2014JuneLate	SJI	Reuben	11.89764789	14.1805493	14.19498592	15.15764789	3	749	0.008010681	0.016021362	14	12.2	10.417	11.321	13.235	14.314	10.6	12.8	0	0	14.5	23.8	18	2.666666667	4.101066667	8.333333333	22.6475	Pisaster	130	13	3	1	1
1871	6/24/2014	-3	9	2014JuneLate	SJI	Reuben	11.89764789	14.1805493	14.19498592	15.15764789	3	749	0.008010681	0.016021362	14	12.2	10.417	11.321	13.235	14.314	10.6	12.8	0	0	14.5	23.8	18	2.666666667	4.101066667	8.333333333	22.6475	Pisaster	130	13	3	2	1
408	7/9/2014	12	144	2014JulyEarly	SJI	Reuben	11.89764789	14.1805493	14.19498592	15.15764789	1	172	0.01744186	0.023255814	14	16.466667	11.987	15.939	15.73	16.225	11.1	15.9	0	0	14.5	18.2	16	3.166666667	2.901616667	6.666666667	5.212	Pisaster	130	13	3	2	1
413	7/9/2014	12	144	2014JulyEarly	SJI	Reuben	11.89764789	14.1805493	14.19498592	15.15764789	2	232	0.021551724	0.030172414	14	16.033333	11.987	15.939	15.73	16.225	11.1	15.9	0	0	14.5	18.2	16	3.166666667	2.901616667	6.666666667	5.212	Pisaster	130	13	3	0	0
417	7/9/2014	12	144	2014JulyEarly	SJI	Reuben	11.89764789	14.1805493	14.19498592	15.15764789	3	749	0.006675567	0.021361816	14	16.466667	11.987	15.939	15.73	16.225	11.1	15.9	0	0	14.5	18.2	16	3.166666667	2.901616667	6.666666667	5.212	Pisaster	130	13	3	0	0
720	8/10/2014	44	1936	2014AugustEarly	SJI	Reuben	11.89764789	14.1805493	14.19498592	15.15764789	2	232	0.025862069	0.056034483	14	13.466667	13.518	16.249	14.212	15.318	13.6	18.2	11.83333333	18.37716667	14	15.3	10	0	0	59.83333333	103.48175	Pisaster	130	13	3	2	1
724	8/10/2014	44	1936	2014AugustEarly	SJI	Reuben	11.89764789	14.1805493	14.19498592	15.15764789	3	749	0.010680908	0.016021362	14	13.833333	13.518	16.249	14.212	15.318	13.6	18.2	11.83333333	18.37716667	14	15.3	10	0	0	59.83333333	103.48175	Pisaster	130	13	3	0	0
7241	8/10/2014	44	1936	2014AugustEarly	SJI	Reuben	11.89764789	14.1805493	14.19498592	15.15764789	3	749	0.010680908	0.016021362	14	13.833333	13.518	16.249	14.212	15.318	13.6	18.2	11.83333333	18.37716667	14	15.3	10	0	0	59.83333333	103.48175	Pisaster	130	13	3	1	1
29	6/13/2014	-14	196	2014JuneEarly	SJI	Reuben	11.89764789	14.1805493	14.19498592	15.15764789	1	172	0.029069767	0.069767442	14	13.833333	12.309	14.625	14.166	15.223	12.9	16.2	0.333333333	0.083	14.7	16.9	10	1.166666667	0.477283333	13.33333333	4.965333333	Pisaster	140	14	4	0	0
178	6/24/2014	-3	9	2014JuneLate	SJI	Reuben	11.89764789	14.1805493	14.19498592	15.15764789	1	172	0.034883721	0.093023256	14	13.066667	10.417	11.321	13.235	14.314	10.6	12.8	0	0	14.5	23.8	18	2.666666667	4.101066667	8.333333333	22.6475	Pisaster	140	14	4	0	0
185	6/24/2014	-3	9	2014JuneLate	SJI	Reuben	11.89764789	14.1805493	14.19498592	15.15764789	2	232	0.043103448	0.051724138	14	12.7	10.417	11.321	13.235	14.314	10.6	12.8	0	0	14.5	23.8	18	2.666666667	4.101066667	8.333333333	22.6475	Pisaster	140	14	4	0	0
185.1	6/24/2014	-3	9	2014JuneLate	SJI	Reuben	11.89764789	14.1805493	14.19498592	15.15764789	2	232	0.043103448	0.051724138	14	12.7	10.417	11.321	13.235	14.314	10.6	12.8	0	0	14.5	23.8	18	2.666666667	4.101066667	8.333333333	22.6475	Pisaster	140	14	4	0	0
1851	6/24/2014	-3	9	2014JuneLate	SJI	Reuben	11.89764789	14.1805493	14.19498592	15.15764789	2	232	0.043103448	0.051724138	14	12.7	10.417	11.321	13.235	14.314	10.6	12.8	0	0	14.5	23.8	18	2.666666667	4.101066667	8.333333333	22.6475	Pisaster	140	14	4	1	1
414	7/9/2014	12	144	2014JulyEarly	SJI	Reuben	11.89764789	14.1805493	14.19498592	15.15764789	2	232	0.021551724	0.030172414	14	16.033333	11.987	15.939	15.73	16.225	11.1	15.9	0	0	14.5	18.2	16	3.166666667	2.901616667	6.666666667	5.212	Pisaster	140	14	4	0	0
414.1	7/9/2014	12	144	2014JulyEarly	SJI	Reuben	11.89764789	14.1805493	14.19498592	15.15764789	2	232	0.021551724	0.030172414	14	16.033333	11.987	15.939	15.73	16.225	11.1	15.9	0	0	14.5	18.2	16	3.166666667	2.901616667	6.666666667	5.212	Pisaster	140	14	4	0	0
725	8/10/2014	44	1936	2014AugustEarly	SJI	Reuben	11.89764789	14.1805493	14.19498592	15.15764789	3	749	0.010680908	0.016021362	14	13.833333	13.518	16.249	14.212	15.318	13.6	18.2	11.83333333	18.37716667	14	15.3	10	0	0	59.83333333	103.48175	Pisaster	140	14	4	0	0
30	6/13/2014	-14	196	2014JuneEarly	SJI	Reuben	11.89764789	14.1805493	14.19498592	15.15764789	1	172	0.029069767	0.069767442	14	13.833333	12.309	14.625	14.166	15.223	12.9	16.2	0.333333333	0.083	14.7	16.9	10	1.166666667	0.477283333	13.33333333	4.965333333	Pisaster	150	15	5	0	0
35	6/13/2014	-14	196	2014JuneEarly	SJI	Reuben	11.89764789	14.1805493	14.19498592	15.15764789	2	232	0.047413793	0.064655172	14	12.333333	12.309	14.625	14.166	15.223	12.9	16.2	0.333333333	0.083	14.7	16.9	10	1.166666667	0.477283333	13.33333333	4.965333333	Pisaster	150	15	5	0	0
179	6/24/2014	-3	9	2014JuneLate	SJI	Reuben	11.89764789	14.1805493	14.19498592	15.15764789	1	172	0.034883721	0.093023256	14	13.066667	10.417	11.321	13.235	14.314	10.6	12.8	0	0	14.5	23.8	18	2.666666667	4.101066667	8.333333333	22.6475	Pisaster	150	15	5	0	0
418	7/9/2014	12	144	2014JulyEarly	SJI	Reuben	11.89764789	14.1805493	14.19498592	15.15764789	3	749	0.006675567	0.021361816	14	16.466667	11.987	15.939	15.73	16.225	11.1	15.9	0	0	14.5	18.2	16	3.166666667	2.901616667	6.666666667	5.212	Pisaster	150	15	5	0	0
36	6/13/2014	-14	196	2014JuneEarly	SJI	Reuben	11.89764789	14.1805493	14.19498592	15.15764789	2	232	0.047413793	0.064655172	14	12.333333	12.309	14.625	14.166	15.223	12.9	16.2	0.333333333	0.083	14.7	16.9	10	1.166666667	0.477283333	13.33333333	4.965333333	Pisaster	160	16	6	0	0
188	6/24/2014	-3	9	2014JuneLate	SJI	Reuben	11.89764789	14.1805493	14.19498592	15.15764789	3	749	0.008010681	0.016021362	14	12.2	10.417	11.321	13.235	14.314	10.6	12.8	0	0	14.5	23.8	18	2.666666667	4.101066667	8.333333333	22.6475	Pisaster	160	16	6	0	0
188.1	6/24/2014	-3	9	2014JuneLate	SJI	Reuben	11.89764789	14.1805493	14.19498592	15.15764789	3	749	0.008010681	0.016021362	14	12.2	10.417	11.321	13.235	14.314	10.6	12.8	0	0	14.5	23.8	18	2.666666667	4.101066667	8.333333333	22.6475	Pisaster	160	16	6	0	0
409	7/9/2014	12	144	2014JulyEarly	SJI	Reuben	11.89764789	14.1805493	14.19498592	15.15764789	1	172	0.01744186	0.023255814	14	16.466667	11.987	15.939	15.73	16.225	11.1	15.9	0	0	14.5	18.2	16	3.166666667	2.901616667	6.666666667	5.212	Pisaster	160	16	6	1	1
726	8/10/2014	44	1936	2014AugustEarly	SJI	Reuben	11.89764789	14.1805493	14.19498592	15.15764789	3	749	0.010680908	0.016021362	14	13.833333	13.518	16.249	14.212	15.318	13.6	18.2	11.83333333	18.37716667	14	15.3	10	0	0	59.83333333	103.48175	Pisaster	160	16	6	0	0
39	6/13/2014	-14	196	2014JuneEarly	SJI	Reuben	11.89764789	14.1805493	14.19498592	15.15764789	3	749	0.006675567	0.032042724	14	12.166667	12.309	14.625	14.166	15.223	12.9	16.2	0.333333333	0.083	14.7	16.9	10	1.166666667	0.477283333	13.33333333	4.965333333	Pisaster	170	17	7	0	0
39.1	6/13/2014	-14	196	2014JuneEarly	SJI	Reuben	11.89764789	14.1805493	14.19498592	15.15764789	3	749	0.006675567	0.032042724	14	12.166667	12.309	14.625	14.166	15.223	12.9	16.2	0.333333333	0.083	14.7	16.9	10	1.166666667	0.477283333	13.33333333	4.965333333	Pisaster	170	17	7	0	0
39.2	6/13/2014	-14	196	2014JuneEarly	SJI	Reuben	11.89764789	14.1805493	14.19498592	15.15764789	3	749	0.006675567	0.032042724	14	12.166667	12.309	14.625	14.166	15.223	12.9	16.2	0.333333333	0.083	14.7	16.9	10	1.166666667	0.477283333	13.33333333	4.965333333	Pisaster	170	17	7	0	0
180	6/24/2014	-3	9	2014JuneLate	SJI	Reuben	11.89764789	14.1805493	14.19498592	15.15764789	1	172	0.034883721	0.093023256	14	13.066667	10.417	11.321	13.235	14.314	10.6	12.8	0	0	14.5	23.8	18	2.666666667	4.101066667	8.333333333	22.6475	Pisaster	180	18	8	0	0
189	6/24/2014	-3	9	2014JuneLate	SJI	Reuben	11.89764789	14.1805493	14.19498592	15.15764789	3	749	0.008010681	0.016021362	14	12.2	10.417	11.321	13.235	14.314	10.6	12.8	0	0	14.5	23.8	18	2.666666667	4.101066667	8.333333333	22.6475	Pisaster	180	18	8	0	0
727	8/10/2014	44	1936	2014AugustEarly	SJI	Reuben	11.89764789	14.1805493	14.19498592	15.15764789	3	749	0.010680908	0.016021362	14	13.833333	13.518	16.249	14.212	15.318	13.6	18.2	11.83333333	18.37716667	14	15.3	10	0	0	59.83333333	103.48175	Pisaster	180	18	8	1	1
563	7/14/2014	17	289	2014JulyEarly	SJI	Richardson	11.55711404	12.41161404	11.05718421	12.00862281	1	133	0.090225564	0.090225564	14	11.466667	12.071	13.016	11.269	11.953	11.7	14.1	0	0	11.1	11.9	15.5	0	0	0	0	Pisaster	60	6	-4	0	0
571	7/14/2014	17	289	2014JulyEarly	SJI	Richardson	11.55711404	12.41161404	11.05718421	12.00862281	2	58	0.362068966	0.362068966	14		12.071	13.016	11.269	11.953	11.7	14.1	0	0	11.1	11.9	15.5	0	0	0	0	Pisaster	100	10	0	0	0
571.1	7/14/2014	17	289	2014JulyEarly	SJI	Richardson	11.55711404	12.41161404	11.05718421	12.00862281	2	58	0.362068966	0.362068966	14		12.071	13.016	11.269	11.953	11.7	14.1	0	0	11.1	11.9	15.5	0	0	0	0	Pisaster	100	10	0	0	0
572	7/14/2014	17	289	2014JulyEarly	SJI	Richardson	11.55711404	12.41161404	11.05718421	12.00862281	2	58	0.362068966	0.362068966	14		12.071	13.016	11.269	11.953	11.7	14.1	0	0	11.1	11.9	15.5	0	0	0	0	Pisaster	110	11	1	0	0
730	8/11/2014	45	2025	2014AugustEarly	SJI	Richardson	11.55711404	12.41161404	11.05718421	12.00862281	2	58	0.051724138	0.120689655	14	11.533333	12.547	14.218	12.37	14.361	12.6	15	0	0	11.9	14.4	13.5	0	0	0	0	Pisaster	110	11	1	3	1
367	6/29/2014	2	4	2014JuneLate	SJI	Richardson	11.55711404	12.41161404	11.05718421	12.00862281	1	133	0.165413534	0.165413534	12	11.033333	11.154	11.88	10.81	11.832	11	12.5	0	0	10.7	11.8	24	0	0	0	0	Pisaster	120	12	2	0	0
376	6/29/2014	2	4	2014JuneLate	SJI	Richardson	11.55711404	12.41161404	11.05718421	12.00862281	2	58	0.620689655	0.706896552	12	10.566667	11.154	11.88	10.81	11.832	11	12.5	0	0	10.7	11.8	24	0	0	0	0	Pisaster	120	12	2	0	0
3761	6/29/2014	2	4	2014JuneLate	SJI	Richardson	11.55711404	12.41161404	11.05718421	12.00862281	2	58	0.620689655	0.706896552	12	10.566667	11.154	11.88	10.81	11.832	11	12.5	0	0	10.7	11.8	24	0	0	0	0	Pisaster	120	12	2	2	1
564	7/14/2014	17	289	2014JulyEarly	SJI	Richardson	11.55711404	12.41161404	11.05718421	12.00862281	1	133	0.090225564	0.090225564	14	11.466667	12.071	13.016	11.269	11.953	11.7	14.1	0	0	11.1	11.9	15.5	0	0	0	0	Pisaster	120	12	2	1	1
573	7/14/2014	17	289	2014JulyEarly	SJI	Richardson	11.55711404	12.41161404	11.05718421	12.00862281	2	58	0.362068966	0.362068966	14		12.071	13.016	11.269	11.953	11.7	14.1	0	0	11.1	11.9	15.5	0	0	0	0	Pisaster	120	12	2	0	0
573.1	7/14/2014	17	289	2014JulyEarly	SJI	Richardson	11.55711404	12.41161404	11.05718421	12.00862281	2	58	0.362068966	0.362068966	14		12.071	13.016	11.269	11.953	11.7	14.1	0	0	11.1	11.9	15.5	0	0	0	0	Pisaster	120	12	2	0	0
368	6/29/2014	2	4	2014JuneLate	SJI	Richardson	11.55711404	12.41161404	11.05718421	12.00862281	1	133	0.165413534	0.165413534	12	11.033333	11.154	11.88	10.81	11.832	11	12.5	0	0	10.7	11.8	24	0	0	0	0	Pisaster	130	13	3	0	0
377	6/29/2014	2	4	2014JuneLate	SJI	Richardson	11.55711404	12.41161404	11.05718421	12.00862281	2	58	0.620689655	0.706896552	12	10.566667	11.154	11.88	10.81	11.832	11	12.5	0	0	10.7	11.8	24	0	0	0	0	Pisaster	130	13	3	0	0
377.1	6/29/2014	2	4	2014JuneLate	SJI	Richardson	11.55711404	12.41161404	11.05718421	12.00862281	2	58	0.620689655	0.706896552	12	10.566667	11.154	11.88	10.81	11.832	11	12.5	0	0	10.7	11.8	24	0	0	0	0	Pisaster	130	13	3	0	0
565	7/14/2014	17	289	2014JulyEarly	SJI	Richardson	11.55711404	12.41161404	11.05718421	12.00862281	1	133	0.090225564	0.090225564	14	11.466667	12.071	13.016	11.269	11.953	11.7	14.1	0	0	11.1	11.9	15.5	0	0	0	0	Pisaster	130	13	3	0	0
565.1	7/14/2014	17	289	2014JulyEarly	SJI	Richardson	11.55711404	12.41161404	11.05718421	12.00862281	1	133	0.090225564	0.090225564	14	11.466667	12.071	13.016	11.269	11.953	11.7	14.1	0	0	11.1	11.9	15.5	0	0	0	0	Pisaster	130	13	3	0	0
574	7/14/2014	17	289	2014JulyEarly	SJI	Richardson	11.55711404	12.41161404	11.05718421	12.00862281	2	58	0.362068966	0.362068966	14		12.071	13.016	11.269	11.953	11.7	14.1	0	0	11.1	11.9	15.5	0	0	0	0	Pisaster	130	13	3	0	0
582	7/14/2014	17	289	2014JulyEarly	SJI	Richardson	11.55711404	12.41161404	11.05718421	12.00862281	3	95	0.073684211	0.073684211	14		12.071	13.016	11.269	11.953	11.7	14.1	0	0	11.1	11.9	15.5	0	0	0	0	Pisaster	130	13	3	0	0
369	6/29/2014	2	4	2014JuneLate	SJI	Richardson	11.55711404	12.41161404	11.05718421	12.00862281	1	133	0.165413534	0.165413534	12	11.033333	11.154	11.88	10.81	11.832	11	12.5	0	0	10.7	11.8	24	0	0	0	0	Pisaster	140	14	4	0	0
369.1	6/29/2014	2	4	2014JuneLate	SJI	Richardson	11.55711404	12.41161404	11.05718421	12.00862281	1	133	0.165413534	0.165413534	12	11.033333	11.154	11.88	10.81	11.832	11	12.5	0	0	10.7	11.8	24	0	0	0	0	Pisaster	140	14	4	0	0
369.2	6/29/2014	2	4	2014JuneLate	SJI	Richardson	11.55711404	12.41161404	11.05718421	12.00862281	1	133	0.165413534	0.165413534	12	11.033333	11.154	11.88	10.81	11.832	11	12.5	0	0	10.7	11.8	24	0	0	0	0	Pisaster	140	14	4	0	0
369.3	6/29/2014	2	4	2014JuneLate	SJI	Richardson	11.55711404	12.41161404	11.05718421	12.00862281	1	133	0.165413534	0.165413534	12	11.033333	11.154	11.88	10.81	11.832	11	12.5	0	0	10.7	11.8	24	0	0	0	0	Pisaster	140	14	4	0	0
378	6/29/2014	2	4	2014JuneLate	SJI	Richardson	11.55711404	12.41161404	11.05718421	12.00862281	2	58	0.620689655	0.706896552	12	10.566667	11.154	11.88	10.81	11.832	11	12.5	0	0	10.7	11.8	24	0	0	0	0	Pisaster	140	14	4	0	0
378.1	6/29/2014	2	4	2014JuneLate	SJI	Richardson	11.55711404	12.41161404	11.05718421	12.00862281	2	58	0.620689655	0.706896552	12	10.566667	11.154	11.88	10.81	11.832	11	12.5	0	0	10.7	11.8	24	0	0	0	0	Pisaster	140	14	4	0	0
378.2	6/29/2014	2	4	2014JuneLate	SJI	Richardson	11.55711404	12.41161404	11.05718421	12.00862281	2	58	0.620689655	0.706896552	12	10.566667	11.154	11.88	10.81	11.832	11	12.5	0	0	10.7	11.8	24	0	0	0	0	Pisaster	140	14	4	0	0
378.3	6/29/2014	2	4	2014JuneLate	SJI	Richardson	11.55711404	12.41161404	11.05718421	12.00862281	2	58	0.620689655	0.706896552	12	10.566667	11.154	11.88	10.81	11.832	11	12.5	0	0	10.7	11.8	24	0	0	0	0	Pisaster	140	14	4	0	0
378.4	6/29/2014	2	4	2014JuneLate	SJI	Richardson	11.55711404	12.41161404	11.05718421	12.00862281	2	58	0.620689655	0.706896552	12	10.566667	11.154	11.88	10.81	11.832	11	12.5	0	0	10.7	11.8	24	0	0	0	0	Pisaster	140	14	4	0	0
378.5	6/29/2014	2	4	2014JuneLate	SJI	Richardson	11.55711404	12.41161404	11.05718421	12.00862281	2	58	0.620689655	0.706896552	12	10.566667	11.154	11.88	10.81	11.832	11	12.5	0	0	10.7	11.8	24	0	0	0	0	Pisaster	140	14	4	0	0
3781	6/29/2014	2	4	2014JuneLate	SJI	Richardson	11.55711404	12.41161404	11.05718421	12.00862281	2	58	0.620689655	0.706896552	12	10.566667	11.154	11.88	10.81	11.832	11	12.5	0	0	10.7	11.8	24	0	0	0	0	Pisaster	140	14	4	2	1
566	7/14/2014	17	289	2014JulyEarly	SJI	Richardson	11.55711404	12.41161404	11.05718421	12.00862281	1	133	0.090225564	0.090225564	14	11.466667	12.071	13.016	11.269	11.953	11.7	14.1	0	0	11.1	11.9	15.5	0	0	0	0	Pisaster	140	14	4	0	0
566.1	7/14/2014	17	289	2014JulyEarly	SJI	Richardson	11.55711404	12.41161404	11.05718421	12.00862281	1	133	0.090225564	0.090225564	14	11.466667	12.071	13.016	11.269	11.953	11.7	14.1	0	0	11.1	11.9	15.5	0	0	0	0	Pisaster	140	14	4	0	0
566.2	7/14/2014	17	289	2014JulyEarly	SJI	Richardson	11.55711404	12.41161404	11.05718421	12.00862281	1	133	0.090225564	0.090225564	14	11.466667	12.071	13.016	11.269	11.953	11.7	14.1	0	0	11.1	11.9	15.5	0	0	0	0	Pisaster	140	14	4	0	0
5661	7/14/2014	17	289	2014JulyEarly	SJI	Richardson	11.55711404	12.41161404	11.05718421	12.00862281	1	133	0.090225564	0.090225564	14	11.466667	12.071	13.016	11.269	11.953	11.7	14.1	0	0	11.1	11.9	15.5	0	0	0	0	Pisaster	140	14	4	2	1
575	7/14/2014	17	289	2014JulyEarly	SJI	Richardson	11.55711404	12.41161404	11.05718421	12.00862281	2	58	0.362068966	0.362068966	14		12.071	13.016	11.269	11.953	11.7	14.1	0	0	11.1	11.9	15.5	0	0	0	0	Pisaster	140	14	4	0	0
575.1	7/14/2014	17	289	2014JulyEarly	SJI	Richardson	11.55711404	12.41161404	11.05718421	12.00862281	2	58	0.362068966	0.362068966	14		12.071	13.016	11.269	11.953	11.7	14.1	0	0	11.1	11.9	15.5	0	0	0	0	Pisaster	140	14	4	1	1
5751	7/14/2014	17	289	2014JulyEarly	SJI	Richardson	11.55711404	12.41161404	11.05718421	12.00862281	2	58	0.362068966	0.362068966	14		12.071	13.016	11.269	11.953	11.7	14.1	0	0	11.1	11.9	15.5	0	0	0	0	Pisaster	140	14	4	1	1
370	6/29/2014	2	4	2014JuneLate	SJI	Richardson	11.55711404	12.41161404	11.05718421	12.00862281	1	133	0.165413534	0.165413534	12	11.033333	11.154	11.88	10.81	11.832	11	12.5	0	0	10.7	11.8	24	0	0	0	0	Pisaster	150	15	5	0	0
370.1	6/29/2014	2	4	2014JuneLate	SJI	Richardson	11.55711404	12.41161404	11.05718421	12.00862281	1	133	0.165413534	0.165413534	12	11.033333	11.154	11.88	10.81	11.832	11	12.5	0	0	10.7	11.8	24	0	0	0	0	Pisaster	150	15	5	0	0
370.2	6/29/2014	2	4	2014JuneLate	SJI	Richardson	11.55711404	12.41161404	11.05718421	12.00862281	1	133	0.165413534	0.165413534	12	11.033333	11.154	11.88	10.81	11.832	11	12.5	0	0	10.7	11.8	24	0	0	0	0	Pisaster	150	15	5	0	0
370.3	6/29/2014	2	4	2014JuneLate	SJI	Richardson	11.55711404	12.41161404	11.05718421	12.00862281	1	133	0.165413534	0.165413534	12	11.033333	11.154	11.88	10.81	11.832	11	12.5	0	0	10.7	11.8	24	0	0	0	0	Pisaster	150	15	5	0	0
379	6/29/2014	2	4	2014JuneLate	SJI	Richardson	11.55711404	12.41161404	11.05718421	12.00862281	2	58	0.620689655	0.706896552	12	10.566667	11.154	11.88	10.81	11.832	11	12.5	0	0	10.7	11.8	24	0	0	0	0	Pisaster	150	15	5	0	0
379.1	6/29/2014	2	4	2014JuneLate	SJI	Richardson	11.55711404	12.41161404	11.05718421	12.00862281	2	58	0.620689655	0.706896552	12	10.566667	11.154	11.88	10.81	11.832	11	12.5	0	0	10.7	11.8	24	0	0	0	0	Pisaster	150	15	5	0	0
379.2	6/29/2014	2	4	2014JuneLate	SJI	Richardson	11.55711404	12.41161404	11.05718421	12.00862281	2	58	0.620689655	0.706896552	12	10.566667	11.154	11.88	10.81	11.832	11	12.5	0	0	10.7	11.8	24	0	0	0	0	Pisaster	150	15	5	0	0
385	6/29/2014	2	4	2014JuneLate	SJI	Richardson	11.55711404	12.41161404	11.05718421	12.00862281	3	95	0.094736842	0.094736842	12	10.7	11.154	11.88	10.81	11.832	11	12.5	0	0	10.7	11.8	24	0	0	0	0	Pisaster	150	15	5	0	0
567	7/14/2014	17	289	2014JulyEarly	SJI	Richardson	11.55711404	12.41161404	11.05718421	12.00862281	1	133	0.090225564	0.090225564	14	11.466667	12.071	13.016	11.269	11.953	11.7	14.1	0	0	11.1	11.9	15.5	0	0	0	0	Pisaster	150	15	5	0	0
576	7/14/2014	17	289	2014JulyEarly	SJI	Richardson	11.55711404	12.41161404	11.05718421	12.00862281	2	58	0.362068966	0.362068966	14		12.071	13.016	11.269	11.953	11.7	14.1	0	0	11.1	11.9	15.5	0	0	0	0	Pisaster	150	15	5	0	0
5761	7/14/2014	17	289	2014JulyEarly	SJI	Richardson	11.55711404	12.41161404	11.05718421	12.00862281	2	58	0.362068966	0.362068966	14		12.071	13.016	11.269	11.953	11.7	14.1	0	0	11.1	11.9	15.5	0	0	0	0	Pisaster	150	15	5	1	1
583	7/14/2014	17	289	2014JulyEarly	SJI	Richardson	11.55711404	12.41161404	11.05718421	12.00862281	3	95	0.073684211	0.073684211	14		12.071	13.016	11.269	11.953	11.7	14.1	0	0	11.1	11.9	15.5	0	0	0	0	Pisaster	150	15	5	0	0
731	8/11/2014	45	2025	2014AugustEarly	SJI	Richardson	11.55711404	12.41161404	11.05718421	12.00862281	2	58	0.051724138	0.120689655	14	11.533333	12.547	14.218	12.37	14.361	12.6	15	0	0	11.9	14.4	13.5	0	0	0	0	Pisaster	150	15	5	3	1
371	6/29/2014	2	4	2014JuneLate	SJI	Richardson	11.55711404	12.41161404	11.05718421	12.00862281	1	133	0.165413534	0.165413534	12	11.033333	11.154	11.88	10.81	11.832	11	12.5	0	0	10.7	11.8	24	0	0	0	0	Pisaster	160	16	6	0	0
371.1	6/29/2014	2	4	2014JuneLate	SJI	Richardson	11.55711404	12.41161404	11.05718421	12.00862281	1	133	0.165413534	0.165413534	12	11.033333	11.154	11.88	10.81	11.832	11	12.5	0	0	10.7	11.8	24	0	0	0	0	Pisaster	160	16	6	0	0
371.2	6/29/2014	2	4	2014JuneLate	SJI	Richardson	11.55711404	12.41161404	11.05718421	12.00862281	1	133	0.165413534	0.165413534	12	11.033333	11.154	11.88	10.81	11.832	11	12.5	0	0	10.7	11.8	24	0	0	0	0	Pisaster	160	16	6	0	0
380	6/29/2014	2	4	2014JuneLate	SJI	Richardson	11.55711404	12.41161404	11.05718421	12.00862281	2	58	0.620689655	0.706896552	12	10.566667	11.154	11.88	10.81	11.832	11	12.5	0	0	10.7	11.8	24	0	0	0	0	Pisaster	160	16	6	0	0
380.1	6/29/2014	2	4	2014JuneLate	SJI	Richardson	11.55711404	12.41161404	11.05718421	12.00862281	2	58	0.620689655	0.706896552	12	10.566667	11.154	11.88	10.81	11.832	11	12.5	0	0	10.7	11.8	24	0	0	0	0	Pisaster	160	16	6	0	0
380.11	6/29/2014	2	4	2014JuneLate	SJI	Richardson	11.55711404	12.41161404	11.05718421	12.00862281	2	58	0.620689655	0.706896552	12	10.566667	11.154	11.88	10.81	11.832	11	12.5	0	0	10.7	11.8	24	0	0	0	0	Pisaster	160	16	6	1	1
3801	6/29/2014	2	4	2014JuneLate	SJI	Richardson	11.55711404	12.41161404	11.05718421	12.00862281	2	58	0.620689655	0.706896552	12	10.566667	11.154	11.88	10.81	11.832	11	12.5	0	0	10.7	11.8	24	0	0	0	0	Pisaster	160	16	6	1	1
386	6/29/2014	2	4	2014JuneLate	SJI	Richardson	11.55711404	12.41161404	11.05718421	12.00862281	3	95	0.094736842	0.094736842	12	10.7	11.154	11.88	10.81	11.832	11	12.5	0	0	10.7	11.8	24	0	0	0	0	Pisaster	160	16	6	0	0
568	7/14/2014	17	289	2014JulyEarly	SJI	Richardson	11.55711404	12.41161404	11.05718421	12.00862281	1	133	0.090225564	0.090225564	14	11.466667	12.071	13.016	11.269	11.953	11.7	14.1	0	0	11.1	11.9	15.5	0	0	0	0	Pisaster	160	16	6	4	1
577	7/14/2014	17	289	2014JulyEarly	SJI	Richardson	11.55711404	12.41161404	11.05718421	12.00862281	2	58	0.362068966	0.362068966	14		12.071	13.016	11.269	11.953	11.7	14.1	0	0	11.1	11.9	15.5	0	0	0	0	Pisaster	160	16	6	0	0
5771	7/14/2014	17	289	2014JulyEarly	SJI	Richardson	11.55711404	12.41161404	11.05718421	12.00862281	2	58	0.362068966	0.362068966	14		12.071	13.016	11.269	11.953	11.7	14.1	0	0	11.1	11.9	15.5	0	0	0	0	Pisaster	160	16	6	3	1
5772	7/14/2014	17	289	2014JulyEarly	SJI	Richardson	11.55711404	12.41161404	11.05718421	12.00862281	2	58	0.362068966	0.362068966	14		12.071	13.016	11.269	11.953	11.7	14.1	0	0	11.1	11.9	15.5	0	0	0	0	Pisaster	160	16	6	4	1
584	7/14/2014	17	289	2014JulyEarly	SJI	Richardson	11.55711404	12.41161404	11.05718421	12.00862281	3	95	0.073684211	0.073684211	14		12.071	13.016	11.269	11.953	11.7	14.1	0	0	11.1	11.9	15.5	0	0	0	0	Pisaster	160	16	6	0	0
584.1	7/14/2014	17	289	2014JulyEarly	SJI	Richardson	11.55711404	12.41161404	11.05718421	12.00862281	3	95	0.073684211	0.073684211	14		12.071	13.016	11.269	11.953	11.7	14.1	0	0	11.1	11.9	15.5	0	0	0	0	Pisaster	160	16	6	0	0
729	8/11/2014	45	2025	2014AugustEarly	SJI	Richardson	11.55711404	12.41161404	11.05718421	12.00862281	1	133	0.015037594	0.022556391	14	11.4	12.547	14.218	12.37	14.361	12.6	15	0	0	11.9	14.4	13.5	0	0	0	0	Pisaster	160	16	6	2	1
729.1	8/11/2014	45	2025	2014AugustEarly	SJI	Richardson	11.55711404	12.41161404	11.05718421	12.00862281	1	133	0.015037594	0.022556391	14	11.4	12.547	14.218	12.37	14.361	12.6	15	0	0	11.9	14.4	13.5	0	0	0	0	Pisaster	160	16	6	2	1
372	6/29/2014	2	4	2014JuneLate	SJI	Richardson	11.55711404	12.41161404	11.05718421	12.00862281	1	133	0.165413534	0.165413534	12	11.033333	11.154	11.88	10.81	11.832	11	12.5	0	0	10.7	11.8	24	0	0	0	0	Pisaster	170	17	7	0	0
372.1	6/29/2014	2	4	2014JuneLate	SJI	Richardson	11.55711404	12.41161404	11.05718421	12.00862281	1	133	0.165413534	0.165413534	12	11.033333	11.154	11.88	10.81	11.832	11	12.5	0	0	10.7	11.8	24	0	0	0	0	Pisaster	170	17	7	0	0
3721	6/29/2014	2	4	2014JuneLate	SJI	Richardson	11.55711404	12.41161404	11.05718421	12.00862281	1	133	0.165413534	0.165413534	12	11.033333	11.154	11.88	10.81	11.832	11	12.5	0	0	10.7	11.8	24	0	0	0	0	Pisaster	170	17	7	1	1
381	6/29/2014	2	4	2014JuneLate	SJI	Richardson	11.55711404	12.41161404	11.05718421	12.00862281	2	58	0.620689655	0.706896552	12	10.566667	11.154	11.88	10.81	11.832	11	12.5	0	0	10.7	11.8	24	0	0	0	0	Pisaster	170	17	7	0	0
381.1	6/29/2014	2	4	2014JuneLate	SJI	Richardson	11.55711404	12.41161404	11.05718421	12.00862281	2	58	0.620689655	0.706896552	12	10.566667	11.154	11.88	10.81	11.832	11	12.5	0	0	10.7	11.8	24	0	0	0	0	Pisaster	170	17	7	0	0
3811	6/29/2014	2	4	2014JuneLate	SJI	Richardson	11.55711404	12.41161404	11.05718421	12.00862281	2	58	0.620689655	0.706896552	12	10.566667	11.154	11.88	10.81	11.832	11	12.5	0	0	10.7	11.8	24	0	0	0	0	Pisaster	170	17	7	2	1
387	6/29/2014	2	4	2014JuneLate	SJI	Richardson	11.55711404	12.41161404	11.05718421	12.00862281	3	95	0.094736842	0.094736842	12	10.7	11.154	11.88	10.81	11.832	11	12.5	0	0	10.7	11.8	24	0	0	0	0	Pisaster	170	17	7	0	0
387.1	6/29/2014	2	4	2014JuneLate	SJI	Richardson	11.55711404	12.41161404	11.05718421	12.00862281	3	95	0.094736842	0.094736842	12	10.7	11.154	11.88	10.81	11.832	11	12.5	0	0	10.7	11.8	24	0	0	0	0	Pisaster	170	17	7	0	0
569	7/14/2014	17	289	2014JulyEarly	SJI	Richardson	11.55711404	12.41161404	11.05718421	12.00862281	1	133	0.090225564	0.090225564	14	11.466667	12.071	13.016	11.269	11.953	11.7	14.1	0	0	11.1	11.9	15.5	0	0	0	0	Pisaster	170	17	7	0	0
578	7/14/2014	17	289	2014JulyEarly	SJI	Richardson	11.55711404	12.41161404	11.05718421	12.00862281	2	58	0.362068966	0.362068966	14		12.071	13.016	11.269	11.953	11.7	14.1	0	0	11.1	11.9	15.5	0	0	0	0	Pisaster	170	17	7	0	0
585	7/14/2014	17	289	2014JulyEarly	SJI	Richardson	11.55711404	12.41161404	11.05718421	12.00862281	3	95	0.073684211	0.073684211	14		12.071	13.016	11.269	11.953	11.7	14.1	0	0	11.1	11.9	15.5	0	0	0	0	Pisaster	170	17	7	0	0
5851	7/14/2014	17	289	2014JulyEarly	SJI	Richardson	11.55711404	12.41161404	11.05718421	12.00862281	3	95	0.073684211	0.073684211	14		12.071	13.016	11.269	11.953	11.7	14.1	0	0	11.1	11.9	15.5	0	0	0	0	Pisaster	170	17	7	2	1
373	6/29/2014	2	4	2014JuneLate	SJI	Richardson	11.55711404	12.41161404	11.05718421	12.00862281	1	133	0.165413534	0.165413534	12	11.033333	11.154	11.88	10.81	11.832	11	12.5	0	0	10.7	11.8	24	0	0	0	0	Pisaster	180	18	8	0	0
373.1	6/29/2014	2	4	2014JuneLate	SJI	Richardson	11.55711404	12.41161404	11.05718421	12.00862281	1	133	0.165413534	0.165413534	12	11.033333	11.154	11.88	10.81	11.832	11	12.5	0	0	10.7	11.8	24	0	0	0	0	Pisaster	180	18	8	0	0
373.2	6/29/2014	2	4	2014JuneLate	SJI	Richardson	11.55711404	12.41161404	11.05718421	12.00862281	1	133	0.165413534	0.165413534	12	11.033333	11.154	11.88	10.81	11.832	11	12.5	0	0	10.7	11.8	24	0	0	0	0	Pisaster	180	18	8	0	0
3731	6/29/2014	2	4	2014JuneLate	SJI	Richardson	11.55711404	12.41161404	11.05718421	12.00862281	1	133	0.165413534	0.165413534	12	11.033333	11.154	11.88	10.81	11.832	11	12.5	0	0	10.7	11.8	24	0	0	0	0	Pisaster	180	18	8	1	1
382	6/29/2014	2	4	2014JuneLate	SJI	Richardson	11.55711404	12.41161404	11.05718421	12.00862281	2	58	0.620689655	0.706896552	12	10.566667	11.154	11.88	10.81	11.832	11	12.5	0	0	10.7	11.8	24	0	0	0	0	Pisaster	180	18	8	0	0
382.1	6/29/2014	2	4	2014JuneLate	SJI	Richardson	11.55711404	12.41161404	11.05718421	12.00862281	2	58	0.620689655	0.706896552	12	10.566667	11.154	11.88	10.81	11.832	11	12.5	0	0	10.7	11.8	24	0	0	0	0	Pisaster	180	18	8	0	0
382.11	6/29/2014	2	4	2014JuneLate	SJI	Richardson	11.55711404	12.41161404	11.05718421	12.00862281	2	58	0.620689655	0.706896552	12	10.566667	11.154	11.88	10.81	11.832	11	12.5	0	0	10.7	11.8	24	0	0	0	0	Pisaster	180	18	8	1	1
382.2	6/29/2014	2	4	2014JuneLate	SJI	Richardson	11.55711404	12.41161404	11.05718421	12.00862281	2	58	0.620689655	0.706896552	12	10.566667	11.154	11.88	10.81	11.832	11	12.5	0	0	10.7	11.8	24	0	0	0	0	Pisaster	180	18	8	0	0
3821	6/29/2014	2	4	2014JuneLate	SJI	Richardson	11.55711404	12.41161404	11.05718421	12.00862281	2	58	0.620689655	0.706896552	12	10.566667	11.154	11.88	10.81	11.832	11	12.5	0	0	10.7	11.8	24	0	0	0	0	Pisaster	180	18	8	1	1
388	6/29/2014	2	4	2014JuneLate	SJI	Richardson	11.55711404	12.41161404	11.05718421	12.00862281	3	95	0.094736842	0.094736842	12	10.7	11.154	11.88	10.81	11.832	11	12.5	0	0	10.7	11.8	24	0	0	0	0	Pisaster	180	18	8	0	0
388.1	6/29/2014	2	4	2014JuneLate	SJI	Richardson	11.55711404	12.41161404	11.05718421	12.00862281	3	95	0.094736842	0.094736842	12	10.7	11.154	11.88	10.81	11.832	11	12.5	0	0	10.7	11.8	24	0	0	0	0	Pisaster	180	18	8	0	0
388.11	6/29/2014	2	4	2014JuneLate	SJI	Richardson	11.55711404	12.41161404	11.05718421	12.00862281	3	95	0.094736842	0.094736842	12	10.7	11.154	11.88	10.81	11.832	11	12.5	0	0	10.7	11.8	24	0	0	0	0	Pisaster	180	18	8	1	1
3881	6/29/2014	2	4	2014JuneLate	SJI	Richardson	11.55711404	12.41161404	11.05718421	12.00862281	3	95	0.094736842	0.094736842	12	10.7	11.154	11.88	10.81	11.832	11	12.5	0	0	10.7	11.8	24	0	0	0	0	Pisaster	180	18	8	1	1
570	7/14/2014	17	289	2014JulyEarly	SJI	Richardson	11.55711404	12.41161404	11.05718421	12.00862281	1	133	0.090225564	0.090225564	14	11.466667	12.071	13.016	11.269	11.953	11.7	14.1	0	0	11.1	11.9	15.5	0	0	0	0	Pisaster	180	18	8	0	0
5701	7/14/2014	17	289	2014JulyEarly	SJI	Richardson	11.55711404	12.41161404	11.05718421	12.00862281	1	133	0.090225564	0.090225564	14	11.466667	12.071	13.016	11.269	11.953	11.7	14.1	0	0	11.1	11.9	15.5	0	0	0	0	Pisaster	180	18	8	2	1
579	7/14/2014	17	289	2014JulyEarly	SJI	Richardson	11.55711404	12.41161404	11.05718421	12.00862281	2	58	0.362068966	0.362068966	14		12.071	13.016	11.269	11.953	11.7	14.1	0	0	11.1	11.9	15.5	0	0	0	0	Pisaster	180	18	8	0	0
734	8/11/2014	45	2025	2014AugustEarly	SJI	Richardson	11.55711404	12.41161404	11.05718421	12.00862281	3	95	0.010526316	0.010526316	14	11.866667	12.547	14.218	12.37	14.361	12.6	15	0	0	11.9	14.4	13.5	0	0	0	0	Pisaster	180	18	8	2	1
374	6/29/2014	2	4	2014JuneLate	SJI	Richardson	11.55711404	12.41161404	11.05718421	12.00862281	1	133	0.165413534	0.165413534	12	11.033333	11.154	11.88	10.81	11.832	11	12.5	0	0	10.7	11.8	24	0	0	0	0	Pisaster	190	19	9	1	1
383	6/29/2014	2	4	2014JuneLate	SJI	Richardson	11.55711404	12.41161404	11.05718421	12.00862281	2	58	0.620689655	0.706896552	12	10.566667	11.154	11.88	10.81	11.832	11	12.5	0	0	10.7	11.8	24	0	0	0	0	Pisaster	190	19	9	0	0
383.1	6/29/2014	2	4	2014JuneLate	SJI	Richardson	11.55711404	12.41161404	11.05718421	12.00862281	2	58	0.620689655	0.706896552	12	10.566667	11.154	11.88	10.81	11.832	11	12.5	0	0	10.7	11.8	24	0	0	0	0	Pisaster	190	19	9	0	0
383.11	6/29/2014	2	4	2014JuneLate	SJI	Richardson	11.55711404	12.41161404	11.05718421	12.00862281	2	58	0.620689655	0.706896552	12	10.566667	11.154	11.88	10.81	11.832	11	12.5	0	0	10.7	11.8	24	0	0	0	0	Pisaster	190	19	9	1	1
3831	6/29/2014	2	4	2014JuneLate	SJI	Richardson	11.55711404	12.41161404	11.05718421	12.00862281	2	58	0.620689655	0.706896552	12	10.566667	11.154	11.88	10.81	11.832	11	12.5	0	0	10.7	11.8	24	0	0	0	0	Pisaster	190	19	9	1	1
580	7/14/2014	17	289	2014JulyEarly	SJI	Richardson	11.55711404	12.41161404	11.05718421	12.00862281	2	58	0.362068966	0.362068966	14		12.071	13.016	11.269	11.953	11.7	14.1	0	0	11.1	11.9	15.5	0	0	0	0	Pisaster	190	19	9	0	0
5801	7/14/2014	17	289	2014JulyEarly	SJI	Richardson	11.55711404	12.41161404	11.05718421	12.00862281	2	58	0.362068966	0.362068966	14		12.071	13.016	11.269	11.953	11.7	14.1	0	0	11.1	11.9	15.5	0	0	0	0	Pisaster	190	19	9	1	1
375	6/29/2014	2	4	2014JuneLate	SJI	Richardson	11.55711404	12.41161404	11.05718421	12.00862281	1	133	0.165413534	0.165413534	12	11.033333	11.154	11.88	10.81	11.832	11	12.5	0	0	10.7	11.8	24	0	0	0	0	Pisaster	200	20	10	0	0
384	6/29/2014	2	4	2014JuneLate	SJI	Richardson	11.55711404	12.41161404	11.05718421	12.00862281	2	58	0.620689655	0.706896552	12	10.566667	11.154	11.88	10.81	11.832	11	12.5	0	0	10.7	11.8	24	0	0	0	0	Pisaster	200	20	10	0	0
384.1	6/29/2014	2	4	2014JuneLate	SJI	Richardson	11.55711404	12.41161404	11.05718421	12.00862281	2	58	0.620689655	0.706896552	12	10.566667	11.154	11.88	10.81	11.832	11	12.5	0	0	10.7	11.8	24	0	0	0	0	Pisaster	200	20	10	0	0
384.11	6/29/2014	2	4	2014JuneLate	SJI	Richardson	11.55711404	12.41161404	11.05718421	12.00862281	2	58	0.620689655	0.706896552	12	10.566667	11.154	11.88	10.81	11.832	11	12.5	0	0	10.7	11.8	24	0	0	0	0	Pisaster	200	20	10	1	1
384.2	6/29/2014	2	4	2014JuneLate	SJI	Richardson	11.55711404	12.41161404	11.05718421	12.00862281	2	58	0.620689655	0.706896552	12	10.566667	11.154	11.88	10.81	11.832	11	12.5	0	0	10.7	11.8	24	0	0	0	0	Pisaster	200	20	10	0	0
3841	6/29/2014	2	4	2014JuneLate	SJI	Richardson	11.55711404	12.41161404	11.05718421	12.00862281	2	58	0.620689655	0.706896552	12	10.566667	11.154	11.88	10.81	11.832	11	12.5	0	0	10.7	11.8	24	0	0	0	0	Pisaster	200	20	10	1	1
3842	6/29/2014	2	4	2014JuneLate	SJI	Richardson	11.55711404	12.41161404	11.05718421	12.00862281	2	58	0.620689655	0.706896552	12	10.566667	11.154	11.88	10.81	11.832	11	12.5	0	0	10.7	11.8	24	0	0	0	0	Pisaster	200	20	10	3	1
389	6/29/2014	2	4	2014JuneLate	SJI	Richardson	11.55711404	12.41161404	11.05718421	12.00862281	3	95	0.094736842	0.094736842	12	10.7	11.154	11.88	10.81	11.832	11	12.5	0	0	10.7	11.8	24	0	0	0	0	Pisaster	200	20	10	0	0
581	7/14/2014	17	289	2014JulyEarly	SJI	Richardson	11.55711404	12.41161404	11.05718421	12.00862281	2	58	0.362068966	0.362068966	14		12.071	13.016	11.269	11.953	11.7	14.1	0	0	11.1	11.9	15.5	0	0	0	0	Pisaster	200	20	10	0	0
581.1	7/14/2014	17	289	2014JulyEarly	SJI	Richardson	11.55711404	12.41161404	11.05718421	12.00862281	2	58	0.362068966	0.362068966	14		12.071	13.016	11.269	11.953	11.7	14.1	0	0	11.1	11.9	15.5	0	0	0	0	Pisaster	200	20	10	0	0
5811	7/14/2014	17	289	2014JulyEarly	SJI	Richardson	11.55711404	12.41161404	11.05718421	12.00862281	2	58	0.362068966	0.362068966	14		12.071	13.016	11.269	11.953	11.7	14.1	0	0	11.1	11.9	15.5	0	0	0	0	Pisaster	200	20	10	1	1
586	7/14/2014	17	289	2014JulyEarly	SJI	Richardson	11.55711404	12.41161404	11.05718421	12.00862281	3	95	0.073684211	0.073684211	14		12.071	13.016	11.269	11.953	11.7	14.1	0	0	11.1	11.9	15.5	0	0	0	0	Pisaster	200	20	10	3	1
732	8/11/2014	45	2025	2014AugustEarly	SJI	Richardson	11.55711404	12.41161404	11.05718421	12.00862281	2	58	0.051724138	0.120689655	14	11.533333	12.547	14.218	12.37	14.361	12.6	15	0	0	11.9	14.4	13.5	0	0	0	0	Pisaster	200	20	10	2	1
281	6/28/2014	1	1	2014JuneLate	SJI	Rosario	22.66022831	28.2076157	21.58084814	23.4520155	2	285	0.375438596	0.396491228	14	15.5	22.748	25.55	21.481	23.857	22.2	47.2	108	666.5652	21.3	23.9	18	18	95.7402	336	2025.8112	Pisaster	10	1	-9	0	0
281.1	6/28/2014	1	1	2014JuneLate	SJI	Rosario	22.66022831	28.2076157	21.58084814	23.4520155	2	285	0.375438596	0.396491228	14	15.5	22.748	25.55	21.481	23.857	22.2	47.2	108	666.5652	21.3	23.9	18	18	95.7402	336	2025.8112	Pisaster	10	1	-9	0	0
281.2	6/28/2014	1	1	2014JuneLate	SJI	Rosario	22.66022831	28.2076157	21.58084814	23.4520155	2	285	0.375438596	0.396491228	14	15.5	22.748	25.55	21.481	23.857	22.2	47.2	108	666.5652	21.3	23.9	18	18	95.7402	336	2025.8112	Pisaster	10	1	-9	0	0
691	8/9/2014	43	1849	2014AugustEarly	SJI	Rosario	22.66022831	28.2076157	21.58084814	23.4520155	4	157	0.108280255	0.108280255	14	18.5	17.641	18.818	15.477	16.534	16.8	19.8	100	160.75	16.9	21.1	14	8	17.5864	307.5	584.71125	Pisaster	10	1	-9	0	0
691.1	8/9/2014	43	1849	2014AugustEarly	SJI	Rosario	22.66022831	28.2076157	21.58084814	23.4520155	4	157	0.108280255	0.108280255	14	18.5	17.641	18.818	15.477	16.534	16.8	19.8	100	160.75	16.9	21.1	14	8	17.5864	307.5	584.71125	Pisaster	10	1	-9	0	0
691.2	8/9/2014	43	1849	2014AugustEarly	SJI	Rosario	22.66022831	28.2076157	21.58084814	23.4520155	4	157	0.108280255	0.108280255	14	18.5	17.641	18.818	15.477	16.534	16.8	19.8	100	160.75	16.9	21.1	14	8	17.5864	307.5	584.71125	Pisaster	10	1	-9	0	0
691.3	8/9/2014	43	1849	2014AugustEarly	SJI	Rosario	22.66022831	28.2076157	21.58084814	23.4520155	4	157	0.108280255	0.108280255	14	18.5	17.641	18.818	15.477	16.534	16.8	19.8	100	160.75	16.9	21.1	14	8	17.5864	307.5	584.71125	Pisaster	10	1	-9	0	0
92	6/14/2014	-13	169	2014JuneEarly	SJI	Rosario	22.66022831	28.2076157	21.58084814	23.4520155	4	157	1.063694268	1.063694268	5	14.466667	22.974	29.966	22.132	23.593	23	30	39.5	275.46115	22.1	23.6	8	8	49.056	120	814.944	Pisaster	20	2	-8	0	0
282	6/28/2014	1	1	2014JuneLate	SJI	Rosario	22.66022831	28.2076157	21.58084814	23.4520155	2	285	0.375438596	0.396491228	14	15.5	22.748	25.55	21.481	23.857	22.2	47.2	108	666.5652	21.3	23.9	18	18	95.7402	336	2025.8112	Pisaster	20	2	-8	0	0
296	6/28/2014	1	1	2014JuneLate	SJI	Rosario	22.66022831	28.2076157	21.58084814	23.4520155	3	173	0.809248555	0.809248555	14	15.166667	22.748	25.55	21.481	23.857	22.2	47.2	108	666.5652	21.3	23.9	18	18	95.7402	336	2025.8112	Pisaster	20	2	-8	0	0
296.1	6/28/2014	1	1	2014JuneLate	SJI	Rosario	22.66022831	28.2076157	21.58084814	23.4520155	3	173	0.809248555	0.809248555	14	15.166667	22.748	25.55	21.481	23.857	22.2	47.2	108	666.5652	21.3	23.9	18	18	95.7402	336	2025.8112	Pisaster	20	2	-8	0	0
312	6/28/2014	1	1	2014JuneLate	SJI	Rosario	22.66022831	28.2076157	21.58084814	23.4520155	4	157	0.197452229	0.203821656	14	15.366667	22.748	25.55	21.481	23.857	22.2	47.2	108	666.5652	21.3	23.9	18	18	95.7402	336	2025.8112	Pisaster	20	2	-8	1	1
504	7/12/2014	15	225	2014JulyEarly	SJI	Rosario	22.66022831	28.2076157	21.58084814	23.4520155	4	157	0.171974522	0.171974522	14	15.833333	24.042	34.15	23.192	25.671	22.6	34.2	108	707.7564	22.2	25.7	16	16	98.488	336	2028.1632	Pisaster	20	2	-8	0	0
692	8/9/2014	43	1849	2014AugustEarly	SJI	Rosario	22.66022831	28.2076157	21.58084814	23.4520155	4	157	0.108280255	0.108280255	14	18.5	17.641	18.818	15.477	16.534	16.8	19.8	100	160.75	16.9	21.1	14	8	17.5864	307.5	584.71125	Pisaster	20	2	-8	0	0
692.1	8/9/2014	43	1849	2014AugustEarly	SJI	Rosario	22.66022831	28.2076157	21.58084814	23.4520155	4	157	0.108280255	0.108280255	14	18.5	17.641	18.818	15.477	16.534	16.8	19.8	100	160.75	16.9	21.1	14	8	17.5864	307.5	584.71125	Pisaster	20	2	-8	0	0
6922	8/9/2014	43	1849	2014AugustEarly	SJI	Rosario	22.66022831	28.2076157	21.58084814	23.4520155	4	157	0.108280255	0.108280255	14	18.5	17.641	18.818	15.477	16.534	16.8	19.8	100	160.75	16.9	21.1	14	8	17.5864	307.5	584.71125	Pisaster	20	2	-8	2	1
692.2	8/9/2014	43	1849	2014AugustEarly	SJI	Rosario	22.66022831	28.2076157	21.58084814	23.4520155	4	157	0.108280255	0.108280255	14	18.5	17.641	18.818	15.477	16.534	16.8	19.8	100	160.75	16.9	21.1	14	8	17.5864	307.5	584.71125	Pisaster	20	2	-8	0	0
692.3	8/9/2014	43	1849	2014AugustEarly	SJI	Rosario	22.66022831	28.2076157	21.58084814	23.4520155	4	157	0.108280255	0.108280255	14	18.5	17.641	18.818	15.477	16.534	16.8	19.8	100	160.75	16.9	21.1	14	8	17.5864	307.5	584.71125	Pisaster	20	2	-8	0	0
692.4	8/9/2014	43	1849	2014AugustEarly	SJI	Rosario	22.66022831	28.2076157	21.58084814	23.4520155	4	157	0.108280255	0.108280255	14	18.5	17.641	18.818	15.477	16.534	16.8	19.8	100	160.75	16.9	21.1	14	8	17.5864	307.5	584.71125	Pisaster	20	2	-8	0	0
692.5	8/9/2014	43	1849	2014AugustEarly	SJI	Rosario	22.66022831	28.2076157	21.58084814	23.4520155	4	157	0.108280255	0.108280255	14	18.5	17.641	18.818	15.477	16.534	16.8	19.8	100	160.75	16.9	21.1	14	8	17.5864	307.5	584.71125	Pisaster	20	2	-8	0	0
692.6	8/9/2014	43	1849	2014AugustEarly	SJI	Rosario	22.66022831	28.2076157	21.58084814	23.4520155	4	157	0.108280255	0.108280255	14	18.5	17.641	18.818	15.477	16.534	16.8	19.8	100	160.75	16.9	21.1	14	8	17.5864	307.5	584.71125	Pisaster	20	2	-8	0	0
692.7	8/9/2014	43	1849	2014AugustEarly	SJI	Rosario	22.66022831	28.2076157	21.58084814	23.4520155	4	157	0.108280255	0.108280255	14	18.5	17.641	18.818	15.477	16.534	16.8	19.8	100	160.75	16.9	21.1	14	8	17.5864	307.5	584.71125	Pisaster	20	2	-8	0	0
6921	8/9/2014	43	1849	2014AugustEarly	SJI	Rosario	22.66022831	28.2076157	21.58084814	23.4520155	4	157	0.108280255	0.108280255	14	18.5	17.641	18.818	15.477	16.534	16.8	19.8	100	160.75	16.9	21.1	14	8	17.5864	307.5	584.71125	Pisaster	20	2	-8	1	1
6923	8/9/2014	43	1849	2014AugustEarly	SJI	Rosario	22.66022831	28.2076157	21.58084814	23.4520155	4	157	0.108280255	0.108280255	14	18.5	17.641	18.818	15.477	16.534	16.8	19.8	100	160.75	16.9	21.1	14	8	17.5864	307.5	584.71125	Pisaster	20	2	-8	4	1
283	6/28/2014	1	1	2014JuneLate	SJI	Rosario	22.66022831	28.2076157	21.58084814	23.4520155	2	285	0.375438596	0.396491228	14	15.5	22.748	25.55	21.481	23.857	22.2	47.2	108	666.5652	21.3	23.9	18	18	95.7402	336	2025.8112	Pisaster	30	3	-7	0	0
283.1	6/28/2014	1	1	2014JuneLate	SJI	Rosario	22.66022831	28.2076157	21.58084814	23.4520155	2	285	0.375438596	0.396491228	14	15.5	22.748	25.55	21.481	23.857	22.2	47.2	108	666.5652	21.3	23.9	18	18	95.7402	336	2025.8112	Pisaster	30	3	-7	0	0
297	6/28/2014	1	1	2014JuneLate	SJI	Rosario	22.66022831	28.2076157	21.58084814	23.4520155	3	173	0.809248555	0.809248555	14	15.166667	22.748	25.55	21.481	23.857	22.2	47.2	108	666.5652	21.3	23.9	18	18	95.7402	336	2025.8112	Pisaster	30	3	-7	0	0
297.1	6/28/2014	1	1	2014JuneLate	SJI	Rosario	22.66022831	28.2076157	21.58084814	23.4520155	3	173	0.809248555	0.809248555	14	15.166667	22.748	25.55	21.481	23.857	22.2	47.2	108	666.5652	21.3	23.9	18	18	95.7402	336	2025.8112	Pisaster	30	3	-7	0	0
297.2	6/28/2014	1	1	2014JuneLate	SJI	Rosario	22.66022831	28.2076157	21.58084814	23.4520155	3	173	0.809248555	0.809248555	14	15.166667	22.748	25.55	21.481	23.857	22.2	47.2	108	666.5652	21.3	23.9	18	18	95.7402	336	2025.8112	Pisaster	30	3	-7	0	0
297.3	6/28/2014	1	1	2014JuneLate	SJI	Rosario	22.66022831	28.2076157	21.58084814	23.4520155	3	173	0.809248555	0.809248555	14	15.166667	22.748	25.55	21.481	23.857	22.2	47.2	108	666.5652	21.3	23.9	18	18	95.7402	336	2025.8112	Pisaster	30	3	-7	0	0
313	6/28/2014	1	1	2014JuneLate	SJI	Rosario	22.66022831	28.2076157	21.58084814	23.4520155	4	157	0.197452229	0.203821656	14	15.366667	22.748	25.55	21.481	23.857	22.2	47.2	108	666.5652	21.3	23.9	18	18	95.7402	336	2025.8112	Pisaster	30	3	-7	0	0
313.1	6/28/2014	1	1	2014JuneLate	SJI	Rosario	22.66022831	28.2076157	21.58084814	23.4520155	4	157	0.197452229	0.203821656	14	15.366667	22.748	25.55	21.481	23.857	22.2	47.2	108	666.5652	21.3	23.9	18	18	95.7402	336	2025.8112	Pisaster	30	3	-7	0	0
313.2	6/28/2014	1	1	2014JuneLate	SJI	Rosario	22.66022831	28.2076157	21.58084814	23.4520155	4	157	0.197452229	0.203821656	14	15.366667	22.748	25.55	21.481	23.857	22.2	47.2	108	666.5652	21.3	23.9	18	18	95.7402	336	2025.8112	Pisaster	30	3	-7	0	0
3131	6/28/2014	1	1	2014JuneLate	SJI	Rosario	22.66022831	28.2076157	21.58084814	23.4520155	4	157	0.197452229	0.203821656	14	15.366667	22.748	25.55	21.481	23.857	22.2	47.2	108	666.5652	21.3	23.9	18	18	95.7402	336	2025.8112	Pisaster	30	3	-7	4	1
505	7/12/2014	15	225	2014JulyEarly	SJI	Rosario	22.66022831	28.2076157	21.58084814	23.4520155	4	157	0.171974522	0.171974522	14	15.833333	24.042	34.15	23.192	25.671	22.6	34.2	108	707.7564	22.2	25.7	16	16	98.488	336	2028.1632	Pisaster	30	3	-7	0	0
505.1	7/12/2014	15	225	2014JulyEarly	SJI	Rosario	22.66022831	28.2076157	21.58084814	23.4520155	4	157	0.171974522	0.171974522	14	15.833333	24.042	34.15	23.192	25.671	22.6	34.2	108	707.7564	22.2	25.7	16	16	98.488	336	2028.1632	Pisaster	30	3	-7	0	0
505.2	7/12/2014	15	225	2014JulyEarly	SJI	Rosario	22.66022831	28.2076157	21.58084814	23.4520155	4	157	0.171974522	0.171974522	14	15.833333	24.042	34.15	23.192	25.671	22.6	34.2	108	707.7564	22.2	25.7	16	16	98.488	336	2028.1632	Pisaster	30	3	-7	0	0
5051	7/12/2014	15	225	2014JulyEarly	SJI	Rosario	22.66022831	28.2076157	21.58084814	23.4520155	4	157	0.171974522	0.171974522	14	15.833333	24.042	34.15	23.192	25.671	22.6	34.2	108	707.7564	22.2	25.7	16	16	98.488	336	2028.1632	Pisaster	30	3	-7	1	1
693	8/9/2014	43	1849	2014AugustEarly	SJI	Rosario	22.66022831	28.2076157	21.58084814	23.4520155	4	157	0.108280255	0.108280255	14	18.5	17.641	18.818	15.477	16.534	16.8	19.8	100	160.75	16.9	21.1	14	8	17.5864	307.5	584.71125	Pisaster	30	3	-7	0	0
693.1	8/9/2014	43	1849	2014AugustEarly	SJI	Rosario	22.66022831	28.2076157	21.58084814	23.4520155	4	157	0.108280255	0.108280255	14	18.5	17.641	18.818	15.477	16.534	16.8	19.8	100	160.75	16.9	21.1	14	8	17.5864	307.5	584.71125	Pisaster	30	3	-7	0	0
693.11	8/9/2014	43	1849	2014AugustEarly	SJI	Rosario	22.66022831	28.2076157	21.58084814	23.4520155	4	157	0.108280255	0.108280255	14	18.5	17.641	18.818	15.477	16.534	16.8	19.8	100	160.75	16.9	21.1	14	8	17.5864	307.5	584.71125	Pisaster	30	3	-7	1	1
693.21	8/9/2014	43	1849	2014AugustEarly	SJI	Rosario	22.66022831	28.2076157	21.58084814	23.4520155	4	157	0.108280255	0.108280255	14	18.5	17.641	18.818	15.477	16.534	16.8	19.8	100	160.75	16.9	21.1	14	8	17.5864	307.5	584.71125	Pisaster	30	3	-7	1	1
6931	8/9/2014	43	1849	2014AugustEarly	SJI	Rosario	22.66022831	28.2076157	21.58084814	23.4520155	4	157	0.108280255	0.108280255	14	18.5	17.641	18.818	15.477	16.534	16.8	19.8	100	160.75	16.9	21.1	14	8	17.5864	307.5	584.71125	Pisaster	30	3	-7	1	1
693.2	8/9/2014	43	1849	2014AugustEarly	SJI	Rosario	22.66022831	28.2076157	21.58084814	23.4520155	4	157	0.108280255	0.108280255	14	18.5	17.641	18.818	15.477	16.534	16.8	19.8	100	160.75	16.9	21.1	14	8	17.5864	307.5	584.71125	Pisaster	30	3	-7	0	0
693.3	8/9/2014	43	1849	2014AugustEarly	SJI	Rosario	22.66022831	28.2076157	21.58084814	23.4520155	4	157	0.108280255	0.108280255	14	18.5	17.641	18.818	15.477	16.534	16.8	19.8	100	160.75	16.9	21.1	14	8	17.5864	307.5	584.71125	Pisaster	30	3	-7	0	0
693.31	8/9/2014	43	1849	2014AugustEarly	SJI	Rosario	22.66022831	28.2076157	21.58084814	23.4520155	4	157	0.108280255	0.108280255	14	18.5	17.641	18.818	15.477	16.534	16.8	19.8	100	160.75	16.9	21.1	14	8	17.5864	307.5	584.71125	Pisaster	30	3	-7	1	1
693.4	8/9/2014	43	1849	2014AugustEarly	SJI	Rosario	22.66022831	28.2076157	21.58084814	23.4520155	4	157	0.108280255	0.108280255	14	18.5	17.641	18.818	15.477	16.534	16.8	19.8	100	160.75	16.9	21.1	14	8	17.5864	307.5	584.71125	Pisaster	30	3	-7	0	0
693.41	8/9/2014	43	1849	2014AugustEarly	SJI	Rosario	22.66022831	28.2076157	21.58084814	23.4520155	4	157	0.108280255	0.108280255	14	18.5	17.641	18.818	15.477	16.534	16.8	19.8	100	160.75	16.9	21.1	14	8	17.5864	307.5	584.71125	Pisaster	30	3	-7	1	1
6932	8/9/2014	43	1849	2014AugustEarly	SJI	Rosario	22.66022831	28.2076157	21.58084814	23.4520155	4	157	0.108280255	0.108280255	14	18.5	17.641	18.818	15.477	16.534	16.8	19.8	100	160.75	16.9	21.1	14	8	17.5864	307.5	584.71125	Pisaster	30	3	-7	2	1
93	6/14/2014	-13	169	2014JuneEarly	SJI	Rosario	22.66022831	28.2076157	21.58084814	23.4520155	4	157	1.063694268	1.063694268	5	14.466667	22.974	29.966	22.132	23.593	23	30	39.5	275.46115	22.1	23.6	8	8	49.056	120	814.944	Pisaster	40	4	-6	0	0
93.1	6/14/2014	-13	169	2014JuneEarly	SJI	Rosario	22.66022831	28.2076157	21.58084814	23.4520155	4	157	1.063694268	1.063694268	5	14.466667	22.974	29.966	22.132	23.593	23	30	39.5	275.46115	22.1	23.6	8	8	49.056	120	814.944	Pisaster	40	4	-6	0	0
284	6/28/2014	1	1	2014JuneLate	SJI	Rosario	22.66022831	28.2076157	21.58084814	23.4520155	2	285	0.375438596	0.396491228	14	15.5	22.748	25.55	21.481	23.857	22.2	47.2	108	666.5652	21.3	23.9	18	18	95.7402	336	2025.8112	Pisaster	40	4	-6	0	0
284.1	6/28/2014	1	1	2014JuneLate	SJI	Rosario	22.66022831	28.2076157	21.58084814	23.4520155	2	285	0.375438596	0.396491228	14	15.5	22.748	25.55	21.481	23.857	22.2	47.2	108	666.5652	21.3	23.9	18	18	95.7402	336	2025.8112	Pisaster	40	4	-6	0	0
298	6/28/2014	1	1	2014JuneLate	SJI	Rosario	22.66022831	28.2076157	21.58084814	23.4520155	3	173	0.809248555	0.809248555	14	15.166667	22.748	25.55	21.481	23.857	22.2	47.2	108	666.5652	21.3	23.9	18	18	95.7402	336	2025.8112	Pisaster	40	4	-6	0	0
298.1	6/28/2014	1	1	2014JuneLate	SJI	Rosario	22.66022831	28.2076157	21.58084814	23.4520155	3	173	0.809248555	0.809248555	14	15.166667	22.748	25.55	21.481	23.857	22.2	47.2	108	666.5652	21.3	23.9	18	18	95.7402	336	2025.8112	Pisaster	40	4	-6	0	0
2981	6/28/2014	1	1	2014JuneLate	SJI	Rosario	22.66022831	28.2076157	21.58084814	23.4520155	3	173	0.809248555	0.809248555	14	15.166667	22.748	25.55	21.481	23.857	22.2	47.2	108	666.5652	21.3	23.9	18	18	95.7402	336	2025.8112	Pisaster	40	4	-6	3	1
314	6/28/2014	1	1	2014JuneLate	SJI	Rosario	22.66022831	28.2076157	21.58084814	23.4520155	4	157	0.197452229	0.203821656	14	15.366667	22.748	25.55	21.481	23.857	22.2	47.2	108	666.5652	21.3	23.9	18	18	95.7402	336	2025.8112	Pisaster	40	4	-6	1	1
314.1	6/28/2014	1	1	2014JuneLate	SJI	Rosario	22.66022831	28.2076157	21.58084814	23.4520155	4	157	0.197452229	0.203821656	14	15.366667	22.748	25.55	21.481	23.857	22.2	47.2	108	666.5652	21.3	23.9	18	18	95.7402	336	2025.8112	Pisaster	40	4	-6	1	1
694	8/9/2014	43	1849	2014AugustEarly	SJI	Rosario	22.66022831	28.2076157	21.58084814	23.4520155	4	157	0.108280255	0.108280255	14	18.5	17.641	18.818	15.477	16.534	16.8	19.8	100	160.75	16.9	21.1	14	8	17.5864	307.5	584.71125	Pisaster	40	4	-6	0	0
694.11	8/9/2014	43	1849	2014AugustEarly	SJI	Rosario	22.66022831	28.2076157	21.58084814	23.4520155	4	157	0.108280255	0.108280255	14	18.5	17.641	18.818	15.477	16.534	16.8	19.8	100	160.75	16.9	21.1	14	8	17.5864	307.5	584.71125	Pisaster	40	4	-6	1	1
6941	8/9/2014	43	1849	2014AugustEarly	SJI	Rosario	22.66022831	28.2076157	21.58084814	23.4520155	4	157	0.108280255	0.108280255	14	18.5	17.641	18.818	15.477	16.534	16.8	19.8	100	160.75	16.9	21.1	14	8	17.5864	307.5	584.71125	Pisaster	40	4	-6	1	1
694.1	8/9/2014	43	1849	2014AugustEarly	SJI	Rosario	22.66022831	28.2076157	21.58084814	23.4520155	4	157	0.108280255	0.108280255	14	18.5	17.641	18.818	15.477	16.534	16.8	19.8	100	160.75	16.9	21.1	14	8	17.5864	307.5	584.71125	Pisaster	40	4	-6	0	0
694.2	8/9/2014	43	1849	2014AugustEarly	SJI	Rosario	22.66022831	28.2076157	21.58084814	23.4520155	4	157	0.108280255	0.108280255	14	18.5	17.641	18.818	15.477	16.534	16.8	19.8	100	160.75	16.9	21.1	14	8	17.5864	307.5	584.71125	Pisaster	40	4	-6	1	1
694.3	8/9/2014	43	1849	2014AugustEarly	SJI	Rosario	22.66022831	28.2076157	21.58084814	23.4520155	4	157	0.108280255	0.108280255	14	18.5	17.641	18.818	15.477	16.534	16.8	19.8	100	160.75	16.9	21.1	14	8	17.5864	307.5	584.71125	Pisaster	40	4	-6	1	1
694.4	8/9/2014	43	1849	2014AugustEarly	SJI	Rosario	22.66022831	28.2076157	21.58084814	23.4520155	4	157	0.108280255	0.108280255	14	18.5	17.641	18.818	15.477	16.534	16.8	19.8	100	160.75	16.9	21.1	14	8	17.5864	307.5	584.71125	Pisaster	40	4	-6	1	1
694.5	8/9/2014	43	1849	2014AugustEarly	SJI	Rosario	22.66022831	28.2076157	21.58084814	23.4520155	4	157	0.108280255	0.108280255	14	18.5	17.641	18.818	15.477	16.534	16.8	19.8	100	160.75	16.9	21.1	14	8	17.5864	307.5	584.71125	Pisaster	40	4	-6	1	1
81	6/14/2014	-13	169	2014JuneEarly	SJI	Rosario	22.66022831	28.2076157	21.58084814	23.4520155	3	173	0.536842105	0.728323699	5	13.966667	22.974	29.966	22.132	23.593	23	30	39.5	275.46115	22.1	23.6	8	8	49.056	120	814.944	Pisaster	50	5	-5	0	0
94	6/14/2014	-13	169	2014JuneEarly	SJI	Rosario	22.66022831	28.2076157	21.58084814	23.4520155	4	157	1.063694268	1.063694268	5	14.466667	22.974	29.966	22.132	23.593	23	30	39.5	275.46115	22.1	23.6	8	8	49.056	120	814.944	Pisaster	50	5	-5	3	1
285	6/28/2014	1	1	2014JuneLate	SJI	Rosario	22.66022831	28.2076157	21.58084814	23.4520155	2	285	0.375438596	0.396491228	14	15.5	22.748	25.55	21.481	23.857	22.2	47.2	108	666.5652	21.3	23.9	18	18	95.7402	336	2025.8112	Pisaster	50	5	-5	1	1
2851	6/28/2014	1	1	2014JuneLate	SJI	Rosario	22.66022831	28.2076157	21.58084814	23.4520155	2	285	0.375438596	0.396491228	14	15.5	22.748	25.55	21.481	23.857	22.2	47.2	108	666.5652	21.3	23.9	18	18	95.7402	336	2025.8112	Pisaster	50	5	-5	2	1
299	6/28/2014	1	1	2014JuneLate	SJI	Rosario	22.66022831	28.2076157	21.58084814	23.4520155	3	173	0.809248555	0.809248555	14	15.166667	22.748	25.55	21.481	23.857	22.2	47.2	108	666.5652	21.3	23.9	18	18	95.7402	336	2025.8112	Pisaster	50	5	-5	0	0
299.1	6/28/2014	1	1	2014JuneLate	SJI	Rosario	22.66022831	28.2076157	21.58084814	23.4520155	3	173	0.809248555	0.809248555	14	15.166667	22.748	25.55	21.481	23.857	22.2	47.2	108	666.5652	21.3	23.9	18	18	95.7402	336	2025.8112	Pisaster	50	5	-5	0	0
315	6/28/2014	1	1	2014JuneLate	SJI	Rosario	22.66022831	28.2076157	21.58084814	23.4520155	4	157	0.197452229	0.203821656	14	15.366667	22.748	25.55	21.481	23.857	22.2	47.2	108	666.5652	21.3	23.9	18	18	95.7402	336	2025.8112	Pisaster	50	5	-5	1	1
506	7/12/2014	15	225	2014JulyEarly	SJI	Rosario	22.66022831	28.2076157	21.58084814	23.4520155	4	157	0.171974522	0.171974522	14	15.833333	24.042	34.15	23.192	25.671	22.6	34.2	108	707.7564	22.2	25.7	16	16	98.488	336	2028.1632	Pisaster	50	5	-5	0	0
695	8/9/2014	43	1849	2014AugustEarly	SJI	Rosario	22.66022831	28.2076157	21.58084814	23.4520155	4	157	0.108280255	0.108280255	14	18.5	17.641	18.818	15.477	16.534	16.8	19.8	100	160.75	16.9	21.1	14	8	17.5864	307.5	584.71125	Pisaster	50	5	-5	0	0
6951	8/9/2014	43	1849	2014AugustEarly	SJI	Rosario	22.66022831	28.2076157	21.58084814	23.4520155	4	157	0.108280255	0.108280255	14	18.5	17.641	18.818	15.477	16.534	16.8	19.8	100	160.75	16.9	21.1	14	8	17.5864	307.5	584.71125	Pisaster	50	5	-5	1	1
82	6/14/2014	-13	169	2014JuneEarly	SJI	Rosario	22.66022831	28.2076157	21.58084814	23.4520155	3	173	0.536842105	0.728323699	5	13.966667	22.974	29.966	22.132	23.593	23	30	39.5	275.46115	22.1	23.6	8	8	49.056	120	814.944	Pisaster	60	6	-4	0	0
95	6/14/2014	-13	169	2014JuneEarly	SJI	Rosario	22.66022831	28.2076157	21.58084814	23.4520155	4	157	1.063694268	1.063694268	5	14.466667	22.974	29.966	22.132	23.593	23	30	39.5	275.46115	22.1	23.6	8	8	49.056	120	814.944	Pisaster	60	6	-4	0	0
286	6/28/2014	1	1	2014JuneLate	SJI	Rosario	22.66022831	28.2076157	21.58084814	23.4520155	2	285	0.375438596	0.396491228	14	15.5	22.748	25.55	21.481	23.857	22.2	47.2	108	666.5652	21.3	23.9	18	18	95.7402	336	2025.8112	Pisaster	60	6	-4	0	0
286.1	6/28/2014	1	1	2014JuneLate	SJI	Rosario	22.66022831	28.2076157	21.58084814	23.4520155	2	285	0.375438596	0.396491228	14	15.5	22.748	25.55	21.481	23.857	22.2	47.2	108	666.5652	21.3	23.9	18	18	95.7402	336	2025.8112	Pisaster	60	6	-4	0	0
300	6/28/2014	1	1	2014JuneLate	SJI	Rosario	22.66022831	28.2076157	21.58084814	23.4520155	3	173	0.809248555	0.809248555	14	15.166667	22.748	25.55	21.481	23.857	22.2	47.2	108	666.5652	21.3	23.9	18	18	95.7402	336	2025.8112	Pisaster	60	6	-4	0	0
300.1	6/28/2014	1	1	2014JuneLate	SJI	Rosario	22.66022831	28.2076157	21.58084814	23.4520155	3	173	0.809248555	0.809248555	14	15.166667	22.748	25.55	21.481	23.857	22.2	47.2	108	666.5652	21.3	23.9	18	18	95.7402	336	2025.8112	Pisaster	60	6	-4	0	0
316	6/28/2014	1	1	2014JuneLate	SJI	Rosario	22.66022831	28.2076157	21.58084814	23.4520155	4	157	0.197452229	0.203821656	14	15.366667	22.748	25.55	21.481	23.857	22.2	47.2	108	666.5652	21.3	23.9	18	18	95.7402	336	2025.8112	Pisaster	60	6	-4	1	1
316.1	6/28/2014	1	1	2014JuneLate	SJI	Rosario	22.66022831	28.2076157	21.58084814	23.4520155	4	157	0.197452229	0.203821656	14	15.366667	22.748	25.55	21.481	23.857	22.2	47.2	108	666.5652	21.3	23.9	18	18	95.7402	336	2025.8112	Pisaster	60	6	-4	1	1
316.2	6/28/2014	1	1	2014JuneLate	SJI	Rosario	22.66022831	28.2076157	21.58084814	23.4520155	4	157	0.197452229	0.203821656	14	15.366667	22.748	25.55	21.481	23.857	22.2	47.2	108	666.5652	21.3	23.9	18	18	95.7402	336	2025.8112	Pisaster	60	6	-4	1	1
316.3	6/28/2014	1	1	2014JuneLate	SJI	Rosario	22.66022831	28.2076157	21.58084814	23.4520155	4	157	0.197452229	0.203821656	14	15.366667	22.748	25.55	21.481	23.857	22.2	47.2	108	666.5652	21.3	23.9	18	18	95.7402	336	2025.8112	Pisaster	60	6	-4	1	1
507	7/12/2014	15	225	2014JulyEarly	SJI	Rosario	22.66022831	28.2076157	21.58084814	23.4520155	4	157	0.171974522	0.171974522	14	15.833333	24.042	34.15	23.192	25.671	22.6	34.2	108	707.7564	22.2	25.7	16	16	98.488	336	2028.1632	Pisaster	60	6	-4	1	1
507.1	7/12/2014	15	225	2014JulyEarly	SJI	Rosario	22.66022831	28.2076157	21.58084814	23.4520155	4	157	0.171974522	0.171974522	14	15.833333	24.042	34.15	23.192	25.671	22.6	34.2	108	707.7564	22.2	25.7	16	16	98.488	336	2028.1632	Pisaster	60	6	-4	1	1
5071	7/12/2014	15	225	2014JulyEarly	SJI	Rosario	22.66022831	28.2076157	21.58084814	23.4520155	4	157	0.171974522	0.171974522	14	15.833333	24.042	34.15	23.192	25.671	22.6	34.2	108	707.7564	22.2	25.7	16	16	98.488	336	2028.1632	Pisaster	60	6	-4	2	1
287	6/28/2014	1	1	2014JuneLate	SJI	Rosario	22.66022831	28.2076157	21.58084814	23.4520155	2	285	0.375438596	0.396491228	14	15.5	22.748	25.55	21.481	23.857	22.2	47.2	108	666.5652	21.3	23.9	18	18	95.7402	336	2025.8112	Pisaster	70	7	-3	0	0
301	6/28/2014	1	1	2014JuneLate	SJI	Rosario	22.66022831	28.2076157	21.58084814	23.4520155	3	173	0.809248555	0.809248555	14	15.166667	22.748	25.55	21.481	23.857	22.2	47.2	108	666.5652	21.3	23.9	18	18	95.7402	336	2025.8112	Pisaster	70	7	-3	0	0
301.1	6/28/2014	1	1	2014JuneLate	SJI	Rosario	22.66022831	28.2076157	21.58084814	23.4520155	3	173	0.809248555	0.809248555	14	15.166667	22.748	25.55	21.481	23.857	22.2	47.2	108	666.5652	21.3	23.9	18	18	95.7402	336	2025.8112	Pisaster	70	7	-3	0	0
301.2	6/28/2014	1	1	2014JuneLate	SJI	Rosario	22.66022831	28.2076157	21.58084814	23.4520155	3	173	0.809248555	0.809248555	14	15.166667	22.748	25.55	21.481	23.857	22.2	47.2	108	666.5652	21.3	23.9	18	18	95.7402	336	2025.8112	Pisaster	70	7	-3	0	0
301.3	6/28/2014	1	1	2014JuneLate	SJI	Rosario	22.66022831	28.2076157	21.58084814	23.4520155	3	173	0.809248555	0.809248555	14	15.166667	22.748	25.55	21.481	23.857	22.2	47.2	108	666.5652	21.3	23.9	18	18	95.7402	336	2025.8112	Pisaster	70	7	-3	0	0
301.4	6/28/2014	1	1	2014JuneLate	SJI	Rosario	22.66022831	28.2076157	21.58084814	23.4520155	3	173	0.809248555	0.809248555	14	15.166667	22.748	25.55	21.481	23.857	22.2	47.2	108	666.5652	21.3	23.9	18	18	95.7402	336	2025.8112	Pisaster	70	7	-3	0	0
301.5	6/28/2014	1	1	2014JuneLate	SJI	Rosario	22.66022831	28.2076157	21.58084814	23.4520155	3	173	0.809248555	0.809248555	14	15.166667	22.748	25.55	21.481	23.857	22.2	47.2	108	666.5652	21.3	23.9	18	18	95.7402	336	2025.8112	Pisaster	70	7	-3	0	0
301.6	6/28/2014	1	1	2014JuneLate	SJI	Rosario	22.66022831	28.2076157	21.58084814	23.4520155	3	173	0.809248555	0.809248555	14	15.166667	22.748	25.55	21.481	23.857	22.2	47.2	108	666.5652	21.3	23.9	18	18	95.7402	336	2025.8112	Pisaster	70	7	-3	0	0
301.7	6/28/2014	1	1	2014JuneLate	SJI	Rosario	22.66022831	28.2076157	21.58084814	23.4520155	3	173	0.809248555	0.809248555	14	15.166667	22.748	25.55	21.481	23.857	22.2	47.2	108	666.5652	21.3	23.9	18	18	95.7402	336	2025.8112	Pisaster	70	7	-3	0	0
301.8	6/28/2014	1	1	2014JuneLate	SJI	Rosario	22.66022831	28.2076157	21.58084814	23.4520155	3	173	0.809248555	0.809248555	14	15.166667	22.748	25.55	21.481	23.857	22.2	47.2	108	666.5652	21.3	23.9	18	18	95.7402	336	2025.8112	Pisaster	70	7	-3	0	0
301.9	6/28/2014	1	1	2014JuneLate	SJI	Rosario	22.66022831	28.2076157	21.58084814	23.4520155	3	173	0.809248555	0.809248555	14	15.166667	22.748	25.55	21.481	23.857	22.2	47.2	108	666.5652	21.3	23.9	18	18	95.7402	336	2025.8112	Pisaster	70	7	-3	0	0
3011	6/28/2014	1	1	2014JuneLate	SJI	Rosario	22.66022831	28.2076157	21.58084814	23.4520155	3	173	0.809248555	0.809248555	14	15.166667	22.748	25.55	21.481	23.857	22.2	47.2	108	666.5652	21.3	23.9	18	18	95.7402	336	2025.8112	Pisaster	70	7	-3	1	1
317	6/28/2014	1	1	2014JuneLate	SJI	Rosario	22.66022831	28.2076157	21.58084814	23.4520155	4	157	0.197452229	0.203821656	14	15.366667	22.748	25.55	21.481	23.857	22.2	47.2	108	666.5652	21.3	23.9	18	18	95.7402	336	2025.8112	Pisaster	70	7	-3	0	0
317.1	6/28/2014	1	1	2014JuneLate	SJI	Rosario	22.66022831	28.2076157	21.58084814	23.4520155	4	157	0.197452229	0.203821656	14	15.366667	22.748	25.55	21.481	23.857	22.2	47.2	108	666.5652	21.3	23.9	18	18	95.7402	336	2025.8112	Pisaster	70	7	-3	1	1
3171	6/28/2014	1	1	2014JuneLate	SJI	Rosario	22.66022831	28.2076157	21.58084814	23.4520155	4	157	0.197452229	0.203821656	14	15.366667	22.748	25.55	21.481	23.857	22.2	47.2	108	666.5652	21.3	23.9	18	18	95.7402	336	2025.8112	Pisaster	70	7	-3	1	1
487	7/12/2014	15	225	2014JulyEarly	SJI	Rosario	22.66022831	28.2076157	21.58084814	23.4520155	2	285	0.129824561	0.136842105	14	16.2	24.042	34.15	23.192	25.671	22.6	34.2	108	707.7564	22.2	25.7	16	16	98.488	336	2028.1632	Pisaster	70	7	-3	1	1
496	7/12/2014	15	225	2014JulyEarly	SJI	Rosario	22.66022831	28.2076157	21.58084814	23.4520155	3	173	0.231213873	0.23699422	14	17.4	24.042	34.15	23.192	25.671	22.6	34.2	108	707.7564	22.2	25.7	16	16	98.488	336	2028.1632	Pisaster	70	7	-3	1	1
4961	7/12/2014	15	225	2014JulyEarly	SJI	Rosario	22.66022831	28.2076157	21.58084814	23.4520155	3	173	0.231213873	0.23699422	14	17.4	24.042	34.15	23.192	25.671	22.6	34.2	108	707.7564	22.2	25.7	16	16	98.488	336	2028.1632	Pisaster	70	7	-3	2	1
4962	7/12/2014	15	225	2014JulyEarly	SJI	Rosario	22.66022831	28.2076157	21.58084814	23.4520155	3	173	0.231213873	0.23699422	14	17.4	24.042	34.15	23.192	25.671	22.6	34.2	108	707.7564	22.2	25.7	16	16	98.488	336	2028.1632	Pisaster	70	7	-3	4	1
508.1	7/12/2014	15	225	2014JulyEarly	SJI	Rosario	22.66022831	28.2076157	21.58084814	23.4520155	4	157	0.171974522	0.171974522	14	15.833333	24.042	34.15	23.192	25.671	22.6	34.2	108	707.7564	22.2	25.7	16	16	98.488	336	2028.1632	Pisaster	70	7	-3	1	1
508	7/12/2014	15	225	2014JulyEarly	SJI	Rosario	22.66022831	28.2076157	21.58084814	23.4520155	4	157	0.171974522	0.171974522	14	15.833333	24.042	34.15	23.192	25.671	22.6	34.2	108	707.7564	22.2	25.7	16	16	98.488	336	2028.1632	Pisaster	70	7	-3	1	1
5081	7/12/2014	15	225	2014JulyEarly	SJI	Rosario	22.66022831	28.2076157	21.58084814	23.4520155	4	157	0.171974522	0.171974522	14	15.833333	24.042	34.15	23.192	25.671	22.6	34.2	108	707.7564	22.2	25.7	16	16	98.488	336	2028.1632	Pisaster	70	7	-3	4	1
696	8/9/2014	43	1849	2014AugustEarly	SJI	Rosario	22.66022831	28.2076157	21.58084814	23.4520155	4	157	0.108280255	0.108280255	14	18.5	17.641	18.818	15.477	16.534	16.8	19.8	100	160.75	16.9	21.1	14	8	17.5864	307.5	584.71125	Pisaster	70	7	-3	0	0
696.1	8/9/2014	43	1849	2014AugustEarly	SJI	Rosario	22.66022831	28.2076157	21.58084814	23.4520155	4	157	0.108280255	0.108280255	14	18.5	17.641	18.818	15.477	16.534	16.8	19.8	100	160.75	16.9	21.1	14	8	17.5864	307.5	584.71125	Pisaster	70	7	-3	1	1
696.2	8/9/2014	43	1849	2014AugustEarly	SJI	Rosario	22.66022831	28.2076157	21.58084814	23.4520155	4	157	0.108280255	0.108280255	14	18.5	17.641	18.818	15.477	16.534	16.8	19.8	100	160.75	16.9	21.1	14	8	17.5864	307.5	584.71125	Pisaster	70	7	-3	1	1
696.3	8/9/2014	43	1849	2014AugustEarly	SJI	Rosario	22.66022831	28.2076157	21.58084814	23.4520155	4	157	0.108280255	0.108280255	14	18.5	17.641	18.818	15.477	16.534	16.8	19.8	100	160.75	16.9	21.1	14	8	17.5864	307.5	584.71125	Pisaster	70	7	-3	1	1
696.4	8/9/2014	43	1849	2014AugustEarly	SJI	Rosario	22.66022831	28.2076157	21.58084814	23.4520155	4	157	0.108280255	0.108280255	14	18.5	17.641	18.818	15.477	16.534	16.8	19.8	100	160.75	16.9	21.1	14	8	17.5864	307.5	584.71125	Pisaster	70	7	-3	1	1
6961	8/9/2014	43	1849	2014AugustEarly	SJI	Rosario	22.66022831	28.2076157	21.58084814	23.4520155	4	157	0.108280255	0.108280255	14	18.5	17.641	18.818	15.477	16.534	16.8	19.8	100	160.75	16.9	21.1	14	8	17.5864	307.5	584.71125	Pisaster	70	7	-3	1	1
83	6/14/2014	-13	169	2014JuneEarly	SJI	Rosario	22.66022831	28.2076157	21.58084814	23.4520155	3	173	0.536842105	0.728323699	5	13.966667	22.974	29.966	22.132	23.593	23	30	39.5	275.46115	22.1	23.6	8	8	49.056	120	814.944	Pisaster	80	8	-2	0	0
288	6/28/2014	1	1	2014JuneLate	SJI	Rosario	22.66022831	28.2076157	21.58084814	23.4520155	2	285	0.375438596	0.396491228	14	15.5	22.748	25.55	21.481	23.857	22.2	47.2	108	666.5652	21.3	23.9	18	18	95.7402	336	2025.8112	Pisaster	80	8	-2	0	0
288.1	6/28/2014	1	1	2014JuneLate	SJI	Rosario	22.66022831	28.2076157	21.58084814	23.4520155	2	285	0.375438596	0.396491228	14	15.5	22.748	25.55	21.481	23.857	22.2	47.2	108	666.5652	21.3	23.9	18	18	95.7402	336	2025.8112	Pisaster	80	8	-2	0	0
288.2	6/28/2014	1	1	2014JuneLate	SJI	Rosario	22.66022831	28.2076157	21.58084814	23.4520155	2	285	0.375438596	0.396491228	14	15.5	22.748	25.55	21.481	23.857	22.2	47.2	108	666.5652	21.3	23.9	18	18	95.7402	336	2025.8112	Pisaster	80	8	-2	0	0
288.3	6/28/2014	1	1	2014JuneLate	SJI	Rosario	22.66022831	28.2076157	21.58084814	23.4520155	2	285	0.375438596	0.396491228	14	15.5	22.748	25.55	21.481	23.857	22.2	47.2	108	666.5652	21.3	23.9	18	18	95.7402	336	2025.8112	Pisaster	80	8	-2	0	0
288.4	6/28/2014	1	1	2014JuneLate	SJI	Rosario	22.66022831	28.2076157	21.58084814	23.4520155	2	285	0.375438596	0.396491228	14	15.5	22.748	25.55	21.481	23.857	22.2	47.2	108	666.5652	21.3	23.9	18	18	95.7402	336	2025.8112	Pisaster	80	8	-2	0	0
302	6/28/2014	1	1	2014JuneLate	SJI	Rosario	22.66022831	28.2076157	21.58084814	23.4520155	3	173	0.809248555	0.809248555	14	15.166667	22.748	25.55	21.481	23.857	22.2	47.2	108	666.5652	21.3	23.9	18	18	95.7402	336	2025.8112	Pisaster	80	8	-2	0	0
302.1	6/28/2014	1	1	2014JuneLate	SJI	Rosario	22.66022831	28.2076157	21.58084814	23.4520155	3	173	0.809248555	0.809248555	14	15.166667	22.748	25.55	21.481	23.857	22.2	47.2	108	666.5652	21.3	23.9	18	18	95.7402	336	2025.8112	Pisaster	80	8	-2	0	0
302.1	6/28/2014	1	1	2014JuneLate	SJI	Rosario	22.66022831	28.2076157	21.58084814	23.4520155	3	173	0.809248555	0.809248555	14	15.166667	22.748	25.55	21.481	23.857	22.2	47.2	108	666.5652	21.3	23.9	18	18	95.7402	336	2025.8112	Pisaster	80	8	-2	0	0
302.11	6/28/2014	1	1	2014JuneLate	SJI	Rosario	22.66022831	28.2076157	21.58084814	23.4520155	3	173	0.809248555	0.809248555	14	15.166667	22.748	25.55	21.481	23.857	22.2	47.2	108	666.5652	21.3	23.9	18	18	95.7402	336	2025.8112	Pisaster	80	8	-2	0	0
302.12	6/28/2014	1	1	2014JuneLate	SJI	Rosario	22.66022831	28.2076157	21.58084814	23.4520155	3	173	0.809248555	0.809248555	14	15.166667	22.748	25.55	21.481	23.857	22.2	47.2	108	666.5652	21.3	23.9	18	18	95.7402	336	2025.8112	Pisaster	80	8	-2	0	0
302.13	6/28/2014	1	1	2014JuneLate	SJI	Rosario	22.66022831	28.2076157	21.58084814	23.4520155	3	173	0.809248555	0.809248555	14	15.166667	22.748	25.55	21.481	23.857	22.2	47.2	108	666.5652	21.3	23.9	18	18	95.7402	336	2025.8112	Pisaster	80	8	-2	0	0
302.2	6/28/2014	1	1	2014JuneLate	SJI	Rosario	22.66022831	28.2076157	21.58084814	23.4520155	3	173	0.809248555	0.809248555	14	15.166667	22.748	25.55	21.481	23.857	22.2	47.2	108	666.5652	21.3	23.9	18	18	95.7402	336	2025.8112	Pisaster	80	8	-2	0	0
302.3	6/28/2014	1	1	2014JuneLate	SJI	Rosario	22.66022831	28.2076157	21.58084814	23.4520155	3	173	0.809248555	0.809248555	14	15.166667	22.748	25.55	21.481	23.857	22.2	47.2	108	666.5652	21.3	23.9	18	18	95.7402	336	2025.8112	Pisaster	80	8	-2	0	0
302.4	6/28/2014	1	1	2014JuneLate	SJI	Rosario	22.66022831	28.2076157	21.58084814	23.4520155	3	173	0.809248555	0.809248555	14	15.166667	22.748	25.55	21.481	23.857	22.2	47.2	108	666.5652	21.3	23.9	18	18	95.7402	336	2025.8112	Pisaster	80	8	-2	0	0
302.5	6/28/2014	1	1	2014JuneLate	SJI	Rosario	22.66022831	28.2076157	21.58084814	23.4520155	3	173	0.809248555	0.809248555	14	15.166667	22.748	25.55	21.481	23.857	22.2	47.2	108	666.5652	21.3	23.9	18	18	95.7402	336	2025.8112	Pisaster	80	8	-2	0	0
302.6	6/28/2014	1	1	2014JuneLate	SJI	Rosario	22.66022831	28.2076157	21.58084814	23.4520155	3	173	0.809248555	0.809248555	14	15.166667	22.748	25.55	21.481	23.857	22.2	47.2	108	666.5652	21.3	23.9	18	18	95.7402	336	2025.8112	Pisaster	80	8	-2	0	0
302.7	6/28/2014	1	1	2014JuneLate	SJI	Rosario	22.66022831	28.2076157	21.58084814	23.4520155	3	173	0.809248555	0.809248555	14	15.166667	22.748	25.55	21.481	23.857	22.2	47.2	108	666.5652	21.3	23.9	18	18	95.7402	336	2025.8112	Pisaster	80	8	-2	0	0
302.8	6/28/2014	1	1	2014JuneLate	SJI	Rosario	22.66022831	28.2076157	21.58084814	23.4520155	3	173	0.809248555	0.809248555	14	15.166667	22.748	25.55	21.481	23.857	22.2	47.2	108	666.5652	21.3	23.9	18	18	95.7402	336	2025.8112	Pisaster	80	8	-2	0	0
302.9	6/28/2014	1	1	2014JuneLate	SJI	Rosario	22.66022831	28.2076157	21.58084814	23.4520155	3	173	0.809248555	0.809248555	14	15.166667	22.748	25.55	21.481	23.857	22.2	47.2	108	666.5652	21.3	23.9	18	18	95.7402	336	2025.8112	Pisaster	80	8	-2	0	0
3021	6/28/2014	1	1	2014JuneLate	SJI	Rosario	22.66022831	28.2076157	21.58084814	23.4520155	3	173	0.809248555	0.809248555	14	15.166667	22.748	25.55	21.481	23.857	22.2	47.2	108	666.5652	21.3	23.9	18	18	95.7402	336	2025.8112	Pisaster	80	8	-2	1	1
3022	6/28/2014	1	1	2014JuneLate	SJI	Rosario	22.66022831	28.2076157	21.58084814	23.4520155	3	173	0.809248555	0.809248555	14	15.166667	22.748	25.55	21.481	23.857	22.2	47.2	108	666.5652	21.3	23.9	18	18	95.7402	336	2025.8112	Pisaster	80	8	-2	2	1
318	6/28/2014	1	1	2014JuneLate	SJI	Rosario	22.66022831	28.2076157	21.58084814	23.4520155	4	157	0.197452229	0.203821656	14	15.366667	22.748	25.55	21.481	23.857	22.2	47.2	108	666.5652	21.3	23.9	18	18	95.7402	336	2025.8112	Pisaster	80	8	-2	0	0
318.1	6/28/2014	1	1	2014JuneLate	SJI	Rosario	22.66022831	28.2076157	21.58084814	23.4520155	4	157	0.197452229	0.203821656	14	15.366667	22.748	25.55	21.481	23.857	22.2	47.2	108	666.5652	21.3	23.9	18	18	95.7402	336	2025.8112	Pisaster	80	8	-2	1	1
318.2	6/28/2014	1	1	2014JuneLate	SJI	Rosario	22.66022831	28.2076157	21.58084814	23.4520155	4	157	0.197452229	0.203821656	14	15.366667	22.748	25.55	21.481	23.857	22.2	47.2	108	666.5652	21.3	23.9	18	18	95.7402	336	2025.8112	Pisaster	80	8	-2	1	1
318.3	6/28/2014	1	1	2014JuneLate	SJI	Rosario	22.66022831	28.2076157	21.58084814	23.4520155	4	157	0.197452229	0.203821656	14	15.366667	22.748	25.55	21.481	23.857	22.2	47.2	108	666.5652	21.3	23.9	18	18	95.7402	336	2025.8112	Pisaster	80	8	-2	1	1
3181	6/28/2014	1	1	2014JuneLate	SJI	Rosario	22.66022831	28.2076157	21.58084814	23.4520155	4	157	0.197452229	0.203821656	14	15.366667	22.748	25.55	21.481	23.857	22.2	47.2	108	666.5652	21.3	23.9	18	18	95.7402	336	2025.8112	Pisaster	80	8	-2	1	1
488	7/12/2014	15	225	2014JulyEarly	SJI	Rosario	22.66022831	28.2076157	21.58084814	23.4520155	2	285	0.129824561	0.136842105	14	16.2	24.042	34.15	23.192	25.671	22.6	34.2	108	707.7564	22.2	25.7	16	16	98.488	336	2028.1632	Pisaster	80	8	-2	3	1
497	7/12/2014	15	225	2014JulyEarly	SJI	Rosario	22.66022831	28.2076157	21.58084814	23.4520155	3	173	0.231213873	0.23699422	14	17.4	24.042	34.15	23.192	25.671	22.6	34.2	108	707.7564	22.2	25.7	16	16	98.488	336	2028.1632	Pisaster	80	8	-2	3	1
497.1	7/12/2014	15	225	2014JulyEarly	SJI	Rosario	22.66022831	28.2076157	21.58084814	23.4520155	3	173	0.231213873	0.23699422	14	17.4	24.042	34.15	23.192	25.671	22.6	34.2	108	707.7564	22.2	25.7	16	16	98.488	336	2028.1632	Pisaster	80	8	-2	4	1
4971	7/12/2014	15	225	2014JulyEarly	SJI	Rosario	22.66022831	28.2076157	21.58084814	23.4520155	3	173	0.231213873	0.23699422	14	17.4	24.042	34.15	23.192	25.671	22.6	34.2	108	707.7564	22.2	25.7	16	16	98.488	336	2028.1632	Pisaster	80	8	-2	4	1
497.2	7/12/2014	15	225	2014JulyEarly	SJI	Rosario	22.66022831	28.2076157	21.58084814	23.4520155	3	173	0.231213873	0.23699422	14	17.4	24.042	34.15	23.192	25.671	22.6	34.2	108	707.7564	22.2	25.7	16	16	98.488	336	2028.1632	Pisaster	80	8	-2	4	1
509.1	7/12/2014	15	225	2014JulyEarly	SJI	Rosario	22.66022831	28.2076157	21.58084814	23.4520155	4	157	0.171974522	0.171974522	14	15.833333	24.042	34.15	23.192	25.671	22.6	34.2	108	707.7564	22.2	25.7	16	16	98.488	336	2028.1632	Pisaster	80	8	-2	0	0
509.11	7/12/2014	15	225	2014JulyEarly	SJI	Rosario	22.66022831	28.2076157	21.58084814	23.4520155	4	157	0.171974522	0.171974522	14	15.833333	24.042	34.15	23.192	25.671	22.6	34.2	108	707.7564	22.2	25.7	16	16	98.488	336	2028.1632	Pisaster	80	8	-2	1	1
509.12	7/12/2014	15	225	2014JulyEarly	SJI	Rosario	22.66022831	28.2076157	21.58084814	23.4520155	4	157	0.171974522	0.171974522	14	15.833333	24.042	34.15	23.192	25.671	22.6	34.2	108	707.7564	22.2	25.7	16	16	98.488	336	2028.1632	Pisaster	80	8	-2	2	1
5091	7/12/2014	15	225	2014JulyEarly	SJI	Rosario	22.66022831	28.2076157	21.58084814	23.4520155	4	157	0.171974522	0.171974522	14	15.833333	24.042	34.15	23.192	25.671	22.6	34.2	108	707.7564	22.2	25.7	16	16	98.488	336	2028.1632	Pisaster	80	8	-2	1	1
5092	7/12/2014	15	225	2014JulyEarly	SJI	Rosario	22.66022831	28.2076157	21.58084814	23.4520155	4	157	0.171974522	0.171974522	14	15.833333	24.042	34.15	23.192	25.671	22.6	34.2	108	707.7564	22.2	25.7	16	16	98.488	336	2028.1632	Pisaster	80	8	-2	2	1
509	7/12/2014	15	225	2014JulyEarly	SJI	Rosario	22.66022831	28.2076157	21.58084814	23.4520155	4	157	0.171974522	0.171974522	14	15.833333	24.042	34.15	23.192	25.671	22.6	34.2	108	707.7564	22.2	25.7	16	16	98.488	336	2028.1632	Pisaster	80	8	-2	0	0
697	8/9/2014	43	1849	2014AugustEarly	SJI	Rosario	22.66022831	28.2076157	21.58084814	23.4520155	4	157	0.108280255	0.108280255	14	18.5	17.641	18.818	15.477	16.534	16.8	19.8	100	160.75	16.9	21.1	14	8	17.5864	307.5	584.71125	Pisaster	80	8	-2	0	0
697.1	8/9/2014	43	1849	2014AugustEarly	SJI	Rosario	22.66022831	28.2076157	21.58084814	23.4520155	4	157	0.108280255	0.108280255	14	18.5	17.641	18.818	15.477	16.534	16.8	19.8	100	160.75	16.9	21.1	14	8	17.5864	307.5	584.71125	Pisaster	80	8	-2	1	1
697.2	8/9/2014	43	1849	2014AugustEarly	SJI	Rosario	22.66022831	28.2076157	21.58084814	23.4520155	4	157	0.108280255	0.108280255	14	18.5	17.641	18.818	15.477	16.534	16.8	19.8	100	160.75	16.9	21.1	14	8	17.5864	307.5	584.71125	Pisaster	80	8	-2	1	1
6971	8/9/2014	43	1849	2014AugustEarly	SJI	Rosario	22.66022831	28.2076157	21.58084814	23.4520155	4	157	0.108280255	0.108280255	14	18.5	17.641	18.818	15.477	16.534	16.8	19.8	100	160.75	16.9	21.1	14	8	17.5864	307.5	584.71125	Pisaster	80	8	-2	1	1
84	6/14/2014	-13	169	2014JuneEarly	SJI	Rosario	22.66022831	28.2076157	21.58084814	23.4520155	3	173	0.536842105	0.728323699	5	13.966667	22.974	29.966	22.132	23.593	23	30	39.5	275.46115	22.1	23.6	8	8	49.056	120	814.944	Pisaster	90	9	-1	0	0
84.1	6/14/2014	-13	169	2014JuneEarly	SJI	Rosario	22.66022831	28.2076157	21.58084814	23.4520155	3	173	0.536842105	0.728323699	5	13.966667	22.974	29.966	22.132	23.593	23	30	39.5	275.46115	22.1	23.6	8	8	49.056	120	814.944	Pisaster	90	9	-1	0	0
84.2	6/14/2014	-13	169	2014JuneEarly	SJI	Rosario	22.66022831	28.2076157	21.58084814	23.4520155	3	173	0.536842105	0.728323699	5	13.966667	22.974	29.966	22.132	23.593	23	30	39.5	275.46115	22.1	23.6	8	8	49.056	120	814.944	Pisaster	90	9	-1	0	0
84.3	6/14/2014	-13	169	2014JuneEarly	SJI	Rosario	22.66022831	28.2076157	21.58084814	23.4520155	3	173	0.536842105	0.728323699	5	13.966667	22.974	29.966	22.132	23.593	23	30	39.5	275.46115	22.1	23.6	8	8	49.056	120	814.944	Pisaster	90	9	-1	0	0
84.4	6/14/2014	-13	169	2014JuneEarly	SJI	Rosario	22.66022831	28.2076157	21.58084814	23.4520155	3	173	0.536842105	0.728323699	5	13.966667	22.974	29.966	22.132	23.593	23	30	39.5	275.46115	22.1	23.6	8	8	49.056	120	814.944	Pisaster	90	9	-1	0	0
84.5	6/14/2014	-13	169	2014JuneEarly	SJI	Rosario	22.66022831	28.2076157	21.58084814	23.4520155	3	173	0.536842105	0.728323699	5	13.966667	22.974	29.966	22.132	23.593	23	30	39.5	275.46115	22.1	23.6	8	8	49.056	120	814.944	Pisaster	90	9	-1	0	0
84.6	6/14/2014	-13	169	2014JuneEarly	SJI	Rosario	22.66022831	28.2076157	21.58084814	23.4520155	3	173	0.536842105	0.728323699	5	13.966667	22.974	29.966	22.132	23.593	23	30	39.5	275.46115	22.1	23.6	8	8	49.056	120	814.944	Pisaster	90	9	-1	0	0
96	6/14/2014	-13	169	2014JuneEarly	SJI	Rosario	22.66022831	28.2076157	21.58084814	23.4520155	4	157	1.063694268	1.063694268	5	14.466667	22.974	29.966	22.132	23.593	23	30	39.5	275.46115	22.1	23.6	8	8	49.056	120	814.944	Pisaster	90	9	-1	0	0
289	6/28/2014	1	1	2014JuneLate	SJI	Rosario	22.66022831	28.2076157	21.58084814	23.4520155	2	285	0.375438596	0.396491228	14	15.5	22.748	25.55	21.481	23.857	22.2	47.2	108	666.5652	21.3	23.9	18	18	95.7402	336	2025.8112	Pisaster	90	9	-1	0	0
289.1	6/28/2014	1	1	2014JuneLate	SJI	Rosario	22.66022831	28.2076157	21.58084814	23.4520155	2	285	0.375438596	0.396491228	14	15.5	22.748	25.55	21.481	23.857	22.2	47.2	108	666.5652	21.3	23.9	18	18	95.7402	336	2025.8112	Pisaster	90	9	-1	0	0
289.1	6/28/2014	1	1	2014JuneLate	SJI	Rosario	22.66022831	28.2076157	21.58084814	23.4520155	2	285	0.375438596	0.396491228	14	15.5	22.748	25.55	21.481	23.857	22.2	47.2	108	666.5652	21.3	23.9	18	18	95.7402	336	2025.8112	Pisaster	90	9	-1	0	0
289.11	6/28/2014	1	1	2014JuneLate	SJI	Rosario	22.66022831	28.2076157	21.58084814	23.4520155	2	285	0.375438596	0.396491228	14	15.5	22.748	25.55	21.481	23.857	22.2	47.2	108	666.5652	21.3	23.9	18	18	95.7402	336	2025.8112	Pisaster	90	9	-1	1	1
289.2	6/28/2014	1	1	2014JuneLate	SJI	Rosario	22.66022831	28.2076157	21.58084814	23.4520155	2	285	0.375438596	0.396491228	14	15.5	22.748	25.55	21.481	23.857	22.2	47.2	108	666.5652	21.3	23.9	18	18	95.7402	336	2025.8112	Pisaster	90	9	-1	0	0
289.21	6/28/2014	1	1	2014JuneLate	SJI	Rosario	22.66022831	28.2076157	21.58084814	23.4520155	2	285	0.375438596	0.396491228	14	15.5	22.748	25.55	21.481	23.857	22.2	47.2	108	666.5652	21.3	23.9	18	18	95.7402	336	2025.8112	Pisaster	90	9	-1	1	1
289.3	6/28/2014	1	1	2014JuneLate	SJI	Rosario	22.66022831	28.2076157	21.58084814	23.4520155	2	285	0.375438596	0.396491228	14	15.5	22.748	25.55	21.481	23.857	22.2	47.2	108	666.5652	21.3	23.9	18	18	95.7402	336	2025.8112	Pisaster	90	9	-1	0	0
289.4	6/28/2014	1	1	2014JuneLate	SJI	Rosario	22.66022831	28.2076157	21.58084814	23.4520155	2	285	0.375438596	0.396491228	14	15.5	22.748	25.55	21.481	23.857	22.2	47.2	108	666.5652	21.3	23.9	18	18	95.7402	336	2025.8112	Pisaster	90	9	-1	0	0
289.5	6/28/2014	1	1	2014JuneLate	SJI	Rosario	22.66022831	28.2076157	21.58084814	23.4520155	2	285	0.375438596	0.396491228	14	15.5	22.748	25.55	21.481	23.857	22.2	47.2	108	666.5652	21.3	23.9	18	18	95.7402	336	2025.8112	Pisaster	90	9	-1	0	0
289.6	6/28/2014	1	1	2014JuneLate	SJI	Rosario	22.66022831	28.2076157	21.58084814	23.4520155	2	285	0.375438596	0.396491228	14	15.5	22.748	25.55	21.481	23.857	22.2	47.2	108	666.5652	21.3	23.9	18	18	95.7402	336	2025.8112	Pisaster	90	9	-1	0	0
289.7	6/28/2014	1	1	2014JuneLate	SJI	Rosario	22.66022831	28.2076157	21.58084814	23.4520155	2	285	0.375438596	0.396491228	14	15.5	22.748	25.55	21.481	23.857	22.2	47.2	108	666.5652	21.3	23.9	18	18	95.7402	336	2025.8112	Pisaster	90	9	-1	0	0
289.8	6/28/2014	1	1	2014JuneLate	SJI	Rosario	22.66022831	28.2076157	21.58084814	23.4520155	2	285	0.375438596	0.396491228	14	15.5	22.748	25.55	21.481	23.857	22.2	47.2	108	666.5652	21.3	23.9	18	18	95.7402	336	2025.8112	Pisaster	90	9	-1	0	0
289.9	6/28/2014	1	1	2014JuneLate	SJI	Rosario	22.66022831	28.2076157	21.58084814	23.4520155	2	285	0.375438596	0.396491228	14	15.5	22.748	25.55	21.481	23.857	22.2	47.2	108	666.5652	21.3	23.9	18	18	95.7402	336	2025.8112	Pisaster	90	9	-1	0	0
2891	6/28/2014	1	1	2014JuneLate	SJI	Rosario	22.66022831	28.2076157	21.58084814	23.4520155	2	285	0.375438596	0.396491228	14	15.5	22.748	25.55	21.481	23.857	22.2	47.2	108	666.5652	21.3	23.9	18	18	95.7402	336	2025.8112	Pisaster	90	9	-1	1	1
303	6/28/2014	1	1	2014JuneLate	SJI	Rosario	22.66022831	28.2076157	21.58084814	23.4520155	3	173	0.809248555	0.809248555	14	15.166667	22.748	25.55	21.481	23.857	22.2	47.2	108	666.5652	21.3	23.9	18	18	95.7402	336	2025.8112	Pisaster	90	9	-1	0	0
303.1	6/28/2014	1	1	2014JuneLate	SJI	Rosario	22.66022831	28.2076157	21.58084814	23.4520155	3	173	0.809248555	0.809248555	14	15.166667	22.748	25.55	21.481	23.857	22.2	47.2	108	666.5652	21.3	23.9	18	18	95.7402	336	2025.8112	Pisaster	90	9	-1	0	0
303.1	6/28/2014	1	1	2014JuneLate	SJI	Rosario	22.66022831	28.2076157	21.58084814	23.4520155	3	173	0.809248555	0.809248555	14	15.166667	22.748	25.55	21.481	23.857	22.2	47.2	108	666.5652	21.3	23.9	18	18	95.7402	336	2025.8112	Pisaster	90	9	-1	0	0
303.11	6/28/2014	1	1	2014JuneLate	SJI	Rosario	22.66022831	28.2076157	21.58084814	23.4520155	3	173	0.809248555	0.809248555	14	15.166667	22.748	25.55	21.481	23.857	22.2	47.2	108	666.5652	21.3	23.9	18	18	95.7402	336	2025.8112	Pisaster	90	9	-1	0	0
303.11	6/28/2014	1	1	2014JuneLate	SJI	Rosario	22.66022831	28.2076157	21.58084814	23.4520155	3	173	0.809248555	0.809248555	14	15.166667	22.748	25.55	21.481	23.857	22.2	47.2	108	666.5652	21.3	23.9	18	18	95.7402	336	2025.8112	Pisaster	90	9	-1	2	1
303.12	6/28/2014	1	1	2014JuneLate	SJI	Rosario	22.66022831	28.2076157	21.58084814	23.4520155	3	173	0.809248555	0.809248555	14	15.166667	22.748	25.55	21.481	23.857	22.2	47.2	108	666.5652	21.3	23.9	18	18	95.7402	336	2025.8112	Pisaster	90	9	-1	0	0
303.13	6/28/2014	1	1	2014JuneLate	SJI	Rosario	22.66022831	28.2076157	21.58084814	23.4520155	3	173	0.809248555	0.809248555	14	15.166667	22.748	25.55	21.481	23.857	22.2	47.2	108	666.5652	21.3	23.9	18	18	95.7402	336	2025.8112	Pisaster	90	9	-1	0	0
303.14	6/28/2014	1	1	2014JuneLate	SJI	Rosario	22.66022831	28.2076157	21.58084814	23.4520155	3	173	0.809248555	0.809248555	14	15.166667	22.748	25.55	21.481	23.857	22.2	47.2	108	666.5652	21.3	23.9	18	18	95.7402	336	2025.8112	Pisaster	90	9	-1	0	0
303.15	6/28/2014	1	1	2014JuneLate	SJI	Rosario	22.66022831	28.2076157	21.58084814	23.4520155	3	173	0.809248555	0.809248555	14	15.166667	22.748	25.55	21.481	23.857	22.2	47.2	108	666.5652	21.3	23.9	18	18	95.7402	336	2025.8112	Pisaster	90	9	-1	0	0
303.16	6/28/2014	1	1	2014JuneLate	SJI	Rosario	22.66022831	28.2076157	21.58084814	23.4520155	3	173	0.809248555	0.809248555	14	15.166667	22.748	25.55	21.481	23.857	22.2	47.2	108	666.5652	21.3	23.9	18	18	95.7402	336	2025.8112	Pisaster	90	9	-1	0	0
303.17	6/28/2014	1	1	2014JuneLate	SJI	Rosario	22.66022831	28.2076157	21.58084814	23.4520155	3	173	0.809248555	0.809248555	14	15.166667	22.748	25.55	21.481	23.857	22.2	47.2	108	666.5652	21.3	23.9	18	18	95.7402	336	2025.8112	Pisaster	90	9	-1	0	0
303.18	6/28/2014	1	1	2014JuneLate	SJI	Rosario	22.66022831	28.2076157	21.58084814	23.4520155	3	173	0.809248555	0.809248555	14	15.166667	22.748	25.55	21.481	23.857	22.2	47.2	108	666.5652	21.3	23.9	18	18	95.7402	336	2025.8112	Pisaster	90	9	-1	0	0
303.19	6/28/2014	1	1	2014JuneLate	SJI	Rosario	22.66022831	28.2076157	21.58084814	23.4520155	3	173	0.809248555	0.809248555	14	15.166667	22.748	25.55	21.481	23.857	22.2	47.2	108	666.5652	21.3	23.9	18	18	95.7402	336	2025.8112	Pisaster	90	9	-1	1	1
303.2	6/28/2014	1	1	2014JuneLate	SJI	Rosario	22.66022831	28.2076157	21.58084814	23.4520155	3	173	0.809248555	0.809248555	14	15.166667	22.748	25.55	21.481	23.857	22.2	47.2	108	666.5652	21.3	23.9	18	18	95.7402	336	2025.8112	Pisaster	90	9	-1	0	0
303.21	6/28/2014	1	1	2014JuneLate	SJI	Rosario	22.66022831	28.2076157	21.58084814	23.4520155	3	173	0.809248555	0.809248555	14	15.166667	22.748	25.55	21.481	23.857	22.2	47.2	108	666.5652	21.3	23.9	18	18	95.7402	336	2025.8112	Pisaster	90	9	-1	1	1
303.3	6/28/2014	1	1	2014JuneLate	SJI	Rosario	22.66022831	28.2076157	21.58084814	23.4520155	3	173	0.809248555	0.809248555	14	15.166667	22.748	25.55	21.481	23.857	22.2	47.2	108	666.5652	21.3	23.9	18	18	95.7402	336	2025.8112	Pisaster	90	9	-1	0	0
303.31	6/28/2014	1	1	2014JuneLate	SJI	Rosario	22.66022831	28.2076157	21.58084814	23.4520155	3	173	0.809248555	0.809248555	14	15.166667	22.748	25.55	21.481	23.857	22.2	47.2	108	666.5652	21.3	23.9	18	18	95.7402	336	2025.8112	Pisaster	90	9	-1	1	1
303.4	6/28/2014	1	1	2014JuneLate	SJI	Rosario	22.66022831	28.2076157	21.58084814	23.4520155	3	173	0.809248555	0.809248555	14	15.166667	22.748	25.55	21.481	23.857	22.2	47.2	108	666.5652	21.3	23.9	18	18	95.7402	336	2025.8112	Pisaster	90	9	-1	0	0
303.41	6/28/2014	1	1	2014JuneLate	SJI	Rosario	22.66022831	28.2076157	21.58084814	23.4520155	3	173	0.809248555	0.809248555	14	15.166667	22.748	25.55	21.481	23.857	22.2	47.2	108	666.5652	21.3	23.9	18	18	95.7402	336	2025.8112	Pisaster	90	9	-1	1	1
303.5	6/28/2014	1	1	2014JuneLate	SJI	Rosario	22.66022831	28.2076157	21.58084814	23.4520155	3	173	0.809248555	0.809248555	14	15.166667	22.748	25.55	21.481	23.857	22.2	47.2	108	666.5652	21.3	23.9	18	18	95.7402	336	2025.8112	Pisaster	90	9	-1	0	0
303.51	6/28/2014	1	1	2014JuneLate	SJI	Rosario	22.66022831	28.2076157	21.58084814	23.4520155	3	173	0.809248555	0.809248555	14	15.166667	22.748	25.55	21.481	23.857	22.2	47.2	108	666.5652	21.3	23.9	18	18	95.7402	336	2025.8112	Pisaster	90	9	-1	1	1
303.6	6/28/2014	1	1	2014JuneLate	SJI	Rosario	22.66022831	28.2076157	21.58084814	23.4520155	3	173	0.809248555	0.809248555	14	15.166667	22.748	25.55	21.481	23.857	22.2	47.2	108	666.5652	21.3	23.9	18	18	95.7402	336	2025.8112	Pisaster	90	9	-1	0	0
303.7	6/28/2014	1	1	2014JuneLate	SJI	Rosario	22.66022831	28.2076157	21.58084814	23.4520155	3	173	0.809248555	0.809248555	14	15.166667	22.748	25.55	21.481	23.857	22.2	47.2	108	666.5652	21.3	23.9	18	18	95.7402	336	2025.8112	Pisaster	90	9	-1	0	0
303.8	6/28/2014	1	1	2014JuneLate	SJI	Rosario	22.66022831	28.2076157	21.58084814	23.4520155	3	173	0.809248555	0.809248555	14	15.166667	22.748	25.55	21.481	23.857	22.2	47.2	108	666.5652	21.3	23.9	18	18	95.7402	336	2025.8112	Pisaster	90	9	-1	0	0
303.9	6/28/2014	1	1	2014JuneLate	SJI	Rosario	22.66022831	28.2076157	21.58084814	23.4520155	3	173	0.809248555	0.809248555	14	15.166667	22.748	25.55	21.481	23.857	22.2	47.2	108	666.5652	21.3	23.9	18	18	95.7402	336	2025.8112	Pisaster	90	9	-1	0	0
3031	6/28/2014	1	1	2014JuneLate	SJI	Rosario	22.66022831	28.2076157	21.58084814	23.4520155	3	173	0.809248555	0.809248555	14	15.166667	22.748	25.55	21.481	23.857	22.2	47.2	108	666.5652	21.3	23.9	18	18	95.7402	336	2025.8112	Pisaster	90	9	-1	1	1
3032	6/28/2014	1	1	2014JuneLate	SJI	Rosario	22.66022831	28.2076157	21.58084814	23.4520155	3	173	0.809248555	0.809248555	14	15.166667	22.748	25.55	21.481	23.857	22.2	47.2	108	666.5652	21.3	23.9	18	18	95.7402	336	2025.8112	Pisaster	90	9	-1	2	1
3033	6/28/2014	1	1	2014JuneLate	SJI	Rosario	22.66022831	28.2076157	21.58084814	23.4520155	3	173	0.809248555	0.809248555	14	15.166667	22.748	25.55	21.481	23.857	22.2	47.2	108	666.5652	21.3	23.9	18	18	95.7402	336	2025.8112	Pisaster	90	9	-1	3	1
319	6/28/2014	1	1	2014JuneLate	SJI	Rosario	22.66022831	28.2076157	21.58084814	23.4520155	4	157	0.197452229	0.203821656	14	15.366667	22.748	25.55	21.481	23.857	22.2	47.2	108	666.5652	21.3	23.9	18	18	95.7402	336	2025.8112	Pisaster	90	9	-1	0	0
319.1	6/28/2014	1	1	2014JuneLate	SJI	Rosario	22.66022831	28.2076157	21.58084814	23.4520155	4	157	0.197452229	0.203821656	14	15.366667	22.748	25.55	21.481	23.857	22.2	47.2	108	666.5652	21.3	23.9	18	18	95.7402	336	2025.8112	Pisaster	90	9	-1	0	0
319.11	6/28/2014	1	1	2014JuneLate	SJI	Rosario	22.66022831	28.2076157	21.58084814	23.4520155	4	157	0.197452229	0.203821656	14	15.366667	22.748	25.55	21.481	23.857	22.2	47.2	108	666.5652	21.3	23.9	18	18	95.7402	336	2025.8112	Pisaster	90	9	-1	1	1
319.2	6/28/2014	1	1	2014JuneLate	SJI	Rosario	22.66022831	28.2076157	21.58084814	23.4520155	4	157	0.197452229	0.203821656	14	15.366667	22.748	25.55	21.481	23.857	22.2	47.2	108	666.5652	21.3	23.9	18	18	95.7402	336	2025.8112	Pisaster	90	9	-1	1	1
3191	6/28/2014	1	1	2014JuneLate	SJI	Rosario	22.66022831	28.2076157	21.58084814	23.4520155	4	157	0.197452229	0.203821656	14	15.366667	22.748	25.55	21.481	23.857	22.2	47.2	108	666.5652	21.3	23.9	18	18	95.7402	336	2025.8112	Pisaster	90	9	-1	1	1
489.1	7/12/2014	15	225	2014JulyEarly	SJI	Rosario	22.66022831	28.2076157	21.58084814	23.4520155	2	285	0.129824561	0.136842105	14	16.2	24.042	34.15	23.192	25.671	22.6	34.2	108	707.7564	22.2	25.7	16	16	98.488	336	2028.1632	Pisaster	90	9	-1	1	1
489.2	7/12/2014	15	225	2014JulyEarly	SJI	Rosario	22.66022831	28.2076157	21.58084814	23.4520155	2	285	0.129824561	0.136842105	14	16.2	24.042	34.15	23.192	25.671	22.6	34.2	108	707.7564	22.2	25.7	16	16	98.488	336	2028.1632	Pisaster	90	9	-1	1	1
489.3	7/12/2014	15	225	2014JulyEarly	SJI	Rosario	22.66022831	28.2076157	21.58084814	23.4520155	2	285	0.129824561	0.136842105	14	16.2	24.042	34.15	23.192	25.671	22.6	34.2	108	707.7564	22.2	25.7	16	16	98.488	336	2028.1632	Pisaster	90	9	-1	1	1
4891	7/12/2014	15	225	2014JulyEarly	SJI	Rosario	22.66022831	28.2076157	21.58084814	23.4520155	2	285	0.129824561	0.136842105	14	16.2	24.042	34.15	23.192	25.671	22.6	34.2	108	707.7564	22.2	25.7	16	16	98.488	336	2028.1632	Pisaster	90	9	-1	2	1
489	7/12/2014	15	225	2014JulyEarly	SJI	Rosario	22.66022831	28.2076157	21.58084814	23.4520155	2	285	0.129824561	0.136842105	14	16.2	24.042	34.15	23.192	25.671	22.6	34.2	108	707.7564	22.2	25.7	16	16	98.488	336	2028.1632	Pisaster	90	9	-1	1	1
4892	7/12/2014	15	225	2014JulyEarly	SJI	Rosario	22.66022831	28.2076157	21.58084814	23.4520155	2	285	0.129824561	0.136842105	14	16.2	24.042	34.15	23.192	25.671	22.6	34.2	108	707.7564	22.2	25.7	16	16	98.488	336	2028.1632	Pisaster	90	9	-1	3	1
498	7/12/2014	15	225	2014JulyEarly	SJI	Rosario	22.66022831	28.2076157	21.58084814	23.4520155	3	173	0.231213873	0.23699422	14	17.4	24.042	34.15	23.192	25.671	22.6	34.2	108	707.7564	22.2	25.7	16	16	98.488	336	2028.1632	Pisaster	90	9	-1	2	1
498.1	7/12/2014	15	225	2014JulyEarly	SJI	Rosario	22.66022831	28.2076157	21.58084814	23.4520155	3	173	0.231213873	0.23699422	14	17.4	24.042	34.15	23.192	25.671	22.6	34.2	108	707.7564	22.2	25.7	16	16	98.488	336	2028.1632	Pisaster	90	9	-1	2	1
498.12	7/12/2014	15	225	2014JulyEarly	SJI	Rosario	22.66022831	28.2076157	21.58084814	23.4520155	3	173	0.231213873	0.23699422	14	17.4	24.042	34.15	23.192	25.671	22.6	34.2	108	707.7564	22.2	25.7	16	16	98.488	336	2028.1632	Pisaster	90	9	-1	4	1
498.21	7/12/2014	15	225	2014JulyEarly	SJI	Rosario	22.66022831	28.2076157	21.58084814	23.4520155	3	173	0.231213873	0.23699422	14	17.4	24.042	34.15	23.192	25.671	22.6	34.2	108	707.7564	22.2	25.7	16	16	98.488	336	2028.1632	Pisaster	90	9	-1	3	1
498.22	7/12/2014	15	225	2014JulyEarly	SJI	Rosario	22.66022831	28.2076157	21.58084814	23.4520155	3	173	0.231213873	0.23699422	14	17.4	24.042	34.15	23.192	25.671	22.6	34.2	108	707.7564	22.2	25.7	16	16	98.488	336	2028.1632	Pisaster	90	9	-1	4	1
498.3	7/12/2014	15	225	2014JulyEarly	SJI	Rosario	22.66022831	28.2076157	21.58084814	23.4520155	3	173	0.231213873	0.23699422	14	17.4	24.042	34.15	23.192	25.671	22.6	34.2	108	707.7564	22.2	25.7	16	16	98.488	336	2028.1632	Pisaster	90	9	-1	4	1
498.4	7/12/2014	15	225	2014JulyEarly	SJI	Rosario	22.66022831	28.2076157	21.58084814	23.4520155	3	173	0.231213873	0.23699422	14	17.4	24.042	34.15	23.192	25.671	22.6	34.2	108	707.7564	22.2	25.7	16	16	98.488	336	2028.1632	Pisaster	90	9	-1	4	1
4981	7/12/2014	15	225	2014JulyEarly	SJI	Rosario	22.66022831	28.2076157	21.58084814	23.4520155	3	173	0.231213873	0.23699422	14	17.4	24.042	34.15	23.192	25.671	22.6	34.2	108	707.7564	22.2	25.7	16	16	98.488	336	2028.1632	Pisaster	90	9	-1	3	1
4982	7/12/2014	15	225	2014JulyEarly	SJI	Rosario	22.66022831	28.2076157	21.58084814	23.4520155	3	173	0.231213873	0.23699422	14	17.4	24.042	34.15	23.192	25.671	22.6	34.2	108	707.7564	22.2	25.7	16	16	98.488	336	2028.1632	Pisaster	90	9	-1	4	1
498.11	7/12/2014	15	225	2014JulyEarly	SJI	Rosario	22.66022831	28.2076157	21.58084814	23.4520155	3	173	0.231213873	0.23699422	14	17.4	24.042	34.15	23.192	25.671	22.6	34.2	108	707.7564	22.2	25.7	16	16	98.488	336	2028.1632	Pisaster	90	9	-1	3	1
498.2	7/12/2014	15	225	2014JulyEarly	SJI	Rosario	22.66022831	28.2076157	21.58084814	23.4520155	3	173	0.231213873	0.23699422	14	17.4	24.042	34.15	23.192	25.671	22.6	34.2	108	707.7564	22.2	25.7	16	16	98.488	336	2028.1632	Pisaster	90	9	-1	2	1
510	7/12/2014	15	225	2014JulyEarly	SJI	Rosario	22.66022831	28.2076157	21.58084814	23.4520155	4	157	0.171974522	0.171974522	14	15.833333	24.042	34.15	23.192	25.671	22.6	34.2	108	707.7564	22.2	25.7	16	16	98.488	336	2028.1632	Pisaster	90	9	-1	1	1
510.2	7/12/2014	15	225	2014JulyEarly	SJI	Rosario	22.66022831	28.2076157	21.58084814	23.4520155	4	157	0.171974522	0.171974522	14	15.833333	24.042	34.15	23.192	25.671	22.6	34.2	108	707.7564	22.2	25.7	16	16	98.488	336	2028.1632	Pisaster	90	9	-1	1	1
510.3	7/12/2014	15	225	2014JulyEarly	SJI	Rosario	22.66022831	28.2076157	21.58084814	23.4520155	4	157	0.171974522	0.171974522	14	15.833333	24.042	34.15	23.192	25.671	22.6	34.2	108	707.7564	22.2	25.7	16	16	98.488	336	2028.1632	Pisaster	90	9	-1	1	1
5101	7/12/2014	15	225	2014JulyEarly	SJI	Rosario	22.66022831	28.2076157	21.58084814	23.4520155	4	157	0.171974522	0.171974522	14	15.833333	24.042	34.15	23.192	25.671	22.6	34.2	108	707.7564	22.2	25.7	16	16	98.488	336	2028.1632	Pisaster	90	9	-1	3	1
5102	7/12/2014	15	225	2014JulyEarly	SJI	Rosario	22.66022831	28.2076157	21.58084814	23.4520155	4	157	0.171974522	0.171974522	14	15.833333	24.042	34.15	23.192	25.671	22.6	34.2	108	707.7564	22.2	25.7	16	16	98.488	336	2028.1632	Pisaster	90	9	-1	4	1
510.1	7/12/2014	15	225	2014JulyEarly	SJI	Rosario	22.66022831	28.2076157	21.58084814	23.4520155	4	157	0.171974522	0.171974522	14	15.833333	24.042	34.15	23.192	25.671	22.6	34.2	108	707.7564	22.2	25.7	16	16	98.488	336	2028.1632	Pisaster	90	9	-1	1	1
685	8/9/2014	43	1849	2014AugustEarly	SJI	Rosario	22.66022831	28.2076157	21.58084814	23.4520155	2	285	0.007017544	0.007017544	14	18.033333	17.641	18.818	15.477	16.534	16.8	19.8	100	160.75	16.9	21.1	14	8	17.5864	307.5	584.71125	Pisaster	90	9	-1	1	1
698	8/9/2014	43	1849	2014AugustEarly	SJI	Rosario	22.66022831	28.2076157	21.58084814	23.4520155	4	157	0.108280255	0.108280255	14	18.5	17.641	18.818	15.477	16.534	16.8	19.8	100	160.75	16.9	21.1	14	8	17.5864	307.5	584.71125	Pisaster	90	9	-1	1	1
698.1	8/9/2014	43	1849	2014AugustEarly	SJI	Rosario	22.66022831	28.2076157	21.58084814	23.4520155	4	157	0.108280255	0.108280255	14	18.5	17.641	18.818	15.477	16.534	16.8	19.8	100	160.75	16.9	21.1	14	8	17.5864	307.5	584.71125	Pisaster	90	9	-1	1	1
698.2	8/9/2014	43	1849	2014AugustEarly	SJI	Rosario	22.66022831	28.2076157	21.58084814	23.4520155	4	157	0.108280255	0.108280255	14	18.5	17.641	18.818	15.477	16.534	16.8	19.8	100	160.75	16.9	21.1	14	8	17.5864	307.5	584.71125	Pisaster	90	9	-1	1	1
698.4	8/9/2014	43	1849	2014AugustEarly	SJI	Rosario	22.66022831	28.2076157	21.58084814	23.4520155	4	157	0.108280255	0.108280255	14	18.5	17.641	18.818	15.477	16.534	16.8	19.8	100	160.75	16.9	21.1	14	8	17.5864	307.5	584.71125	Pisaster	90	9	-1	1	1
698.3	8/9/2014	43	1849	2014AugustEarly	SJI	Rosario	22.66022831	28.2076157	21.58084814	23.4520155	4	157	0.108280255	0.108280255	14	18.5	17.641	18.818	15.477	16.534	16.8	19.8	100	160.75	16.9	21.1	14	8	17.5864	307.5	584.71125	Pisaster	90	9	-1	1	1
698.5	8/9/2014	43	1849	2014AugustEarly	SJI	Rosario	22.66022831	28.2076157	21.58084814	23.4520155	4	157	0.108280255	0.108280255	14	18.5	17.641	18.818	15.477	16.534	16.8	19.8	100	160.75	16.9	21.1	14	8	17.5864	307.5	584.71125	Pisaster	90	9	-1	1	1
74	6/14/2014	-13	169	2014JuneEarly	SJI	Rosario	22.66022831	28.2076157	21.58084814	23.4520155	2	285	0.536842105	0.550877193	5	14.166667	22.974	29.966	22.132	23.593	23	30	39.5	275.46115	22.1	23.6	8	8	49.056	120	814.944	Pisaster	100	10	0	0	0
74.1	6/14/2014	-13	169	2014JuneEarly	SJI	Rosario	22.66022831	28.2076157	21.58084814	23.4520155	2	285	0.536842105	0.550877193	5	14.166667	22.974	29.966	22.132	23.593	23	30	39.5	275.46115	22.1	23.6	8	8	49.056	120	814.944	Pisaster	100	10	0	0	0
74.2	6/14/2014	-13	169	2014JuneEarly	SJI	Rosario	22.66022831	28.2076157	21.58084814	23.4520155	2	285	0.536842105	0.550877193	5	14.166667	22.974	29.966	22.132	23.593	23	30	39.5	275.46115	22.1	23.6	8	8	49.056	120	814.944	Pisaster	100	10	0	0	0
85	6/14/2014	-13	169	2014JuneEarly	SJI	Rosario	22.66022831	28.2076157	21.58084814	23.4520155	3	173	0.536842105	0.728323699	5	13.966667	22.974	29.966	22.132	23.593	23	30	39.5	275.46115	22.1	23.6	8	8	49.056	120	814.944	Pisaster	100	10	0	0	0
85.1	6/14/2014	-13	169	2014JuneEarly	SJI	Rosario	22.66022831	28.2076157	21.58084814	23.4520155	3	173	0.536842105	0.728323699	5	13.966667	22.974	29.966	22.132	23.593	23	30	39.5	275.46115	22.1	23.6	8	8	49.056	120	814.944	Pisaster	100	10	0	0	0
85.1	6/14/2014	-13	169	2014JuneEarly	SJI	Rosario	22.66022831	28.2076157	21.58084814	23.4520155	3	173	0.536842105	0.728323699	5	13.966667	22.974	29.966	22.132	23.593	23	30	39.5	275.46115	22.1	23.6	8	8	49.056	120	814.944	Pisaster	100	10	0	0	0
85.11	6/14/2014	-13	169	2014JuneEarly	SJI	Rosario	22.66022831	28.2076157	21.58084814	23.4520155	3	173	0.536842105	0.728323699	5	13.966667	22.974	29.966	22.132	23.593	23	30	39.5	275.46115	22.1	23.6	8	8	49.056	120	814.944	Pisaster	100	10	0	0	0
85.12	6/14/2014	-13	169	2014JuneEarly	SJI	Rosario	22.66022831	28.2076157	21.58084814	23.4520155	3	173	0.536842105	0.728323699	5	13.966667	22.974	29.966	22.132	23.593	23	30	39.5	275.46115	22.1	23.6	8	8	49.056	120	814.944	Pisaster	100	10	0	0	0
85.13	6/14/2014	-13	169	2014JuneEarly	SJI	Rosario	22.66022831	28.2076157	21.58084814	23.4520155	3	173	0.536842105	0.728323699	5	13.966667	22.974	29.966	22.132	23.593	23	30	39.5	275.46115	22.1	23.6	8	8	49.056	120	814.944	Pisaster	100	10	0	0	0
85.14	6/14/2014	-13	169	2014JuneEarly	SJI	Rosario	22.66022831	28.2076157	21.58084814	23.4520155	3	173	0.536842105	0.728323699	5	13.966667	22.974	29.966	22.132	23.593	23	30	39.5	275.46115	22.1	23.6	8	8	49.056	120	814.944	Pisaster	100	10	0	0	0
85.15	6/14/2014	-13	169	2014JuneEarly	SJI	Rosario	22.66022831	28.2076157	21.58084814	23.4520155	3	173	0.536842105	0.728323699	5	13.966667	22.974	29.966	22.132	23.593	23	30	39.5	275.46115	22.1	23.6	8	8	49.056	120	814.944	Pisaster	100	10	0	0	0
85.16	6/14/2014	-13	169	2014JuneEarly	SJI	Rosario	22.66022831	28.2076157	21.58084814	23.4520155	3	173	0.536842105	0.728323699	5	13.966667	22.974	29.966	22.132	23.593	23	30	39.5	275.46115	22.1	23.6	8	8	49.056	120	814.944	Pisaster	100	10	0	0	0
85.17	6/14/2014	-13	169	2014JuneEarly	SJI	Rosario	22.66022831	28.2076157	21.58084814	23.4520155	3	173	0.536842105	0.728323699	5	13.966667	22.974	29.966	22.132	23.593	23	30	39.5	275.46115	22.1	23.6	8	8	49.056	120	814.944	Pisaster	100	10	0	0	0
85.18	6/14/2014	-13	169	2014JuneEarly	SJI	Rosario	22.66022831	28.2076157	21.58084814	23.4520155	3	173	0.536842105	0.728323699	5	13.966667	22.974	29.966	22.132	23.593	23	30	39.5	275.46115	22.1	23.6	8	8	49.056	120	814.944	Pisaster	100	10	0	0	0
85.2	6/14/2014	-13	169	2014JuneEarly	SJI	Rosario	22.66022831	28.2076157	21.58084814	23.4520155	3	173	0.536842105	0.728323699	5	13.966667	22.974	29.966	22.132	23.593	23	30	39.5	275.46115	22.1	23.6	8	8	49.056	120	814.944	Pisaster	100	10	0	0	0
85.3	6/14/2014	-13	169	2014JuneEarly	SJI	Rosario	22.66022831	28.2076157	21.58084814	23.4520155	3	173	0.536842105	0.728323699	5	13.966667	22.974	29.966	22.132	23.593	23	30	39.5	275.46115	22.1	23.6	8	8	49.056	120	814.944	Pisaster	100	10	0	0	0
85.4	6/14/2014	-13	169	2014JuneEarly	SJI	Rosario	22.66022831	28.2076157	21.58084814	23.4520155	3	173	0.536842105	0.728323699	5	13.966667	22.974	29.966	22.132	23.593	23	30	39.5	275.46115	22.1	23.6	8	8	49.056	120	814.944	Pisaster	100	10	0	0	0
85.5	6/14/2014	-13	169	2014JuneEarly	SJI	Rosario	22.66022831	28.2076157	21.58084814	23.4520155	3	173	0.536842105	0.728323699	5	13.966667	22.974	29.966	22.132	23.593	23	30	39.5	275.46115	22.1	23.6	8	8	49.056	120	814.944	Pisaster	100	10	0	0	0
85.6	6/14/2014	-13	169	2014JuneEarly	SJI	Rosario	22.66022831	28.2076157	21.58084814	23.4520155	3	173	0.536842105	0.728323699	5	13.966667	22.974	29.966	22.132	23.593	23	30	39.5	275.46115	22.1	23.6	8	8	49.056	120	814.944	Pisaster	100	10	0	0	0
85.7	6/14/2014	-13	169	2014JuneEarly	SJI	Rosario	22.66022831	28.2076157	21.58084814	23.4520155	3	173	0.536842105	0.728323699	5	13.966667	22.974	29.966	22.132	23.593	23	30	39.5	275.46115	22.1	23.6	8	8	49.056	120	814.944	Pisaster	100	10	0	0	0
85.8	6/14/2014	-13	169	2014JuneEarly	SJI	Rosario	22.66022831	28.2076157	21.58084814	23.4520155	3	173	0.536842105	0.728323699	5	13.966667	22.974	29.966	22.132	23.593	23	30	39.5	275.46115	22.1	23.6	8	8	49.056	120	814.944	Pisaster	100	10	0	0	0
85.9	6/14/2014	-13	169	2014JuneEarly	SJI	Rosario	22.66022831	28.2076157	21.58084814	23.4520155	3	173	0.536842105	0.728323699	5	13.966667	22.974	29.966	22.132	23.593	23	30	39.5	275.46115	22.1	23.6	8	8	49.056	120	814.944	Pisaster	100	10	0	0	0
8510	6/14/2014	-13	169	2014JuneEarly	SJI	Rosario	22.66022831	28.2076157	21.58084814	23.4520155	3	173	0.536842105	0.728323699	5	13.966667	22.974	29.966	22.132	23.593	23	30	39.5	275.46115	22.1	23.6	8	8	49.056	120	814.944	Pisaster	100	10	0	1	1
97	6/14/2014	-13	169	2014JuneEarly	SJI	Rosario	22.66022831	28.2076157	21.58084814	23.4520155	4	157	1.063694268	1.063694268	5	14.466667	22.974	29.966	22.132	23.593	23	30	39.5	275.46115	22.1	23.6	8	8	49.056	120	814.944	Pisaster	100	10	0	0	0
97.1	6/14/2014	-13	169	2014JuneEarly	SJI	Rosario	22.66022831	28.2076157	21.58084814	23.4520155	4	157	1.063694268	1.063694268	5	14.466667	22.974	29.966	22.132	23.593	23	30	39.5	275.46115	22.1	23.6	8	8	49.056	120	814.944	Pisaster	100	10	0	0	0
97.2	6/14/2014	-13	169	2014JuneEarly	SJI	Rosario	22.66022831	28.2076157	21.58084814	23.4520155	4	157	1.063694268	1.063694268	5	14.466667	22.974	29.966	22.132	23.593	23	30	39.5	275.46115	22.1	23.6	8	8	49.056	120	814.944	Pisaster	100	10	0	0	0
97.3	6/14/2014	-13	169	2014JuneEarly	SJI	Rosario	22.66022831	28.2076157	21.58084814	23.4520155	4	157	1.063694268	1.063694268	5	14.466667	22.974	29.966	22.132	23.593	23	30	39.5	275.46115	22.1	23.6	8	8	49.056	120	814.944	Pisaster	100	10	0	0	0
97.4	6/14/2014	-13	169	2014JuneEarly	SJI	Rosario	22.66022831	28.2076157	21.58084814	23.4520155	4	157	1.063694268	1.063694268	5	14.466667	22.974	29.966	22.132	23.593	23	30	39.5	275.46115	22.1	23.6	8	8	49.056	120	814.944	Pisaster	100	10	0	0	0
97.5	6/14/2014	-13	169	2014JuneEarly	SJI	Rosario	22.66022831	28.2076157	21.58084814	23.4520155	4	157	1.063694268	1.063694268	5	14.466667	22.974	29.966	22.132	23.593	23	30	39.5	275.46115	22.1	23.6	8	8	49.056	120	814.944	Pisaster	100	10	0	0	0
97.6	6/14/2014	-13	169	2014JuneEarly	SJI	Rosario	22.66022831	28.2076157	21.58084814	23.4520155	4	157	1.063694268	1.063694268	5	14.466667	22.974	29.966	22.132	23.593	23	30	39.5	275.46115	22.1	23.6	8	8	49.056	120	814.944	Pisaster	100	10	0	0	0
97.7	6/14/2014	-13	169	2014JuneEarly	SJI	Rosario	22.66022831	28.2076157	21.58084814	23.4520155	4	157	1.063694268	1.063694268	5	14.466667	22.974	29.966	22.132	23.593	23	30	39.5	275.46115	22.1	23.6	8	8	49.056	120	814.944	Pisaster	100	10	0	0	0
97.8	6/14/2014	-13	169	2014JuneEarly	SJI	Rosario	22.66022831	28.2076157	21.58084814	23.4520155	4	157	1.063694268	1.063694268	5	14.466667	22.974	29.966	22.132	23.593	23	30	39.5	275.46115	22.1	23.6	8	8	49.056	120	814.944	Pisaster	100	10	0	0	0
9710	6/14/2014	-13	169	2014JuneEarly	SJI	Rosario	22.66022831	28.2076157	21.58084814	23.4520155	4	157	1.063694268	1.063694268	5	14.466667	22.974	29.966	22.132	23.593	23	30	39.5	275.46115	22.1	23.6	8	8	49.056	120	814.944	Pisaster	100	10	0	2	1
290	6/28/2014	1	1	2014JuneLate	SJI	Rosario	22.66022831	28.2076157	21.58084814	23.4520155	2	285	0.375438596	0.396491228	14	15.5	22.748	25.55	21.481	23.857	22.2	47.2	108	666.5652	21.3	23.9	18	18	95.7402	336	2025.8112	Pisaster	100	10	0	0	0
290.1	6/28/2014	1	1	2014JuneLate	SJI	Rosario	22.66022831	28.2076157	21.58084814	23.4520155	2	285	0.375438596	0.396491228	14	15.5	22.748	25.55	21.481	23.857	22.2	47.2	108	666.5652	21.3	23.9	18	18	95.7402	336	2025.8112	Pisaster	100	10	0	0	0
290.1	6/28/2014	1	1	2014JuneLate	SJI	Rosario	22.66022831	28.2076157	21.58084814	23.4520155	2	285	0.375438596	0.396491228	14	15.5	22.748	25.55	21.481	23.857	22.2	47.2	108	666.5652	21.3	23.9	18	18	95.7402	336	2025.8112	Pisaster	100	10	0	0	0
290.11	6/28/2014	1	1	2014JuneLate	SJI	Rosario	22.66022831	28.2076157	21.58084814	23.4520155	2	285	0.375438596	0.396491228	14	15.5	22.748	25.55	21.481	23.857	22.2	47.2	108	666.5652	21.3	23.9	18	18	95.7402	336	2025.8112	Pisaster	100	10	0	0	0
290.11	6/28/2014	1	1	2014JuneLate	SJI	Rosario	22.66022831	28.2076157	21.58084814	23.4520155	2	285	0.375438596	0.396491228	14	15.5	22.748	25.55	21.481	23.857	22.2	47.2	108	666.5652	21.3	23.9	18	18	95.7402	336	2025.8112	Pisaster	100	10	0	1	1
290.12	6/28/2014	1	1	2014JuneLate	SJI	Rosario	22.66022831	28.2076157	21.58084814	23.4520155	2	285	0.375438596	0.396491228	14	15.5	22.748	25.55	21.481	23.857	22.2	47.2	108	666.5652	21.3	23.9	18	18	95.7402	336	2025.8112	Pisaster	100	10	0	0	0
290.13	6/28/2014	1	1	2014JuneLate	SJI	Rosario	22.66022831	28.2076157	21.58084814	23.4520155	2	285	0.375438596	0.396491228	14	15.5	22.748	25.55	21.481	23.857	22.2	47.2	108	666.5652	21.3	23.9	18	18	95.7402	336	2025.8112	Pisaster	100	10	0	0	0
290.14	6/28/2014	1	1	2014JuneLate	SJI	Rosario	22.66022831	28.2076157	21.58084814	23.4520155	2	285	0.375438596	0.396491228	14	15.5	22.748	25.55	21.481	23.857	22.2	47.2	108	666.5652	21.3	23.9	18	18	95.7402	336	2025.8112	Pisaster	100	10	0	0	0
290.15	6/28/2014	1	1	2014JuneLate	SJI	Rosario	22.66022831	28.2076157	21.58084814	23.4520155	2	285	0.375438596	0.396491228	14	15.5	22.748	25.55	21.481	23.857	22.2	47.2	108	666.5652	21.3	23.9	18	18	95.7402	336	2025.8112	Pisaster	100	10	0	0	0
290.16	6/28/2014	1	1	2014JuneLate	SJI	Rosario	22.66022831	28.2076157	21.58084814	23.4520155	2	285	0.375438596	0.396491228	14	15.5	22.748	25.55	21.481	23.857	22.2	47.2	108	666.5652	21.3	23.9	18	18	95.7402	336	2025.8112	Pisaster	100	10	0	0	0
290.17	6/28/2014	1	1	2014JuneLate	SJI	Rosario	22.66022831	28.2076157	21.58084814	23.4520155	2	285	0.375438596	0.396491228	14	15.5	22.748	25.55	21.481	23.857	22.2	47.2	108	666.5652	21.3	23.9	18	18	95.7402	336	2025.8112	Pisaster	100	10	0	0	0
290.18	6/28/2014	1	1	2014JuneLate	SJI	Rosario	22.66022831	28.2076157	21.58084814	23.4520155	2	285	0.375438596	0.396491228	14	15.5	22.748	25.55	21.481	23.857	22.2	47.2	108	666.5652	21.3	23.9	18	18	95.7402	336	2025.8112	Pisaster	100	10	0	0	0
290.19	6/28/2014	1	1	2014JuneLate	SJI	Rosario	22.66022831	28.2076157	21.58084814	23.4520155	2	285	0.375438596	0.396491228	14	15.5	22.748	25.55	21.481	23.857	22.2	47.2	108	666.5652	21.3	23.9	18	18	95.7402	336	2025.8112	Pisaster	100	10	0	0	0
290.2	6/28/2014	1	1	2014JuneLate	SJI	Rosario	22.66022831	28.2076157	21.58084814	23.4520155	2	285	0.375438596	0.396491228	14	15.5	22.748	25.55	21.481	23.857	22.2	47.2	108	666.5652	21.3	23.9	18	18	95.7402	336	2025.8112	Pisaster	100	10	0	0	0
290.2	6/28/2014	1	1	2014JuneLate	SJI	Rosario	22.66022831	28.2076157	21.58084814	23.4520155	2	285	0.375438596	0.396491228	14	15.5	22.748	25.55	21.481	23.857	22.2	47.2	108	666.5652	21.3	23.9	18	18	95.7402	336	2025.8112	Pisaster	100	10	0	0	0
290.21	6/28/2014	1	1	2014JuneLate	SJI	Rosario	22.66022831	28.2076157	21.58084814	23.4520155	2	285	0.375438596	0.396491228	14	15.5	22.748	25.55	21.481	23.857	22.2	47.2	108	666.5652	21.3	23.9	18	18	95.7402	336	2025.8112	Pisaster	100	10	0	0	0
290.22	6/28/2014	1	1	2014JuneLate	SJI	Rosario	22.66022831	28.2076157	21.58084814	23.4520155	2	285	0.375438596	0.396491228	14	15.5	22.748	25.55	21.481	23.857	22.2	47.2	108	666.5652	21.3	23.9	18	18	95.7402	336	2025.8112	Pisaster	100	10	0	0	0
290.23	6/28/2014	1	1	2014JuneLate	SJI	Rosario	22.66022831	28.2076157	21.58084814	23.4520155	2	285	0.375438596	0.396491228	14	15.5	22.748	25.55	21.481	23.857	22.2	47.2	108	666.5652	21.3	23.9	18	18	95.7402	336	2025.8112	Pisaster	100	10	0	1	1
290.3	6/28/2014	1	1	2014JuneLate	SJI	Rosario	22.66022831	28.2076157	21.58084814	23.4520155	2	285	0.375438596	0.396491228	14	15.5	22.748	25.55	21.481	23.857	22.2	47.2	108	666.5652	21.3	23.9	18	18	95.7402	336	2025.8112	Pisaster	100	10	0	0	0
290.31	6/28/2014	1	1	2014JuneLate	SJI	Rosario	22.66022831	28.2076157	21.58084814	23.4520155	2	285	0.375438596	0.396491228	14	15.5	22.748	25.55	21.481	23.857	22.2	47.2	108	666.5652	21.3	23.9	18	18	95.7402	336	2025.8112	Pisaster	100	10	0	1	1
290.4	6/28/2014	1	1	2014JuneLate	SJI	Rosario	22.66022831	28.2076157	21.58084814	23.4520155	2	285	0.375438596	0.396491228	14	15.5	22.748	25.55	21.481	23.857	22.2	47.2	108	666.5652	21.3	23.9	18	18	95.7402	336	2025.8112	Pisaster	100	10	0	0	0
290.41	6/28/2014	1	1	2014JuneLate	SJI	Rosario	22.66022831	28.2076157	21.58084814	23.4520155	2	285	0.375438596	0.396491228	14	15.5	22.748	25.55	21.481	23.857	22.2	47.2	108	666.5652	21.3	23.9	18	18	95.7402	336	2025.8112	Pisaster	100	10	0	1	1
290.5	6/28/2014	1	1	2014JuneLate	SJI	Rosario	22.66022831	28.2076157	21.58084814	23.4520155	2	285	0.375438596	0.396491228	14	15.5	22.748	25.55	21.481	23.857	22.2	47.2	108	666.5652	21.3	23.9	18	18	95.7402	336	2025.8112	Pisaster	100	10	0	0	0
290.51	6/28/2014	1	1	2014JuneLate	SJI	Rosario	22.66022831	28.2076157	21.58084814	23.4520155	2	285	0.375438596	0.396491228	14	15.5	22.748	25.55	21.481	23.857	22.2	47.2	108	666.5652	21.3	23.9	18	18	95.7402	336	2025.8112	Pisaster	100	10	0	1	1
290.6	6/28/2014	1	1	2014JuneLate	SJI	Rosario	22.66022831	28.2076157	21.58084814	23.4520155	2	285	0.375438596	0.396491228	14	15.5	22.748	25.55	21.481	23.857	22.2	47.2	108	666.5652	21.3	23.9	18	18	95.7402	336	2025.8112	Pisaster	100	10	0	0	0
290.61	6/28/2014	1	1	2014JuneLate	SJI	Rosario	22.66022831	28.2076157	21.58084814	23.4520155	2	285	0.375438596	0.396491228	14	15.5	22.748	25.55	21.481	23.857	22.2	47.2	108	666.5652	21.3	23.9	18	18	95.7402	336	2025.8112	Pisaster	100	10	0	1	1
290.7	6/28/2014	1	1	2014JuneLate	SJI	Rosario	22.66022831	28.2076157	21.58084814	23.4520155	2	285	0.375438596	0.396491228	14	15.5	22.748	25.55	21.481	23.857	22.2	47.2	108	666.5652	21.3	23.9	18	18	95.7402	336	2025.8112	Pisaster	100	10	0	0	0
290.71	6/28/2014	1	1	2014JuneLate	SJI	Rosario	22.66022831	28.2076157	21.58084814	23.4520155	2	285	0.375438596	0.396491228	14	15.5	22.748	25.55	21.481	23.857	22.2	47.2	108	666.5652	21.3	23.9	18	18	95.7402	336	2025.8112	Pisaster	100	10	0	1	1
290.8	6/28/2014	1	1	2014JuneLate	SJI	Rosario	22.66022831	28.2076157	21.58084814	23.4520155	2	285	0.375438596	0.396491228	14	15.5	22.748	25.55	21.481	23.857	22.2	47.2	108	666.5652	21.3	23.9	18	18	95.7402	336	2025.8112	Pisaster	100	10	0	0	0
290.81	6/28/2014	1	1	2014JuneLate	SJI	Rosario	22.66022831	28.2076157	21.58084814	23.4520155	2	285	0.375438596	0.396491228	14	15.5	22.748	25.55	21.481	23.857	22.2	47.2	108	666.5652	21.3	23.9	18	18	95.7402	336	2025.8112	Pisaster	100	10	0	1	1
290.9	6/28/2014	1	1	2014JuneLate	SJI	Rosario	22.66022831	28.2076157	21.58084814	23.4520155	2	285	0.375438596	0.396491228	14	15.5	22.748	25.55	21.481	23.857	22.2	47.2	108	666.5652	21.3	23.9	18	18	95.7402	336	2025.8112	Pisaster	100	10	0	0	0
2901	6/28/2014	1	1	2014JuneLate	SJI	Rosario	22.66022831	28.2076157	21.58084814	23.4520155	2	285	0.375438596	0.396491228	14	15.5	22.748	25.55	21.481	23.857	22.2	47.2	108	666.5652	21.3	23.9	18	18	95.7402	336	2025.8112	Pisaster	100	10	0	1	1
2902	6/28/2014	1	1	2014JuneLate	SJI	Rosario	22.66022831	28.2076157	21.58084814	23.4520155	2	285	0.375438596	0.396491228	14	15.5	22.748	25.55	21.481	23.857	22.2	47.2	108	666.5652	21.3	23.9	18	18	95.7402	336	2025.8112	Pisaster	100	10	0	2	1
2903	6/28/2014	1	1	2014JuneLate	SJI	Rosario	22.66022831	28.2076157	21.58084814	23.4520155	2	285	0.375438596	0.396491228	14	15.5	22.748	25.55	21.481	23.857	22.2	47.2	108	666.5652	21.3	23.9	18	18	95.7402	336	2025.8112	Pisaster	100	10	0	4	1
304	6/28/2014	1	1	2014JuneLate	SJI	Rosario	22.66022831	28.2076157	21.58084814	23.4520155	3	173	0.809248555	0.809248555	14	15.166667	22.748	25.55	21.481	23.857	22.2	47.2	108	666.5652	21.3	23.9	18	18	95.7402	336	2025.8112	Pisaster	100	10	0	0	0
304.1	6/28/2014	1	1	2014JuneLate	SJI	Rosario	22.66022831	28.2076157	21.58084814	23.4520155	3	173	0.809248555	0.809248555	14	15.166667	22.748	25.55	21.481	23.857	22.2	47.2	108	666.5652	21.3	23.9	18	18	95.7402	336	2025.8112	Pisaster	100	10	0	0	0
304.1	6/28/2014	1	1	2014JuneLate	SJI	Rosario	22.66022831	28.2076157	21.58084814	23.4520155	3	173	0.809248555	0.809248555	14	15.166667	22.748	25.55	21.481	23.857	22.2	47.2	108	666.5652	21.3	23.9	18	18	95.7402	336	2025.8112	Pisaster	100	10	0	0	0
304.11	6/28/2014	1	1	2014JuneLate	SJI	Rosario	22.66022831	28.2076157	21.58084814	23.4520155	3	173	0.809248555	0.809248555	14	15.166667	22.748	25.55	21.481	23.857	22.2	47.2	108	666.5652	21.3	23.9	18	18	95.7402	336	2025.8112	Pisaster	100	10	0	0	0
304.11	6/28/2014	1	1	2014JuneLate	SJI	Rosario	22.66022831	28.2076157	21.58084814	23.4520155	3	173	0.809248555	0.809248555	14	15.166667	22.748	25.55	21.481	23.857	22.2	47.2	108	666.5652	21.3	23.9	18	18	95.7402	336	2025.8112	Pisaster	100	10	0	1	1
304.111	6/28/2014	1	1	2014JuneLate	SJI	Rosario	22.66022831	28.2076157	21.58084814	23.4520155	3	173	0.809248555	0.809248555	14	15.166667	22.748	25.55	21.481	23.857	22.2	47.2	108	666.5652	21.3	23.9	18	18	95.7402	336	2025.8112	Pisaster	100	10	0	2	1
304.112	6/28/2014	1	1	2014JuneLate	SJI	Rosario	22.66022831	28.2076157	21.58084814	23.4520155	3	173	0.809248555	0.809248555	14	15.166667	22.748	25.55	21.481	23.857	22.2	47.2	108	666.5652	21.3	23.9	18	18	95.7402	336	2025.8112	Pisaster	100	10	0	4	1
304.12	6/28/2014	1	1	2014JuneLate	SJI	Rosario	22.66022831	28.2076157	21.58084814	23.4520155	3	173	0.809248555	0.809248555	14	15.166667	22.748	25.55	21.481	23.857	22.2	47.2	108	666.5652	21.3	23.9	18	18	95.7402	336	2025.8112	Pisaster	100	10	0	0	0
304.13	6/28/2014	1	1	2014JuneLate	SJI	Rosario	22.66022831	28.2076157	21.58084814	23.4520155	3	173	0.809248555	0.809248555	14	15.166667	22.748	25.55	21.481	23.857	22.2	47.2	108	666.5652	21.3	23.9	18	18	95.7402	336	2025.8112	Pisaster	100	10	0	0	0
304.14	6/28/2014	1	1	2014JuneLate	SJI	Rosario	22.66022831	28.2076157	21.58084814	23.4520155	3	173	0.809248555	0.809248555	14	15.166667	22.748	25.55	21.481	23.857	22.2	47.2	108	666.5652	21.3	23.9	18	18	95.7402	336	2025.8112	Pisaster	100	10	0	0	0
304.15	6/28/2014	1	1	2014JuneLate	SJI	Rosario	22.66022831	28.2076157	21.58084814	23.4520155	3	173	0.809248555	0.809248555	14	15.166667	22.748	25.55	21.481	23.857	22.2	47.2	108	666.5652	21.3	23.9	18	18	95.7402	336	2025.8112	Pisaster	100	10	0	0	0
304.16	6/28/2014	1	1	2014JuneLate	SJI	Rosario	22.66022831	28.2076157	21.58084814	23.4520155	3	173	0.809248555	0.809248555	14	15.166667	22.748	25.55	21.481	23.857	22.2	47.2	108	666.5652	21.3	23.9	18	18	95.7402	336	2025.8112	Pisaster	100	10	0	0	0
304.17	6/28/2014	1	1	2014JuneLate	SJI	Rosario	22.66022831	28.2076157	21.58084814	23.4520155	3	173	0.809248555	0.809248555	14	15.166667	22.748	25.55	21.481	23.857	22.2	47.2	108	666.5652	21.3	23.9	18	18	95.7402	336	2025.8112	Pisaster	100	10	0	0	0
304.18	6/28/2014	1	1	2014JuneLate	SJI	Rosario	22.66022831	28.2076157	21.58084814	23.4520155	3	173	0.809248555	0.809248555	14	15.166667	22.748	25.55	21.481	23.857	22.2	47.2	108	666.5652	21.3	23.9	18	18	95.7402	336	2025.8112	Pisaster	100	10	0	0	0
304.19	6/28/2014	1	1	2014JuneLate	SJI	Rosario	22.66022831	28.2076157	21.58084814	23.4520155	3	173	0.809248555	0.809248555	14	15.166667	22.748	25.55	21.481	23.857	22.2	47.2	108	666.5652	21.3	23.9	18	18	95.7402	336	2025.8112	Pisaster	100	10	0	0	0
304.2	6/28/2014	1	1	2014JuneLate	SJI	Rosario	22.66022831	28.2076157	21.58084814	23.4520155	3	173	0.809248555	0.809248555	14	15.166667	22.748	25.55	21.481	23.857	22.2	47.2	108	666.5652	21.3	23.9	18	18	95.7402	336	2025.8112	Pisaster	100	10	0	0	0
304.2	6/28/2014	1	1	2014JuneLate	SJI	Rosario	22.66022831	28.2076157	21.58084814	23.4520155	3	173	0.809248555	0.809248555	14	15.166667	22.748	25.55	21.481	23.857	22.2	47.2	108	666.5652	21.3	23.9	18	18	95.7402	336	2025.8112	Pisaster	100	10	0	0	0
304.21	6/28/2014	1	1	2014JuneLate	SJI	Rosario	22.66022831	28.2076157	21.58084814	23.4520155	3	173	0.809248555	0.809248555	14	15.166667	22.748	25.55	21.481	23.857	22.2	47.2	108	666.5652	21.3	23.9	18	18	95.7402	336	2025.8112	Pisaster	100	10	0	0	0
304.21	6/28/2014	1	1	2014JuneLate	SJI	Rosario	22.66022831	28.2076157	21.58084814	23.4520155	3	173	0.809248555	0.809248555	14	15.166667	22.748	25.55	21.481	23.857	22.2	47.2	108	666.5652	21.3	23.9	18	18	95.7402	336	2025.8112	Pisaster	100	10	0	1	1
304.211	6/28/2014	1	1	2014JuneLate	SJI	Rosario	22.66022831	28.2076157	21.58084814	23.4520155	3	173	0.809248555	0.809248555	14	15.166667	22.748	25.55	21.481	23.857	22.2	47.2	108	666.5652	21.3	23.9	18	18	95.7402	336	2025.8112	Pisaster	100	10	0	2	1
304.22	6/28/2014	1	1	2014JuneLate	SJI	Rosario	22.66022831	28.2076157	21.58084814	23.4520155	3	173	0.809248555	0.809248555	14	15.166667	22.748	25.55	21.481	23.857	22.2	47.2	108	666.5652	21.3	23.9	18	18	95.7402	336	2025.8112	Pisaster	100	10	0	0	0
304.23	6/28/2014	1	1	2014JuneLate	SJI	Rosario	22.66022831	28.2076157	21.58084814	23.4520155	3	173	0.809248555	0.809248555	14	15.166667	22.748	25.55	21.481	23.857	22.2	47.2	108	666.5652	21.3	23.9	18	18	95.7402	336	2025.8112	Pisaster	100	10	0	0	0
304.24	6/28/2014	1	1	2014JuneLate	SJI	Rosario	22.66022831	28.2076157	21.58084814	23.4520155	3	173	0.809248555	0.809248555	14	15.166667	22.748	25.55	21.481	23.857	22.2	47.2	108	666.5652	21.3	23.9	18	18	95.7402	336	2025.8112	Pisaster	100	10	0	0	0
304.25	6/28/2014	1	1	2014JuneLate	SJI	Rosario	22.66022831	28.2076157	21.58084814	23.4520155	3	173	0.809248555	0.809248555	14	15.166667	22.748	25.55	21.481	23.857	22.2	47.2	108	666.5652	21.3	23.9	18	18	95.7402	336	2025.8112	Pisaster	100	10	0	0	0
304.26	6/28/2014	1	1	2014JuneLate	SJI	Rosario	22.66022831	28.2076157	21.58084814	23.4520155	3	173	0.809248555	0.809248555	14	15.166667	22.748	25.55	21.481	23.857	22.2	47.2	108	666.5652	21.3	23.9	18	18	95.7402	336	2025.8112	Pisaster	100	10	0	0	0
304.27	6/28/2014	1	1	2014JuneLate	SJI	Rosario	22.66022831	28.2076157	21.58084814	23.4520155	3	173	0.809248555	0.809248555	14	15.166667	22.748	25.55	21.481	23.857	22.2	47.2	108	666.5652	21.3	23.9	18	18	95.7402	336	2025.8112	Pisaster	100	10	0	0	0
304.28	6/28/2014	1	1	2014JuneLate	SJI	Rosario	22.66022831	28.2076157	21.58084814	23.4520155	3	173	0.809248555	0.809248555	14	15.166667	22.748	25.55	21.481	23.857	22.2	47.2	108	666.5652	21.3	23.9	18	18	95.7402	336	2025.8112	Pisaster	100	10	0	0	0
304.29	6/28/2014	1	1	2014JuneLate	SJI	Rosario	22.66022831	28.2076157	21.58084814	23.4520155	3	173	0.809248555	0.809248555	14	15.166667	22.748	25.55	21.481	23.857	22.2	47.2	108	666.5652	21.3	23.9	18	18	95.7402	336	2025.8112	Pisaster	100	10	0	0	0
304.3	6/28/2014	1	1	2014JuneLate	SJI	Rosario	22.66022831	28.2076157	21.58084814	23.4520155	3	173	0.809248555	0.809248555	14	15.166667	22.748	25.55	21.481	23.857	22.2	47.2	108	666.5652	21.3	23.9	18	18	95.7402	336	2025.8112	Pisaster	100	10	0	0	0
304.3	6/28/2014	1	1	2014JuneLate	SJI	Rosario	22.66022831	28.2076157	21.58084814	23.4520155	3	173	0.809248555	0.809248555	14	15.166667	22.748	25.55	21.481	23.857	22.2	47.2	108	666.5652	21.3	23.9	18	18	95.7402	336	2025.8112	Pisaster	100	10	0	0	0
304.31	6/28/2014	1	1	2014JuneLate	SJI	Rosario	22.66022831	28.2076157	21.58084814	23.4520155	3	173	0.809248555	0.809248555	14	15.166667	22.748	25.55	21.481	23.857	22.2	47.2	108	666.5652	21.3	23.9	18	18	95.7402	336	2025.8112	Pisaster	100	10	0	1	1
304.32	6/28/2014	1	1	2014JuneLate	SJI	Rosario	22.66022831	28.2076157	21.58084814	23.4520155	3	173	0.809248555	0.809248555	14	15.166667	22.748	25.55	21.481	23.857	22.2	47.2	108	666.5652	21.3	23.9	18	18	95.7402	336	2025.8112	Pisaster	100	10	0	2	1
304.4	6/28/2014	1	1	2014JuneLate	SJI	Rosario	22.66022831	28.2076157	21.58084814	23.4520155	3	173	0.809248555	0.809248555	14	15.166667	22.748	25.55	21.481	23.857	22.2	47.2	108	666.5652	21.3	23.9	18	18	95.7402	336	2025.8112	Pisaster	100	10	0	0	0
304.41	6/28/2014	1	1	2014JuneLate	SJI	Rosario	22.66022831	28.2076157	21.58084814	23.4520155	3	173	0.809248555	0.809248555	14	15.166667	22.748	25.55	21.481	23.857	22.2	47.2	108	666.5652	21.3	23.9	18	18	95.7402	336	2025.8112	Pisaster	100	10	0	1	1
304.5	6/28/2014	1	1	2014JuneLate	SJI	Rosario	22.66022831	28.2076157	21.58084814	23.4520155	3	173	0.809248555	0.809248555	14	15.166667	22.748	25.55	21.481	23.857	22.2	47.2	108	666.5652	21.3	23.9	18	18	95.7402	336	2025.8112	Pisaster	100	10	0	0	0
304.6	6/28/2014	1	1	2014JuneLate	SJI	Rosario	22.66022831	28.2076157	21.58084814	23.4520155	3	173	0.809248555	0.809248555	14	15.166667	22.748	25.55	21.481	23.857	22.2	47.2	108	666.5652	21.3	23.9	18	18	95.7402	336	2025.8112	Pisaster	100	10	0	0	0
304.7	6/28/2014	1	1	2014JuneLate	SJI	Rosario	22.66022831	28.2076157	21.58084814	23.4520155	3	173	0.809248555	0.809248555	14	15.166667	22.748	25.55	21.481	23.857	22.2	47.2	108	666.5652	21.3	23.9	18	18	95.7402	336	2025.8112	Pisaster	100	10	0	0	0
304.8	6/28/2014	1	1	2014JuneLate	SJI	Rosario	22.66022831	28.2076157	21.58084814	23.4520155	3	173	0.809248555	0.809248555	14	15.166667	22.748	25.55	21.481	23.857	22.2	47.2	108	666.5652	21.3	23.9	18	18	95.7402	336	2025.8112	Pisaster	100	10	0	0	0
304.9	6/28/2014	1	1	2014JuneLate	SJI	Rosario	22.66022831	28.2076157	21.58084814	23.4520155	3	173	0.809248555	0.809248555	14	15.166667	22.748	25.55	21.481	23.857	22.2	47.2	108	666.5652	21.3	23.9	18	18	95.7402	336	2025.8112	Pisaster	100	10	0	0	0
3041	6/28/2014	1	1	2014JuneLate	SJI	Rosario	22.66022831	28.2076157	21.58084814	23.4520155	3	173	0.809248555	0.809248555	14	15.166667	22.748	25.55	21.481	23.857	22.2	47.2	108	666.5652	21.3	23.9	18	18	95.7402	336	2025.8112	Pisaster	100	10	0	1	1
3042	6/28/2014	1	1	2014JuneLate	SJI	Rosario	22.66022831	28.2076157	21.58084814	23.4520155	3	173	0.809248555	0.809248555	14	15.166667	22.748	25.55	21.481	23.857	22.2	47.2	108	666.5652	21.3	23.9	18	18	95.7402	336	2025.8112	Pisaster	100	10	0	2	1
3043	6/28/2014	1	1	2014JuneLate	SJI	Rosario	22.66022831	28.2076157	21.58084814	23.4520155	3	173	0.809248555	0.809248555	14	15.166667	22.748	25.55	21.481	23.857	22.2	47.2	108	666.5652	21.3	23.9	18	18	95.7402	336	2025.8112	Pisaster	100	10	0	4	1
320	6/28/2014	1	1	2014JuneLate	SJI	Rosario	22.66022831	28.2076157	21.58084814	23.4520155	4	157	0.197452229	0.203821656	14	15.366667	22.748	25.55	21.481	23.857	22.2	47.2	108	666.5652	21.3	23.9	18	18	95.7402	336	2025.8112	Pisaster	100	10	0	0	0
320.1	6/28/2014	1	1	2014JuneLate	SJI	Rosario	22.66022831	28.2076157	21.58084814	23.4520155	4	157	0.197452229	0.203821656	14	15.366667	22.748	25.55	21.481	23.857	22.2	47.2	108	666.5652	21.3	23.9	18	18	95.7402	336	2025.8112	Pisaster	100	10	0	0	0
320.11	6/28/2014	1	1	2014JuneLate	SJI	Rosario	22.66022831	28.2076157	21.58084814	23.4520155	4	157	0.197452229	0.203821656	14	15.366667	22.748	25.55	21.481	23.857	22.2	47.2	108	666.5652	21.3	23.9	18	18	95.7402	336	2025.8112	Pisaster	100	10	0	1	1
320.12	6/28/2014	1	1	2014JuneLate	SJI	Rosario	22.66022831	28.2076157	21.58084814	23.4520155	4	157	0.197452229	0.203821656	14	15.366667	22.748	25.55	21.481	23.857	22.2	47.2	108	666.5652	21.3	23.9	18	18	95.7402	336	2025.8112	Pisaster	100	10	0	4	1
320.2	6/28/2014	1	1	2014JuneLate	SJI	Rosario	22.66022831	28.2076157	21.58084814	23.4520155	4	157	0.197452229	0.203821656	14	15.366667	22.748	25.55	21.481	23.857	22.2	47.2	108	666.5652	21.3	23.9	18	18	95.7402	336	2025.8112	Pisaster	100	10	0	0	0
320.21	6/28/2014	1	1	2014JuneLate	SJI	Rosario	22.66022831	28.2076157	21.58084814	23.4520155	4	157	0.197452229	0.203821656	14	15.366667	22.748	25.55	21.481	23.857	22.2	47.2	108	666.5652	21.3	23.9	18	18	95.7402	336	2025.8112	Pisaster	100	10	0	1	1
3201	6/28/2014	1	1	2014JuneLate	SJI	Rosario	22.66022831	28.2076157	21.58084814	23.4520155	4	157	0.197452229	0.203821656	14	15.366667	22.748	25.55	21.481	23.857	22.2	47.2	108	666.5652	21.3	23.9	18	18	95.7402	336	2025.8112	Pisaster	100	10	0	1	1
3202	6/28/2014	1	1	2014JuneLate	SJI	Rosario	22.66022831	28.2076157	21.58084814	23.4520155	4	157	0.197452229	0.203821656	14	15.366667	22.748	25.55	21.481	23.857	22.2	47.2	108	666.5652	21.3	23.9	18	18	95.7402	336	2025.8112	Pisaster	100	10	0	4	1
490	7/12/2014	15	225	2014JulyEarly	SJI	Rosario	22.66022831	28.2076157	21.58084814	23.4520155	2	285	0.129824561	0.136842105	14	16.2	24.042	34.15	23.192	25.671	22.6	34.2	108	707.7564	22.2	25.7	16	16	98.488	336	2028.1632	Pisaster	100	10	0	1	1
490.1	7/12/2014	15	225	2014JulyEarly	SJI	Rosario	22.66022831	28.2076157	21.58084814	23.4520155	2	285	0.129824561	0.136842105	14	16.2	24.042	34.15	23.192	25.671	22.6	34.2	108	707.7564	22.2	25.7	16	16	98.488	336	2028.1632	Pisaster	100	10	0	1	1
490.2	7/12/2014	15	225	2014JulyEarly	SJI	Rosario	22.66022831	28.2076157	21.58084814	23.4520155	2	285	0.129824561	0.136842105	14	16.2	24.042	34.15	23.192	25.671	22.6	34.2	108	707.7564	22.2	25.7	16	16	98.488	336	2028.1632	Pisaster	100	10	0	1	1
4901	7/12/2014	15	225	2014JulyEarly	SJI	Rosario	22.66022831	28.2076157	21.58084814	23.4520155	2	285	0.129824561	0.136842105	14	16.2	24.042	34.15	23.192	25.671	22.6	34.2	108	707.7564	22.2	25.7	16	16	98.488	336	2028.1632	Pisaster	100	10	0	2	1
4902	7/12/2014	15	225	2014JulyEarly	SJI	Rosario	22.66022831	28.2076157	21.58084814	23.4520155	2	285	0.129824561	0.136842105	14	16.2	24.042	34.15	23.192	25.671	22.6	34.2	108	707.7564	22.2	25.7	16	16	98.488	336	2028.1632	Pisaster	100	10	0	3	1
499	7/12/2014	15	225	2014JulyEarly	SJI	Rosario	22.66022831	28.2076157	21.58084814	23.4520155	3	173	0.231213873	0.23699422	14	17.4	24.042	34.15	23.192	25.671	22.6	34.2	108	707.7564	22.2	25.7	16	16	98.488	336	2028.1632	Pisaster	100	10	0	1	1
499.11	7/12/2014	15	225	2014JulyEarly	SJI	Rosario	22.66022831	28.2076157	21.58084814	23.4520155	3	173	0.231213873	0.23699422	14	17.4	24.042	34.15	23.192	25.671	22.6	34.2	108	707.7564	22.2	25.7	16	16	98.488	336	2028.1632	Pisaster	100	10	0	3	1
499.12	7/12/2014	15	225	2014JulyEarly	SJI	Rosario	22.66022831	28.2076157	21.58084814	23.4520155	3	173	0.231213873	0.23699422	14	17.4	24.042	34.15	23.192	25.671	22.6	34.2	108	707.7564	22.2	25.7	16	16	98.488	336	2028.1632	Pisaster	100	10	0	4	1
499.2	7/12/2014	15	225	2014JulyEarly	SJI	Rosario	22.66022831	28.2076157	21.58084814	23.4520155	3	173	0.231213873	0.23699422	14	17.4	24.042	34.15	23.192	25.671	22.6	34.2	108	707.7564	22.2	25.7	16	16	98.488	336	2028.1632	Pisaster	100	10	0	3	1
499.21	7/12/2014	15	225	2014JulyEarly	SJI	Rosario	22.66022831	28.2076157	21.58084814	23.4520155	3	173	0.231213873	0.23699422	14	17.4	24.042	34.15	23.192	25.671	22.6	34.2	108	707.7564	22.2	25.7	16	16	98.488	336	2028.1632	Pisaster	100	10	0	4	1
499.3	7/12/2014	15	225	2014JulyEarly	SJI	Rosario	22.66022831	28.2076157	21.58084814	23.4520155	3	173	0.231213873	0.23699422	14	17.4	24.042	34.15	23.192	25.671	22.6	34.2	108	707.7564	22.2	25.7	16	16	98.488	336	2028.1632	Pisaster	100	10	0	4	1
4991	7/12/2014	15	225	2014JulyEarly	SJI	Rosario	22.66022831	28.2076157	21.58084814	23.4520155	3	173	0.231213873	0.23699422	14	17.4	24.042	34.15	23.192	25.671	22.6	34.2	108	707.7564	22.2	25.7	16	16	98.488	336	2028.1632	Pisaster	100	10	0	2	1
4992	7/12/2014	15	225	2014JulyEarly	SJI	Rosario	22.66022831	28.2076157	21.58084814	23.4520155	3	173	0.231213873	0.23699422	14	17.4	24.042	34.15	23.192	25.671	22.6	34.2	108	707.7564	22.2	25.7	16	16	98.488	336	2028.1632	Pisaster	100	10	0	3	1
4993	7/12/2014	15	225	2014JulyEarly	SJI	Rosario	22.66022831	28.2076157	21.58084814	23.4520155	3	173	0.231213873	0.23699422	14	17.4	24.042	34.15	23.192	25.671	22.6	34.2	108	707.7564	22.2	25.7	16	16	98.488	336	2028.1632	Pisaster	100	10	0	4	1
499.1	7/12/2014	15	225	2014JulyEarly	SJI	Rosario	22.66022831	28.2076157	21.58084814	23.4520155	3	173	0.231213873	0.23699422	14	17.4	24.042	34.15	23.192	25.671	22.6	34.2	108	707.7564	22.2	25.7	16	16	98.488	336	2028.1632	Pisaster	100	10	0	1	1
499.4	7/12/2014	15	225	2014JulyEarly	SJI	Rosario	22.66022831	28.2076157	21.58084814	23.4520155	3	173	0.231213873	0.23699422	14	17.4	24.042	34.15	23.192	25.671	22.6	34.2	108	707.7564	22.2	25.7	16	16	98.488	336	2028.1632	Pisaster	100	10	0	4	1
511	7/12/2014	15	225	2014JulyEarly	SJI	Rosario	22.66022831	28.2076157	21.58084814	23.4520155	4	157	0.171974522	0.171974522	14	15.833333	24.042	34.15	23.192	25.671	22.6	34.2	108	707.7564	22.2	25.7	16	16	98.488	336	2028.1632	Pisaster	100	10	0	0	0
511.1	7/12/2014	15	225	2014JulyEarly	SJI	Rosario	22.66022831	28.2076157	21.58084814	23.4520155	4	157	0.171974522	0.171974522	14	15.833333	24.042	34.15	23.192	25.671	22.6	34.2	108	707.7564	22.2	25.7	16	16	98.488	336	2028.1632	Pisaster	100	10	0	0	0
511.11	7/12/2014	15	225	2014JulyEarly	SJI	Rosario	22.66022831	28.2076157	21.58084814	23.4520155	4	157	0.171974522	0.171974522	14	15.833333	24.042	34.15	23.192	25.671	22.6	34.2	108	707.7564	22.2	25.7	16	16	98.488	336	2028.1632	Pisaster	100	10	0	1	1
511.2	7/12/2014	15	225	2014JulyEarly	SJI	Rosario	22.66022831	28.2076157	21.58084814	23.4520155	4	157	0.171974522	0.171974522	14	15.833333	24.042	34.15	23.192	25.671	22.6	34.2	108	707.7564	22.2	25.7	16	16	98.488	336	2028.1632	Pisaster	100	10	0	1	1
511.21	7/12/2014	15	225	2014JulyEarly	SJI	Rosario	22.66022831	28.2076157	21.58084814	23.4520155	4	157	0.171974522	0.171974522	14	15.833333	24.042	34.15	23.192	25.671	22.6	34.2	108	707.7564	22.2	25.7	16	16	98.488	336	2028.1632	Pisaster	100	10	0	4	1
511.3	7/12/2014	15	225	2014JulyEarly	SJI	Rosario	22.66022831	28.2076157	21.58084814	23.4520155	4	157	0.171974522	0.171974522	14	15.833333	24.042	34.15	23.192	25.671	22.6	34.2	108	707.7564	22.2	25.7	16	16	98.488	336	2028.1632	Pisaster	100	10	0	1	1
511.12	7/12/2014	15	225	2014JulyEarly	SJI	Rosario	22.66022831	28.2076157	21.58084814	23.4520155	4	157	0.171974522	0.171974522	14	15.833333	24.042	34.15	23.192	25.671	22.6	34.2	108	707.7564	22.2	25.7	16	16	98.488	336	2028.1632	Pisaster	100	10	0	4	1
5111	7/12/2014	15	225	2014JulyEarly	SJI	Rosario	22.66022831	28.2076157	21.58084814	23.4520155	4	157	0.171974522	0.171974522	14	15.833333	24.042	34.15	23.192	25.671	22.6	34.2	108	707.7564	22.2	25.7	16	16	98.488	336	2028.1632	Pisaster	100	10	0	1	1
5112	7/12/2014	15	225	2014JulyEarly	SJI	Rosario	22.66022831	28.2076157	21.58084814	23.4520155	4	157	0.171974522	0.171974522	14	15.833333	24.042	34.15	23.192	25.671	22.6	34.2	108	707.7564	22.2	25.7	16	16	98.488	336	2028.1632	Pisaster	100	10	0	4	1
687	8/9/2014	43	1849	2014AugustEarly	SJI	Rosario	22.66022831	28.2076157	21.58084814	23.4520155	3	173	0.034682081	0.040462428	14	17.9	17.641	18.818	15.477	16.534	16.8	19.8	100	160.75	16.9	21.1	14	8	17.5864	307.5	584.71125	Pisaster	100	10	0	2	1
699	8/9/2014	43	1849	2014AugustEarly	SJI	Rosario	22.66022831	28.2076157	21.58084814	23.4520155	4	157	0.108280255	0.108280255	14	18.5	17.641	18.818	15.477	16.534	16.8	19.8	100	160.75	16.9	21.1	14	8	17.5864	307.5	584.71125	Pisaster	100	10	0	0	0
6991	8/9/2014	43	1849	2014AugustEarly	SJI	Rosario	22.66022831	28.2076157	21.58084814	23.4520155	4	157	0.108280255	0.108280255	14	18.5	17.641	18.818	15.477	16.534	16.8	19.8	100	160.75	16.9	21.1	14	8	17.5864	307.5	584.71125	Pisaster	100	10	0	1	1
75	6/14/2014	-13	169	2014JuneEarly	SJI	Rosario	22.66022831	28.2076157	21.58084814	23.4520155	2	285	0.536842105	0.550877193	5	14.166667	22.974	29.966	22.132	23.593	23	30	39.5	275.46115	22.1	23.6	8	8	49.056	120	814.944	Pisaster	110	11	1	0	0
75.1	6/14/2014	-13	169	2014JuneEarly	SJI	Rosario	22.66022831	28.2076157	21.58084814	23.4520155	2	285	0.536842105	0.550877193	5	14.166667	22.974	29.966	22.132	23.593	23	30	39.5	275.46115	22.1	23.6	8	8	49.056	120	814.944	Pisaster	110	11	1	0	0
75.1	6/14/2014	-13	169	2014JuneEarly	SJI	Rosario	22.66022831	28.2076157	21.58084814	23.4520155	2	285	0.536842105	0.550877193	5	14.166667	22.974	29.966	22.132	23.593	23	30	39.5	275.46115	22.1	23.6	8	8	49.056	120	814.944	Pisaster	110	11	1	0	0
75.11	6/14/2014	-13	169	2014JuneEarly	SJI	Rosario	22.66022831	28.2076157	21.58084814	23.4520155	2	285	0.536842105	0.550877193	5	14.166667	22.974	29.966	22.132	23.593	23	30	39.5	275.46115	22.1	23.6	8	8	49.056	120	814.944	Pisaster	110	11	1	0	0
75.12	6/14/2014	-13	169	2014JuneEarly	SJI	Rosario	22.66022831	28.2076157	21.58084814	23.4520155	2	285	0.536842105	0.550877193	5	14.166667	22.974	29.966	22.132	23.593	23	30	39.5	275.46115	22.1	23.6	8	8	49.056	120	814.944	Pisaster	110	11	1	0	0
75.13	6/14/2014	-13	169	2014JuneEarly	SJI	Rosario	22.66022831	28.2076157	21.58084814	23.4520155	2	285	0.536842105	0.550877193	5	14.166667	22.974	29.966	22.132	23.593	23	30	39.5	275.46115	22.1	23.6	8	8	49.056	120	814.944	Pisaster	110	11	1	0	0
75.14	6/14/2014	-13	169	2014JuneEarly	SJI	Rosario	22.66022831	28.2076157	21.58084814	23.4520155	2	285	0.536842105	0.550877193	5	14.166667	22.974	29.966	22.132	23.593	23	30	39.5	275.46115	22.1	23.6	8	8	49.056	120	814.944	Pisaster	110	11	1	0	0
75.2	6/14/2014	-13	169	2014JuneEarly	SJI	Rosario	22.66022831	28.2076157	21.58084814	23.4520155	2	285	0.536842105	0.550877193	5	14.166667	22.974	29.966	22.132	23.593	23	30	39.5	275.46115	22.1	23.6	8	8	49.056	120	814.944	Pisaster	110	11	1	0	0
75.3	6/14/2014	-13	169	2014JuneEarly	SJI	Rosario	22.66022831	28.2076157	21.58084814	23.4520155	2	285	0.536842105	0.550877193	5	14.166667	22.974	29.966	22.132	23.593	23	30	39.5	275.46115	22.1	23.6	8	8	49.056	120	814.944	Pisaster	110	11	1	0	0
75.4	6/14/2014	-13	169	2014JuneEarly	SJI	Rosario	22.66022831	28.2076157	21.58084814	23.4520155	2	285	0.536842105	0.550877193	5	14.166667	22.974	29.966	22.132	23.593	23	30	39.5	275.46115	22.1	23.6	8	8	49.056	120	814.944	Pisaster	110	11	1	0	0
75.5	6/14/2014	-13	169	2014JuneEarly	SJI	Rosario	22.66022831	28.2076157	21.58084814	23.4520155	2	285	0.536842105	0.550877193	5	14.166667	22.974	29.966	22.132	23.593	23	30	39.5	275.46115	22.1	23.6	8	8	49.056	120	814.944	Pisaster	110	11	1	0	0
75.6	6/14/2014	-13	169	2014JuneEarly	SJI	Rosario	22.66022831	28.2076157	21.58084814	23.4520155	2	285	0.536842105	0.550877193	5	14.166667	22.974	29.966	22.132	23.593	23	30	39.5	275.46115	22.1	23.6	8	8	49.056	120	814.944	Pisaster	110	11	1	0	0
75.7	6/14/2014	-13	169	2014JuneEarly	SJI	Rosario	22.66022831	28.2076157	21.58084814	23.4520155	2	285	0.536842105	0.550877193	5	14.166667	22.974	29.966	22.132	23.593	23	30	39.5	275.46115	22.1	23.6	8	8	49.056	120	814.944	Pisaster	110	11	1	0	0
75.8	6/14/2014	-13	169	2014JuneEarly	SJI	Rosario	22.66022831	28.2076157	21.58084814	23.4520155	2	285	0.536842105	0.550877193	5	14.166667	22.974	29.966	22.132	23.593	23	30	39.5	275.46115	22.1	23.6	8	8	49.056	120	814.944	Pisaster	110	11	1	0	0
75.9	6/14/2014	-13	169	2014JuneEarly	SJI	Rosario	22.66022831	28.2076157	21.58084814	23.4520155	2	285	0.536842105	0.550877193	5	14.166667	22.974	29.966	22.132	23.593	23	30	39.5	275.46115	22.1	23.6	8	8	49.056	120	814.944	Pisaster	110	11	1	0	0
7510	6/14/2014	-13	169	2014JuneEarly	SJI	Rosario	22.66022831	28.2076157	21.58084814	23.4520155	2	285	0.536842105	0.550877193	5	14.166667	22.974	29.966	22.132	23.593	23	30	39.5	275.46115	22.1	23.6	8	8	49.056	120	814.944	Pisaster	110	11	1	1	1
86	6/14/2014	-13	169	2014JuneEarly	SJI	Rosario	22.66022831	28.2076157	21.58084814	23.4520155	3	173	0.536842105	0.728323699	5	13.966667	22.974	29.966	22.132	23.593	23	30	39.5	275.46115	22.1	23.6	8	8	49.056	120	814.944	Pisaster	110	11	1	0	0
86.1	6/14/2014	-13	169	2014JuneEarly	SJI	Rosario	22.66022831	28.2076157	21.58084814	23.4520155	3	173	0.536842105	0.728323699	5	13.966667	22.974	29.966	22.132	23.593	23	30	39.5	275.46115	22.1	23.6	8	8	49.056	120	814.944	Pisaster	110	11	1	0	0
86.1	6/14/2014	-13	169	2014JuneEarly	SJI	Rosario	22.66022831	28.2076157	21.58084814	23.4520155	3	173	0.536842105	0.728323699	5	13.966667	22.974	29.966	22.132	23.593	23	30	39.5	275.46115	22.1	23.6	8	8	49.056	120	814.944	Pisaster	110	11	1	0	0
86.11	6/14/2014	-13	169	2014JuneEarly	SJI	Rosario	22.66022831	28.2076157	21.58084814	23.4520155	3	173	0.536842105	0.728323699	5	13.966667	22.974	29.966	22.132	23.593	23	30	39.5	275.46115	22.1	23.6	8	8	49.056	120	814.944	Pisaster	110	11	1	0	0
86.12	6/14/2014	-13	169	2014JuneEarly	SJI	Rosario	22.66022831	28.2076157	21.58084814	23.4520155	3	173	0.536842105	0.728323699	5	13.966667	22.974	29.966	22.132	23.593	23	30	39.5	275.46115	22.1	23.6	8	8	49.056	120	814.944	Pisaster	110	11	1	0	0
86.13	6/14/2014	-13	169	2014JuneEarly	SJI	Rosario	22.66022831	28.2076157	21.58084814	23.4520155	3	173	0.536842105	0.728323699	5	13.966667	22.974	29.966	22.132	23.593	23	30	39.5	275.46115	22.1	23.6	8	8	49.056	120	814.944	Pisaster	110	11	1	0	0
86.14	6/14/2014	-13	169	2014JuneEarly	SJI	Rosario	22.66022831	28.2076157	21.58084814	23.4520155	3	173	0.536842105	0.728323699	5	13.966667	22.974	29.966	22.132	23.593	23	30	39.5	275.46115	22.1	23.6	8	8	49.056	120	814.944	Pisaster	110	11	1	0	0
86.15	6/14/2014	-13	169	2014JuneEarly	SJI	Rosario	22.66022831	28.2076157	21.58084814	23.4520155	3	173	0.536842105	0.728323699	5	13.966667	22.974	29.966	22.132	23.593	23	30	39.5	275.46115	22.1	23.6	8	8	49.056	120	814.944	Pisaster	110	11	1	0	0
86.16	6/14/2014	-13	169	2014JuneEarly	SJI	Rosario	22.66022831	28.2076157	21.58084814	23.4520155	3	173	0.536842105	0.728323699	5	13.966667	22.974	29.966	22.132	23.593	23	30	39.5	275.46115	22.1	23.6	8	8	49.056	120	814.944	Pisaster	110	11	1	0	0
86.17	6/14/2014	-13	169	2014JuneEarly	SJI	Rosario	22.66022831	28.2076157	21.58084814	23.4520155	3	173	0.536842105	0.728323699	5	13.966667	22.974	29.966	22.132	23.593	23	30	39.5	275.46115	22.1	23.6	8	8	49.056	120	814.944	Pisaster	110	11	1	0	0
86.18	6/14/2014	-13	169	2014JuneEarly	SJI	Rosario	22.66022831	28.2076157	21.58084814	23.4520155	3	173	0.536842105	0.728323699	5	13.966667	22.974	29.966	22.132	23.593	23	30	39.5	275.46115	22.1	23.6	8	8	49.056	120	814.944	Pisaster	110	11	1	0	0
86.19	6/14/2014	-13	169	2014JuneEarly	SJI	Rosario	22.66022831	28.2076157	21.58084814	23.4520155	3	173	0.536842105	0.728323699	5	13.966667	22.974	29.966	22.132	23.593	23	30	39.5	275.46115	22.1	23.6	8	8	49.056	120	814.944	Pisaster	110	11	1	0	0
86.2	6/14/2014	-13	169	2014JuneEarly	SJI	Rosario	22.66022831	28.2076157	21.58084814	23.4520155	3	173	0.536842105	0.728323699	5	13.966667	22.974	29.966	22.132	23.593	23	30	39.5	275.46115	22.1	23.6	8	8	49.056	120	814.944	Pisaster	110	11	1	0	0
86.2	6/14/2014	-13	169	2014JuneEarly	SJI	Rosario	22.66022831	28.2076157	21.58084814	23.4520155	3	173	0.536842105	0.728323699	5	13.966667	22.974	29.966	22.132	23.593	23	30	39.5	275.46115	22.1	23.6	8	8	49.056	120	814.944	Pisaster	110	11	1	0	0
86.21	6/14/2014	-13	169	2014JuneEarly	SJI	Rosario	22.66022831	28.2076157	21.58084814	23.4520155	3	173	0.536842105	0.728323699	5	13.966667	22.974	29.966	22.132	23.593	23	30	39.5	275.46115	22.1	23.6	8	8	49.056	120	814.944	Pisaster	110	11	1	0	0
86.22	6/14/2014	-13	169	2014JuneEarly	SJI	Rosario	22.66022831	28.2076157	21.58084814	23.4520155	3	173	0.536842105	0.728323699	5	13.966667	22.974	29.966	22.132	23.593	23	30	39.5	275.46115	22.1	23.6	8	8	49.056	120	814.944	Pisaster	110	11	1	0	0
86.23	6/14/2014	-13	169	2014JuneEarly	SJI	Rosario	22.66022831	28.2076157	21.58084814	23.4520155	3	173	0.536842105	0.728323699	5	13.966667	22.974	29.966	22.132	23.593	23	30	39.5	275.46115	22.1	23.6	8	8	49.056	120	814.944	Pisaster	110	11	1	0	0
86.3	6/14/2014	-13	169	2014JuneEarly	SJI	Rosario	22.66022831	28.2076157	21.58084814	23.4520155	3	173	0.536842105	0.728323699	5	13.966667	22.974	29.966	22.132	23.593	23	30	39.5	275.46115	22.1	23.6	8	8	49.056	120	814.944	Pisaster	110	11	1	0	0
86.4	6/14/2014	-13	169	2014JuneEarly	SJI	Rosario	22.66022831	28.2076157	21.58084814	23.4520155	3	173	0.536842105	0.728323699	5	13.966667	22.974	29.966	22.132	23.593	23	30	39.5	275.46115	22.1	23.6	8	8	49.056	120	814.944	Pisaster	110	11	1	0	0
86.5	6/14/2014	-13	169	2014JuneEarly	SJI	Rosario	22.66022831	28.2076157	21.58084814	23.4520155	3	173	0.536842105	0.728323699	5	13.966667	22.974	29.966	22.132	23.593	23	30	39.5	275.46115	22.1	23.6	8	8	49.056	120	814.944	Pisaster	110	11	1	0	0
86.6	6/14/2014	-13	169	2014JuneEarly	SJI	Rosario	22.66022831	28.2076157	21.58084814	23.4520155	3	173	0.536842105	0.728323699	5	13.966667	22.974	29.966	22.132	23.593	23	30	39.5	275.46115	22.1	23.6	8	8	49.056	120	814.944	Pisaster	110	11	1	0	0
86.7	6/14/2014	-13	169	2014JuneEarly	SJI	Rosario	22.66022831	28.2076157	21.58084814	23.4520155	3	173	0.536842105	0.728323699	5	13.966667	22.974	29.966	22.132	23.593	23	30	39.5	275.46115	22.1	23.6	8	8	49.056	120	814.944	Pisaster	110	11	1	0	0
86.8	6/14/2014	-13	169	2014JuneEarly	SJI	Rosario	22.66022831	28.2076157	21.58084814	23.4520155	3	173	0.536842105	0.728323699	5	13.966667	22.974	29.966	22.132	23.593	23	30	39.5	275.46115	22.1	23.6	8	8	49.056	120	814.944	Pisaster	110	11	1	0	0
86.9	6/14/2014	-13	169	2014JuneEarly	SJI	Rosario	22.66022831	28.2076157	21.58084814	23.4520155	3	173	0.536842105	0.728323699	5	13.966667	22.974	29.966	22.132	23.593	23	30	39.5	275.46115	22.1	23.6	8	8	49.056	120	814.944	Pisaster	110	11	1	0	0
8610	6/14/2014	-13	169	2014JuneEarly	SJI	Rosario	22.66022831	28.2076157	21.58084814	23.4520155	3	173	0.536842105	0.728323699	5	13.966667	22.974	29.966	22.132	23.593	23	30	39.5	275.46115	22.1	23.6	8	8	49.056	120	814.944	Pisaster	110	11	1	1	1
98	6/14/2014	-13	169	2014JuneEarly	SJI	Rosario	22.66022831	28.2076157	21.58084814	23.4520155	4	157	1.063694268	1.063694268	5	14.466667	22.974	29.966	22.132	23.593	23	30	39.5	275.46115	22.1	23.6	8	8	49.056	120	814.944	Pisaster	110	11	1	0	0
98.1	6/14/2014	-13	169	2014JuneEarly	SJI	Rosario	22.66022831	28.2076157	21.58084814	23.4520155	4	157	1.063694268	1.063694268	5	14.466667	22.974	29.966	22.132	23.593	23	30	39.5	275.46115	22.1	23.6	8	8	49.056	120	814.944	Pisaster	110	11	1	0	0
98.1	6/14/2014	-13	169	2014JuneEarly	SJI	Rosario	22.66022831	28.2076157	21.58084814	23.4520155	4	157	1.063694268	1.063694268	5	14.466667	22.974	29.966	22.132	23.593	23	30	39.5	275.46115	22.1	23.6	8	8	49.056	120	814.944	Pisaster	110	11	1	0	0
98.11	6/14/2014	-13	169	2014JuneEarly	SJI	Rosario	22.66022831	28.2076157	21.58084814	23.4520155	4	157	1.063694268	1.063694268	5	14.466667	22.974	29.966	22.132	23.593	23	30	39.5	275.46115	22.1	23.6	8	8	49.056	120	814.944	Pisaster	110	11	1	0	0
98.11	6/14/2014	-13	169	2014JuneEarly	SJI	Rosario	22.66022831	28.2076157	21.58084814	23.4520155	4	157	1.063694268	1.063694268	5	14.466667	22.974	29.966	22.132	23.593	23	30	39.5	275.46115	22.1	23.6	8	8	49.056	120	814.944	Pisaster	110	11	1	1	1
98.12	6/14/2014	-13	169	2014JuneEarly	SJI	Rosario	22.66022831	28.2076157	21.58084814	23.4520155	4	157	1.063694268	1.063694268	5	14.466667	22.974	29.966	22.132	23.593	23	30	39.5	275.46115	22.1	23.6	8	8	49.056	120	814.944	Pisaster	110	11	1	0	0
98.13	6/14/2014	-13	169	2014JuneEarly	SJI	Rosario	22.66022831	28.2076157	21.58084814	23.4520155	4	157	1.063694268	1.063694268	5	14.466667	22.974	29.966	22.132	23.593	23	30	39.5	275.46115	22.1	23.6	8	8	49.056	120	814.944	Pisaster	110	11	1	0	0
98.14	6/14/2014	-13	169	2014JuneEarly	SJI	Rosario	22.66022831	28.2076157	21.58084814	23.4520155	4	157	1.063694268	1.063694268	5	14.466667	22.974	29.966	22.132	23.593	23	30	39.5	275.46115	22.1	23.6	8	8	49.056	120	814.944	Pisaster	110	11	1	0	0
98.15	6/14/2014	-13	169	2014JuneEarly	SJI	Rosario	22.66022831	28.2076157	21.58084814	23.4520155	4	157	1.063694268	1.063694268	5	14.466667	22.974	29.966	22.132	23.593	23	30	39.5	275.46115	22.1	23.6	8	8	49.056	120	814.944	Pisaster	110	11	1	0	0
98.16	6/14/2014	-13	169	2014JuneEarly	SJI	Rosario	22.66022831	28.2076157	21.58084814	23.4520155	4	157	1.063694268	1.063694268	5	14.466667	22.974	29.966	22.132	23.593	23	30	39.5	275.46115	22.1	23.6	8	8	49.056	120	814.944	Pisaster	110	11	1	0	0
98.17	6/14/2014	-13	169	2014JuneEarly	SJI	Rosario	22.66022831	28.2076157	21.58084814	23.4520155	4	157	1.063694268	1.063694268	5	14.466667	22.974	29.966	22.132	23.593	23	30	39.5	275.46115	22.1	23.6	8	8	49.056	120	814.944	Pisaster	110	11	1	0	0
98.18	6/14/2014	-13	169	2014JuneEarly	SJI	Rosario	22.66022831	28.2076157	21.58084814	23.4520155	4	157	1.063694268	1.063694268	5	14.466667	22.974	29.966	22.132	23.593	23	30	39.5	275.46115	22.1	23.6	8	8	49.056	120	814.944	Pisaster	110	11	1	0	0
98.19	6/14/2014	-13	169	2014JuneEarly	SJI	Rosario	22.66022831	28.2076157	21.58084814	23.4520155	4	157	1.063694268	1.063694268	5	14.466667	22.974	29.966	22.132	23.593	23	30	39.5	275.46115	22.1	23.6	8	8	49.056	120	814.944	Pisaster	110	11	1	0	0
98.2	6/14/2014	-13	169	2014JuneEarly	SJI	Rosario	22.66022831	28.2076157	21.58084814	23.4520155	4	157	1.063694268	1.063694268	5	14.466667	22.974	29.966	22.132	23.593	23	30	39.5	275.46115	22.1	23.6	8	8	49.056	120	814.944	Pisaster	110	11	1	0	0
98.2	6/14/2014	-13	169	2014JuneEarly	SJI	Rosario	22.66022831	28.2076157	21.58084814	23.4520155	4	157	1.063694268	1.063694268	5	14.466667	22.974	29.966	22.132	23.593	23	30	39.5	275.46115	22.1	23.6	8	8	49.056	120	814.944	Pisaster	110	11	1	0	0
98.21	6/14/2014	-13	169	2014JuneEarly	SJI	Rosario	22.66022831	28.2076157	21.58084814	23.4520155	4	157	1.063694268	1.063694268	5	14.466667	22.974	29.966	22.132	23.593	23	30	39.5	275.46115	22.1	23.6	8	8	49.056	120	814.944	Pisaster	110	11	1	0	0
98.21	6/14/2014	-13	169	2014JuneEarly	SJI	Rosario	22.66022831	28.2076157	21.58084814	23.4520155	4	157	1.063694268	1.063694268	5	14.466667	22.974	29.966	22.132	23.593	23	30	39.5	275.46115	22.1	23.6	8	8	49.056	120	814.944	Pisaster	110	11	1	1	1
98.22	6/14/2014	-13	169	2014JuneEarly	SJI	Rosario	22.66022831	28.2076157	21.58084814	23.4520155	4	157	1.063694268	1.063694268	5	14.466667	22.974	29.966	22.132	23.593	23	30	39.5	275.46115	22.1	23.6	8	8	49.056	120	814.944	Pisaster	110	11	1	0	0
98.23	6/14/2014	-13	169	2014JuneEarly	SJI	Rosario	22.66022831	28.2076157	21.58084814	23.4520155	4	157	1.063694268	1.063694268	5	14.466667	22.974	29.966	22.132	23.593	23	30	39.5	275.46115	22.1	23.6	8	8	49.056	120	814.944	Pisaster	110	11	1	0	0
98.24	6/14/2014	-13	169	2014JuneEarly	SJI	Rosario	22.66022831	28.2076157	21.58084814	23.4520155	4	157	1.063694268	1.063694268	5	14.466667	22.974	29.966	22.132	23.593	23	30	39.5	275.46115	22.1	23.6	8	8	49.056	120	814.944	Pisaster	110	11	1	0	0
98.25	6/14/2014	-13	169	2014JuneEarly	SJI	Rosario	22.66022831	28.2076157	21.58084814	23.4520155	4	157	1.063694268	1.063694268	5	14.466667	22.974	29.966	22.132	23.593	23	30	39.5	275.46115	22.1	23.6	8	8	49.056	120	814.944	Pisaster	110	11	1	0	0
98.26	6/14/2014	-13	169	2014JuneEarly	SJI	Rosario	22.66022831	28.2076157	21.58084814	23.4520155	4	157	1.063694268	1.063694268	5	14.466667	22.974	29.966	22.132	23.593	23	30	39.5	275.46115	22.1	23.6	8	8	49.056	120	814.944	Pisaster	110	11	1	0	0
98.27	6/14/2014	-13	169	2014JuneEarly	SJI	Rosario	22.66022831	28.2076157	21.58084814	23.4520155	4	157	1.063694268	1.063694268	5	14.466667	22.974	29.966	22.132	23.593	23	30	39.5	275.46115	22.1	23.6	8	8	49.056	120	814.944	Pisaster	110	11	1	0	0
98.28	6/14/2014	-13	169	2014JuneEarly	SJI	Rosario	22.66022831	28.2076157	21.58084814	23.4520155	4	157	1.063694268	1.063694268	5	14.466667	22.974	29.966	22.132	23.593	23	30	39.5	275.46115	22.1	23.6	8	8	49.056	120	814.944	Pisaster	110	11	1	0	0
98.29	6/14/2014	-13	169	2014JuneEarly	SJI	Rosario	22.66022831	28.2076157	21.58084814	23.4520155	4	157	1.063694268	1.063694268	5	14.466667	22.974	29.966	22.132	23.593	23	30	39.5	275.46115	22.1	23.6	8	8	49.056	120	814.944	Pisaster	110	11	1	0	0
98.3	6/14/2014	-13	169	2014JuneEarly	SJI	Rosario	22.66022831	28.2076157	21.58084814	23.4520155	4	157	1.063694268	1.063694268	5	14.466667	22.974	29.966	22.132	23.593	23	30	39.5	275.46115	22.1	23.6	8	8	49.056	120	814.944	Pisaster	110	11	1	0	0
98.3	6/14/2014	-13	169	2014JuneEarly	SJI	Rosario	22.66022831	28.2076157	21.58084814	23.4520155	4	157	1.063694268	1.063694268	5	14.466667	22.974	29.966	22.132	23.593	23	30	39.5	275.46115	22.1	23.6	8	8	49.056	120	814.944	Pisaster	110	11	1	0	0
98.31	6/14/2014	-13	169	2014JuneEarly	SJI	Rosario	22.66022831	28.2076157	21.58084814	23.4520155	4	157	1.063694268	1.063694268	5	14.466667	22.974	29.966	22.132	23.593	23	30	39.5	275.46115	22.1	23.6	8	8	49.056	120	814.944	Pisaster	110	11	1	0	0
98.32	6/14/2014	-13	169	2014JuneEarly	SJI	Rosario	22.66022831	28.2076157	21.58084814	23.4520155	4	157	1.063694268	1.063694268	5	14.466667	22.974	29.966	22.132	23.593	23	30	39.5	275.46115	22.1	23.6	8	8	49.056	120	814.944	Pisaster	110	11	1	0	0
98.33	6/14/2014	-13	169	2014JuneEarly	SJI	Rosario	22.66022831	28.2076157	21.58084814	23.4520155	4	157	1.063694268	1.063694268	5	14.466667	22.974	29.966	22.132	23.593	23	30	39.5	275.46115	22.1	23.6	8	8	49.056	120	814.944	Pisaster	110	11	1	0	0
98.4	6/14/2014	-13	169	2014JuneEarly	SJI	Rosario	22.66022831	28.2076157	21.58084814	23.4520155	4	157	1.063694268	1.063694268	5	14.466667	22.974	29.966	22.132	23.593	23	30	39.5	275.46115	22.1	23.6	8	8	49.056	120	814.944	Pisaster	110	11	1	0	0
98.5	6/14/2014	-13	169	2014JuneEarly	SJI	Rosario	22.66022831	28.2076157	21.58084814	23.4520155	4	157	1.063694268	1.063694268	5	14.466667	22.974	29.966	22.132	23.593	23	30	39.5	275.46115	22.1	23.6	8	8	49.056	120	814.944	Pisaster	110	11	1	0	0
98.6	6/14/2014	-13	169	2014JuneEarly	SJI	Rosario	22.66022831	28.2076157	21.58084814	23.4520155	4	157	1.063694268	1.063694268	5	14.466667	22.974	29.966	22.132	23.593	23	30	39.5	275.46115	22.1	23.6	8	8	49.056	120	814.944	Pisaster	110	11	1	0	0
98.7	6/14/2014	-13	169	2014JuneEarly	SJI	Rosario	22.66022831	28.2076157	21.58084814	23.4520155	4	157	1.063694268	1.063694268	5	14.466667	22.974	29.966	22.132	23.593	23	30	39.5	275.46115	22.1	23.6	8	8	49.056	120	814.944	Pisaster	110	11	1	0	0
98.8	6/14/2014	-13	169	2014JuneEarly	SJI	Rosario	22.66022831	28.2076157	21.58084814	23.4520155	4	157	1.063694268	1.063694268	5	14.466667	22.974	29.966	22.132	23.593	23	30	39.5	275.46115	22.1	23.6	8	8	49.056	120	814.944	Pisaster	110	11	1	0	0
98.9	6/14/2014	-13	169	2014JuneEarly	SJI	Rosario	22.66022831	28.2076157	21.58084814	23.4520155	4	157	1.063694268	1.063694268	5	14.466667	22.974	29.966	22.132	23.593	23	30	39.5	275.46115	22.1	23.6	8	8	49.056	120	814.944	Pisaster	110	11	1	0	0
9810	6/14/2014	-13	169	2014JuneEarly	SJI	Rosario	22.66022831	28.2076157	21.58084814	23.4520155	4	157	1.063694268	1.063694268	5	14.466667	22.974	29.966	22.132	23.593	23	30	39.5	275.46115	22.1	23.6	8	8	49.056	120	814.944	Pisaster	110	11	1	1	1
9811	6/14/2014	-13	169	2014JuneEarly	SJI	Rosario	22.66022831	28.2076157	21.58084814	23.4520155	4	157	1.063694268	1.063694268	5	14.466667	22.974	29.966	22.132	23.593	23	30	39.5	275.46115	22.1	23.6	8	8	49.056	120	814.944	Pisaster	110	11	1	2	1
9812	6/14/2014	-13	169	2014JuneEarly	SJI	Rosario	22.66022831	28.2076157	21.58084814	23.4520155	4	157	1.063694268	1.063694268	5	14.466667	22.974	29.966	22.132	23.593	23	30	39.5	275.46115	22.1	23.6	8	8	49.056	120	814.944	Pisaster	110	11	1	4	1
291	6/28/2014	1	1	2014JuneLate	SJI	Rosario	22.66022831	28.2076157	21.58084814	23.4520155	2	285	0.375438596	0.396491228	14	15.5	22.748	25.55	21.481	23.857	22.2	47.2	108	666.5652	21.3	23.9	18	18	95.7402	336	2025.8112	Pisaster	110	11	1	0	0
291.1	6/28/2014	1	1	2014JuneLate	SJI	Rosario	22.66022831	28.2076157	21.58084814	23.4520155	2	285	0.375438596	0.396491228	14	15.5	22.748	25.55	21.481	23.857	22.2	47.2	108	666.5652	21.3	23.9	18	18	95.7402	336	2025.8112	Pisaster	110	11	1	0	0
291.1	6/28/2014	1	1	2014JuneLate	SJI	Rosario	22.66022831	28.2076157	21.58084814	23.4520155	2	285	0.375438596	0.396491228	14	15.5	22.748	25.55	21.481	23.857	22.2	47.2	108	666.5652	21.3	23.9	18	18	95.7402	336	2025.8112	Pisaster	110	11	1	0	0
291.11	6/28/2014	1	1	2014JuneLate	SJI	Rosario	22.66022831	28.2076157	21.58084814	23.4520155	2	285	0.375438596	0.396491228	14	15.5	22.748	25.55	21.481	23.857	22.2	47.2	108	666.5652	21.3	23.9	18	18	95.7402	336	2025.8112	Pisaster	110	11	1	0	0
291.11	6/28/2014	1	1	2014JuneLate	SJI	Rosario	22.66022831	28.2076157	21.58084814	23.4520155	2	285	0.375438596	0.396491228	14	15.5	22.748	25.55	21.481	23.857	22.2	47.2	108	666.5652	21.3	23.9	18	18	95.7402	336	2025.8112	Pisaster	110	11	1	1	1
291.12	6/28/2014	1	1	2014JuneLate	SJI	Rosario	22.66022831	28.2076157	21.58084814	23.4520155	2	285	0.375438596	0.396491228	14	15.5	22.748	25.55	21.481	23.857	22.2	47.2	108	666.5652	21.3	23.9	18	18	95.7402	336	2025.8112	Pisaster	110	11	1	0	0
291.13	6/28/2014	1	1	2014JuneLate	SJI	Rosario	22.66022831	28.2076157	21.58084814	23.4520155	2	285	0.375438596	0.396491228	14	15.5	22.748	25.55	21.481	23.857	22.2	47.2	108	666.5652	21.3	23.9	18	18	95.7402	336	2025.8112	Pisaster	110	11	1	0	0
291.14	6/28/2014	1	1	2014JuneLate	SJI	Rosario	22.66022831	28.2076157	21.58084814	23.4520155	2	285	0.375438596	0.396491228	14	15.5	22.748	25.55	21.481	23.857	22.2	47.2	108	666.5652	21.3	23.9	18	18	95.7402	336	2025.8112	Pisaster	110	11	1	0	0
291.15	6/28/2014	1	1	2014JuneLate	SJI	Rosario	22.66022831	28.2076157	21.58084814	23.4520155	2	285	0.375438596	0.396491228	14	15.5	22.748	25.55	21.481	23.857	22.2	47.2	108	666.5652	21.3	23.9	18	18	95.7402	336	2025.8112	Pisaster	110	11	1	0	0
291.16	6/28/2014	1	1	2014JuneLate	SJI	Rosario	22.66022831	28.2076157	21.58084814	23.4520155	2	285	0.375438596	0.396491228	14	15.5	22.748	25.55	21.481	23.857	22.2	47.2	108	666.5652	21.3	23.9	18	18	95.7402	336	2025.8112	Pisaster	110	11	1	0	0
291.17	6/28/2014	1	1	2014JuneLate	SJI	Rosario	22.66022831	28.2076157	21.58084814	23.4520155	2	285	0.375438596	0.396491228	14	15.5	22.748	25.55	21.481	23.857	22.2	47.2	108	666.5652	21.3	23.9	18	18	95.7402	336	2025.8112	Pisaster	110	11	1	0	0
291.18	6/28/2014	1	1	2014JuneLate	SJI	Rosario	22.66022831	28.2076157	21.58084814	23.4520155	2	285	0.375438596	0.396491228	14	15.5	22.748	25.55	21.481	23.857	22.2	47.2	108	666.5652	21.3	23.9	18	18	95.7402	336	2025.8112	Pisaster	110	11	1	0	0
291.19	6/28/2014	1	1	2014JuneLate	SJI	Rosario	22.66022831	28.2076157	21.58084814	23.4520155	2	285	0.375438596	0.396491228	14	15.5	22.748	25.55	21.481	23.857	22.2	47.2	108	666.5652	21.3	23.9	18	18	95.7402	336	2025.8112	Pisaster	110	11	1	0	0
291.2	6/28/2014	1	1	2014JuneLate	SJI	Rosario	22.66022831	28.2076157	21.58084814	23.4520155	2	285	0.375438596	0.396491228	14	15.5	22.748	25.55	21.481	23.857	22.2	47.2	108	666.5652	21.3	23.9	18	18	95.7402	336	2025.8112	Pisaster	110	11	1	0	0
291.21	6/28/2014	1	1	2014JuneLate	SJI	Rosario	22.66022831	28.2076157	21.58084814	23.4520155	2	285	0.375438596	0.396491228	14	15.5	22.748	25.55	21.481	23.857	22.2	47.2	108	666.5652	21.3	23.9	18	18	95.7402	336	2025.8112	Pisaster	110	11	1	1	1
291.3	6/28/2014	1	1	2014JuneLate	SJI	Rosario	22.66022831	28.2076157	21.58084814	23.4520155	2	285	0.375438596	0.396491228	14	15.5	22.748	25.55	21.481	23.857	22.2	47.2	108	666.5652	21.3	23.9	18	18	95.7402	336	2025.8112	Pisaster	110	11	1	0	0
291.31	6/28/2014	1	1	2014JuneLate	SJI	Rosario	22.66022831	28.2076157	21.58084814	23.4520155	2	285	0.375438596	0.396491228	14	15.5	22.748	25.55	21.481	23.857	22.2	47.2	108	666.5652	21.3	23.9	18	18	95.7402	336	2025.8112	Pisaster	110	11	1	1	1
291.4	6/28/2014	1	1	2014JuneLate	SJI	Rosario	22.66022831	28.2076157	21.58084814	23.4520155	2	285	0.375438596	0.396491228	14	15.5	22.748	25.55	21.481	23.857	22.2	47.2	108	666.5652	21.3	23.9	18	18	95.7402	336	2025.8112	Pisaster	110	11	1	0	0
291.41	6/28/2014	1	1	2014JuneLate	SJI	Rosario	22.66022831	28.2076157	21.58084814	23.4520155	2	285	0.375438596	0.396491228	14	15.5	22.748	25.55	21.481	23.857	22.2	47.2	108	666.5652	21.3	23.9	18	18	95.7402	336	2025.8112	Pisaster	110	11	1	1	1
291.5	6/28/2014	1	1	2014JuneLate	SJI	Rosario	22.66022831	28.2076157	21.58084814	23.4520155	2	285	0.375438596	0.396491228	14	15.5	22.748	25.55	21.481	23.857	22.2	47.2	108	666.5652	21.3	23.9	18	18	95.7402	336	2025.8112	Pisaster	110	11	1	0	0
291.51	6/28/2014	1	1	2014JuneLate	SJI	Rosario	22.66022831	28.2076157	21.58084814	23.4520155	2	285	0.375438596	0.396491228	14	15.5	22.748	25.55	21.481	23.857	22.2	47.2	108	666.5652	21.3	23.9	18	18	95.7402	336	2025.8112	Pisaster	110	11	1	1	1
291.6	6/28/2014	1	1	2014JuneLate	SJI	Rosario	22.66022831	28.2076157	21.58084814	23.4520155	2	285	0.375438596	0.396491228	14	15.5	22.748	25.55	21.481	23.857	22.2	47.2	108	666.5652	21.3	23.9	18	18	95.7402	336	2025.8112	Pisaster	110	11	1	0	0
291.7	6/28/2014	1	1	2014JuneLate	SJI	Rosario	22.66022831	28.2076157	21.58084814	23.4520155	2	285	0.375438596	0.396491228	14	15.5	22.748	25.55	21.481	23.857	22.2	47.2	108	666.5652	21.3	23.9	18	18	95.7402	336	2025.8112	Pisaster	110	11	1	0	0
291.8	6/28/2014	1	1	2014JuneLate	SJI	Rosario	22.66022831	28.2076157	21.58084814	23.4520155	2	285	0.375438596	0.396491228	14	15.5	22.748	25.55	21.481	23.857	22.2	47.2	108	666.5652	21.3	23.9	18	18	95.7402	336	2025.8112	Pisaster	110	11	1	0	0
291.9	6/28/2014	1	1	2014JuneLate	SJI	Rosario	22.66022831	28.2076157	21.58084814	23.4520155	2	285	0.375438596	0.396491228	14	15.5	22.748	25.55	21.481	23.857	22.2	47.2	108	666.5652	21.3	23.9	18	18	95.7402	336	2025.8112	Pisaster	110	11	1	0	0
2911	6/28/2014	1	1	2014JuneLate	SJI	Rosario	22.66022831	28.2076157	21.58084814	23.4520155	2	285	0.375438596	0.396491228	14	15.5	22.748	25.55	21.481	23.857	22.2	47.2	108	666.5652	21.3	23.9	18	18	95.7402	336	2025.8112	Pisaster	110	11	1	1	1
2912	6/28/2014	1	1	2014JuneLate	SJI	Rosario	22.66022831	28.2076157	21.58084814	23.4520155	2	285	0.375438596	0.396491228	14	15.5	22.748	25.55	21.481	23.857	22.2	47.2	108	666.5652	21.3	23.9	18	18	95.7402	336	2025.8112	Pisaster	110	11	1	3	1
305	6/28/2014	1	1	2014JuneLate	SJI	Rosario	22.66022831	28.2076157	21.58084814	23.4520155	3	173	0.809248555	0.809248555	14	15.166667	22.748	25.55	21.481	23.857	22.2	47.2	108	666.5652	21.3	23.9	18	18	95.7402	336	2025.8112	Pisaster	110	11	1	0	0
305.1	6/28/2014	1	1	2014JuneLate	SJI	Rosario	22.66022831	28.2076157	21.58084814	23.4520155	3	173	0.809248555	0.809248555	14	15.166667	22.748	25.55	21.481	23.857	22.2	47.2	108	666.5652	21.3	23.9	18	18	95.7402	336	2025.8112	Pisaster	110	11	1	0	0
305.1	6/28/2014	1	1	2014JuneLate	SJI	Rosario	22.66022831	28.2076157	21.58084814	23.4520155	3	173	0.809248555	0.809248555	14	15.166667	22.748	25.55	21.481	23.857	22.2	47.2	108	666.5652	21.3	23.9	18	18	95.7402	336	2025.8112	Pisaster	110	11	1	0	0
305.101	6/28/2014	1	1	2014JuneLate	SJI	Rosario	22.66022831	28.2076157	21.58084814	23.4520155	3	173	0.809248555	0.809248555	14	15.166667	22.748	25.55	21.481	23.857	22.2	47.2	108	666.5652	21.3	23.9	18	18	95.7402	336	2025.8112	Pisaster	110	11	1	1	1
305.11	6/28/2014	1	1	2014JuneLate	SJI	Rosario	22.66022831	28.2076157	21.58084814	23.4520155	3	173	0.809248555	0.809248555	14	15.166667	22.748	25.55	21.481	23.857	22.2	47.2	108	666.5652	21.3	23.9	18	18	95.7402	336	2025.8112	Pisaster	110	11	1	0	0
305.111	6/28/2014	1	1	2014JuneLate	SJI	Rosario	22.66022831	28.2076157	21.58084814	23.4520155	3	173	0.809248555	0.809248555	14	15.166667	22.748	25.55	21.481	23.857	22.2	47.2	108	666.5652	21.3	23.9	18	18	95.7402	336	2025.8112	Pisaster	110	11	1	1	1
305.12	6/28/2014	1	1	2014JuneLate	SJI	Rosario	22.66022831	28.2076157	21.58084814	23.4520155	3	173	0.809248555	0.809248555	14	15.166667	22.748	25.55	21.481	23.857	22.2	47.2	108	666.5652	21.3	23.9	18	18	95.7402	336	2025.8112	Pisaster	110	11	1	0	0
305.13	6/28/2014	1	1	2014JuneLate	SJI	Rosario	22.66022831	28.2076157	21.58084814	23.4520155	3	173	0.809248555	0.809248555	14	15.166667	22.748	25.55	21.481	23.857	22.2	47.2	108	666.5652	21.3	23.9	18	18	95.7402	336	2025.8112	Pisaster	110	11	1	1	1
305.2	6/28/2014	1	1	2014JuneLate	SJI	Rosario	22.66022831	28.2076157	21.58084814	23.4520155	3	173	0.809248555	0.809248555	14	15.166667	22.748	25.55	21.481	23.857	22.2	47.2	108	666.5652	21.3	23.9	18	18	95.7402	336	2025.8112	Pisaster	110	11	1	0	0
305.21	6/28/2014	1	1	2014JuneLate	SJI	Rosario	22.66022831	28.2076157	21.58084814	23.4520155	3	173	0.809248555	0.809248555	14	15.166667	22.748	25.55	21.481	23.857	22.2	47.2	108	666.5652	21.3	23.9	18	18	95.7402	336	2025.8112	Pisaster	110	11	1	1	1
305.3	6/28/2014	1	1	2014JuneLate	SJI	Rosario	22.66022831	28.2076157	21.58084814	23.4520155	3	173	0.809248555	0.809248555	14	15.166667	22.748	25.55	21.481	23.857	22.2	47.2	108	666.5652	21.3	23.9	18	18	95.7402	336	2025.8112	Pisaster	110	11	1	0	0
305.31	6/28/2014	1	1	2014JuneLate	SJI	Rosario	22.66022831	28.2076157	21.58084814	23.4520155	3	173	0.809248555	0.809248555	14	15.166667	22.748	25.55	21.481	23.857	22.2	47.2	108	666.5652	21.3	23.9	18	18	95.7402	336	2025.8112	Pisaster	110	11	1	1	1
305.4	6/28/2014	1	1	2014JuneLate	SJI	Rosario	22.66022831	28.2076157	21.58084814	23.4520155	3	173	0.809248555	0.809248555	14	15.166667	22.748	25.55	21.481	23.857	22.2	47.2	108	666.5652	21.3	23.9	18	18	95.7402	336	2025.8112	Pisaster	110	11	1	0	0
305.41	6/28/2014	1	1	2014JuneLate	SJI	Rosario	22.66022831	28.2076157	21.58084814	23.4520155	3	173	0.809248555	0.809248555	14	15.166667	22.748	25.55	21.481	23.857	22.2	47.2	108	666.5652	21.3	23.9	18	18	95.7402	336	2025.8112	Pisaster	110	11	1	1	1
305.5	6/28/2014	1	1	2014JuneLate	SJI	Rosario	22.66022831	28.2076157	21.58084814	23.4520155	3	173	0.809248555	0.809248555	14	15.166667	22.748	25.55	21.481	23.857	22.2	47.2	108	666.5652	21.3	23.9	18	18	95.7402	336	2025.8112	Pisaster	110	11	1	0	0
305.51	6/28/2014	1	1	2014JuneLate	SJI	Rosario	22.66022831	28.2076157	21.58084814	23.4520155	3	173	0.809248555	0.809248555	14	15.166667	22.748	25.55	21.481	23.857	22.2	47.2	108	666.5652	21.3	23.9	18	18	95.7402	336	2025.8112	Pisaster	110	11	1	1	1
305.6	6/28/2014	1	1	2014JuneLate	SJI	Rosario	22.66022831	28.2076157	21.58084814	23.4520155	3	173	0.809248555	0.809248555	14	15.166667	22.748	25.55	21.481	23.857	22.2	47.2	108	666.5652	21.3	23.9	18	18	95.7402	336	2025.8112	Pisaster	110	11	1	0	0
305.61	6/28/2014	1	1	2014JuneLate	SJI	Rosario	22.66022831	28.2076157	21.58084814	23.4520155	3	173	0.809248555	0.809248555	14	15.166667	22.748	25.55	21.481	23.857	22.2	47.2	108	666.5652	21.3	23.9	18	18	95.7402	336	2025.8112	Pisaster	110	11	1	1	1
305.7	6/28/2014	1	1	2014JuneLate	SJI	Rosario	22.66022831	28.2076157	21.58084814	23.4520155	3	173	0.809248555	0.809248555	14	15.166667	22.748	25.55	21.481	23.857	22.2	47.2	108	666.5652	21.3	23.9	18	18	95.7402	336	2025.8112	Pisaster	110	11	1	0	0
305.71	6/28/2014	1	1	2014JuneLate	SJI	Rosario	22.66022831	28.2076157	21.58084814	23.4520155	3	173	0.809248555	0.809248555	14	15.166667	22.748	25.55	21.481	23.857	22.2	47.2	108	666.5652	21.3	23.9	18	18	95.7402	336	2025.8112	Pisaster	110	11	1	1	1
305.8	6/28/2014	1	1	2014JuneLate	SJI	Rosario	22.66022831	28.2076157	21.58084814	23.4520155	3	173	0.809248555	0.809248555	14	15.166667	22.748	25.55	21.481	23.857	22.2	47.2	108	666.5652	21.3	23.9	18	18	95.7402	336	2025.8112	Pisaster	110	11	1	0	0
305.81	6/28/2014	1	1	2014JuneLate	SJI	Rosario	22.66022831	28.2076157	21.58084814	23.4520155	3	173	0.809248555	0.809248555	14	15.166667	22.748	25.55	21.481	23.857	22.2	47.2	108	666.5652	21.3	23.9	18	18	95.7402	336	2025.8112	Pisaster	110	11	1	1	1
305.9	6/28/2014	1	1	2014JuneLate	SJI	Rosario	22.66022831	28.2076157	21.58084814	23.4520155	3	173	0.809248555	0.809248555	14	15.166667	22.748	25.55	21.481	23.857	22.2	47.2	108	666.5652	21.3	23.9	18	18	95.7402	336	2025.8112	Pisaster	110	11	1	0	0
305.91	6/28/2014	1	1	2014JuneLate	SJI	Rosario	22.66022831	28.2076157	21.58084814	23.4520155	3	173	0.809248555	0.809248555	14	15.166667	22.748	25.55	21.481	23.857	22.2	47.2	108	666.5652	21.3	23.9	18	18	95.7402	336	2025.8112	Pisaster	110	11	1	1	1
3051	6/28/2014	1	1	2014JuneLate	SJI	Rosario	22.66022831	28.2076157	21.58084814	23.4520155	3	173	0.809248555	0.809248555	14	15.166667	22.748	25.55	21.481	23.857	22.2	47.2	108	666.5652	21.3	23.9	18	18	95.7402	336	2025.8112	Pisaster	110	11	1	1	1
321	6/28/2014	1	1	2014JuneLate	SJI	Rosario	22.66022831	28.2076157	21.58084814	23.4520155	4	157	0.197452229	0.203821656	14	15.366667	22.748	25.55	21.481	23.857	22.2	47.2	108	666.5652	21.3	23.9	18	18	95.7402	336	2025.8112	Pisaster	110	11	1	0	0
321.1	6/28/2014	1	1	2014JuneLate	SJI	Rosario	22.66022831	28.2076157	21.58084814	23.4520155	4	157	0.197452229	0.203821656	14	15.366667	22.748	25.55	21.481	23.857	22.2	47.2	108	666.5652	21.3	23.9	18	18	95.7402	336	2025.8112	Pisaster	110	11	1	1	1
321.11	6/28/2014	1	1	2014JuneLate	SJI	Rosario	22.66022831	28.2076157	21.58084814	23.4520155	4	157	0.197452229	0.203821656	14	15.366667	22.748	25.55	21.481	23.857	22.2	47.2	108	666.5652	21.3	23.9	18	18	95.7402	336	2025.8112	Pisaster	110	11	1	4	1
321.2	6/28/2014	1	1	2014JuneLate	SJI	Rosario	22.66022831	28.2076157	21.58084814	23.4520155	4	157	0.197452229	0.203821656	14	15.366667	22.748	25.55	21.481	23.857	22.2	47.2	108	666.5652	21.3	23.9	18	18	95.7402	336	2025.8112	Pisaster	110	11	1	1	1
3211	6/28/2014	1	1	2014JuneLate	SJI	Rosario	22.66022831	28.2076157	21.58084814	23.4520155	4	157	0.197452229	0.203821656	14	15.366667	22.748	25.55	21.481	23.857	22.2	47.2	108	666.5652	21.3	23.9	18	18	95.7402	336	2025.8112	Pisaster	110	11	1	1	1
3212	6/28/2014	1	1	2014JuneLate	SJI	Rosario	22.66022831	28.2076157	21.58084814	23.4520155	4	157	0.197452229	0.203821656	14	15.366667	22.748	25.55	21.481	23.857	22.2	47.2	108	666.5652	21.3	23.9	18	18	95.7402	336	2025.8112	Pisaster	110	11	1	4	1
491	7/12/2014	15	225	2014JulyEarly	SJI	Rosario	22.66022831	28.2076157	21.58084814	23.4520155	2	285	0.129824561	0.136842105	14	16.2	24.042	34.15	23.192	25.671	22.6	34.2	108	707.7564	22.2	25.7	16	16	98.488	336	2028.1632	Pisaster	110	11	1	1	1
491.1	7/12/2014	15	225	2014JulyEarly	SJI	Rosario	22.66022831	28.2076157	21.58084814	23.4520155	2	285	0.129824561	0.136842105	14	16.2	24.042	34.15	23.192	25.671	22.6	34.2	108	707.7564	22.2	25.7	16	16	98.488	336	2028.1632	Pisaster	110	11	1	1	1
491.11	7/12/2014	15	225	2014JulyEarly	SJI	Rosario	22.66022831	28.2076157	21.58084814	23.4520155	2	285	0.129824561	0.136842105	14	16.2	24.042	34.15	23.192	25.671	22.6	34.2	108	707.7564	22.2	25.7	16	16	98.488	336	2028.1632	Pisaster	110	11	1	2	1
491.13	7/12/2014	15	225	2014JulyEarly	SJI	Rosario	22.66022831	28.2076157	21.58084814	23.4520155	2	285	0.129824561	0.136842105	14	16.2	24.042	34.15	23.192	25.671	22.6	34.2	108	707.7564	22.2	25.7	16	16	98.488	336	2028.1632	Pisaster	110	11	1	4	1
491.2	7/12/2014	15	225	2014JulyEarly	SJI	Rosario	22.66022831	28.2076157	21.58084814	23.4520155	2	285	0.129824561	0.136842105	14	16.2	24.042	34.15	23.192	25.671	22.6	34.2	108	707.7564	22.2	25.7	16	16	98.488	336	2028.1632	Pisaster	110	11	1	2	1
491.22	7/12/2014	15	225	2014JulyEarly	SJI	Rosario	22.66022831	28.2076157	21.58084814	23.4520155	2	285	0.129824561	0.136842105	14	16.2	24.042	34.15	23.192	25.671	22.6	34.2	108	707.7564	22.2	25.7	16	16	98.488	336	2028.1632	Pisaster	110	11	1	4	1
491.3	7/12/2014	15	225	2014JulyEarly	SJI	Rosario	22.66022831	28.2076157	21.58084814	23.4520155	2	285	0.129824561	0.136842105	14	16.2	24.042	34.15	23.192	25.671	22.6	34.2	108	707.7564	22.2	25.7	16	16	98.488	336	2028.1632	Pisaster	110	11	1	3	1
4911	7/12/2014	15	225	2014JulyEarly	SJI	Rosario	22.66022831	28.2076157	21.58084814	23.4520155	2	285	0.129824561	0.136842105	14	16.2	24.042	34.15	23.192	25.671	22.6	34.2	108	707.7564	22.2	25.7	16	16	98.488	336	2028.1632	Pisaster	110	11	1	2	1
4912	7/12/2014	15	225	2014JulyEarly	SJI	Rosario	22.66022831	28.2076157	21.58084814	23.4520155	2	285	0.129824561	0.136842105	14	16.2	24.042	34.15	23.192	25.671	22.6	34.2	108	707.7564	22.2	25.7	16	16	98.488	336	2028.1632	Pisaster	110	11	1	3	1
4913	7/12/2014	15	225	2014JulyEarly	SJI	Rosario	22.66022831	28.2076157	21.58084814	23.4520155	2	285	0.129824561	0.136842105	14	16.2	24.042	34.15	23.192	25.671	22.6	34.2	108	707.7564	22.2	25.7	16	16	98.488	336	2028.1632	Pisaster	110	11	1	4	1
491.12	7/12/2014	15	225	2014JulyEarly	SJI	Rosario	22.66022831	28.2076157	21.58084814	23.4520155	2	285	0.129824561	0.136842105	14	16.2	24.042	34.15	23.192	25.671	22.6	34.2	108	707.7564	22.2	25.7	16	16	98.488	336	2028.1632	Pisaster	110	11	1	3	1
491.21	7/12/2014	15	225	2014JulyEarly	SJI	Rosario	22.66022831	28.2076157	21.58084814	23.4520155	2	285	0.129824561	0.136842105	14	16.2	24.042	34.15	23.192	25.671	22.6	34.2	108	707.7564	22.2	25.7	16	16	98.488	336	2028.1632	Pisaster	110	11	1	3	1
500	7/12/2014	15	225	2014JulyEarly	SJI	Rosario	22.66022831	28.2076157	21.58084814	23.4520155	3	173	0.231213873	0.23699422	14	17.4	24.042	34.15	23.192	25.671	22.6	34.2	108	707.7564	22.2	25.7	16	16	98.488	336	2028.1632	Pisaster	110	11	1	3	1
500.1	7/12/2014	15	225	2014JulyEarly	SJI	Rosario	22.66022831	28.2076157	21.58084814	23.4520155	3	173	0.231213873	0.23699422	14	17.4	24.042	34.15	23.192	25.671	22.6	34.2	108	707.7564	22.2	25.7	16	16	98.488	336	2028.1632	Pisaster	110	11	1	3	1
500.11	7/12/2014	15	225	2014JulyEarly	SJI	Rosario	22.66022831	28.2076157	21.58084814	23.4520155	3	173	0.231213873	0.23699422	14	17.4	24.042	34.15	23.192	25.671	22.6	34.2	108	707.7564	22.2	25.7	16	16	98.488	336	2028.1632	Pisaster	110	11	1	4	1
500.2	7/12/2014	15	225	2014JulyEarly	SJI	Rosario	22.66022831	28.2076157	21.58084814	23.4520155	3	173	0.231213873	0.23699422	14	17.4	24.042	34.15	23.192	25.671	22.6	34.2	108	707.7564	22.2	25.7	16	16	98.488	336	2028.1632	Pisaster	110	11	1	3	1
500.3	7/12/2014	15	225	2014JulyEarly	SJI	Rosario	22.66022831	28.2076157	21.58084814	23.4520155	3	173	0.231213873	0.23699422	14	17.4	24.042	34.15	23.192	25.671	22.6	34.2	108	707.7564	22.2	25.7	16	16	98.488	336	2028.1632	Pisaster	110	11	1	3	1
500.31	7/12/2014	15	225	2014JulyEarly	SJI	Rosario	22.66022831	28.2076157	21.58084814	23.4520155	3	173	0.231213873	0.23699422	14	17.4	24.042	34.15	23.192	25.671	22.6	34.2	108	707.7564	22.2	25.7	16	16	98.488	336	2028.1632	Pisaster	110	11	1	4	1
500.4	7/12/2014	15	225	2014JulyEarly	SJI	Rosario	22.66022831	28.2076157	21.58084814	23.4520155	3	173	0.231213873	0.23699422	14	17.4	24.042	34.15	23.192	25.671	22.6	34.2	108	707.7564	22.2	25.7	16	16	98.488	336	2028.1632	Pisaster	110	11	1	4	1
5001	7/12/2014	15	225	2014JulyEarly	SJI	Rosario	22.66022831	28.2076157	21.58084814	23.4520155	3	173	0.231213873	0.23699422	14	17.4	24.042	34.15	23.192	25.671	22.6	34.2	108	707.7564	22.2	25.7	16	16	98.488	336	2028.1632	Pisaster	110	11	1	4	1
500.21	7/12/2014	15	225	2014JulyEarly	SJI	Rosario	22.66022831	28.2076157	21.58084814	23.4520155	3	173	0.231213873	0.23699422	14	17.4	24.042	34.15	23.192	25.671	22.6	34.2	108	707.7564	22.2	25.7	16	16	98.488	336	2028.1632	Pisaster	110	11	1	4	1
512.1	7/12/2014	15	225	2014JulyEarly	SJI	Rosario	22.66022831	28.2076157	21.58084814	23.4520155	4	157	0.171974522	0.171974522	14	15.833333	24.042	34.15	23.192	25.671	22.6	34.2	108	707.7564	22.2	25.7	16	16	98.488	336	2028.1632	Pisaster	110	11	1	1	1
512	7/12/2014	15	225	2014JulyEarly	SJI	Rosario	22.66022831	28.2076157	21.58084814	23.4520155	4	157	0.171974522	0.171974522	14	15.833333	24.042	34.15	23.192	25.671	22.6	34.2	108	707.7564	22.2	25.7	16	16	98.488	336	2028.1632	Pisaster	110	11	1	1	1
512.11	7/12/2014	15	225	2014JulyEarly	SJI	Rosario	22.66022831	28.2076157	21.58084814	23.4520155	4	157	0.171974522	0.171974522	14	15.833333	24.042	34.15	23.192	25.671	22.6	34.2	108	707.7564	22.2	25.7	16	16	98.488	336	2028.1632	Pisaster	110	11	1	4	1
5121	7/12/2014	15	225	2014JulyEarly	SJI	Rosario	22.66022831	28.2076157	21.58084814	23.4520155	4	157	0.171974522	0.171974522	14	15.833333	24.042	34.15	23.192	25.671	22.6	34.2	108	707.7564	22.2	25.7	16	16	98.488	336	2028.1632	Pisaster	110	11	1	4	1
688	8/9/2014	43	1849	2014AugustEarly	SJI	Rosario	22.66022831	28.2076157	21.58084814	23.4520155	3	173	0.034682081	0.040462428	14	17.9	17.641	18.818	15.477	16.534	16.8	19.8	100	160.75	16.9	21.1	14	8	17.5864	307.5	584.71125	Pisaster	110	11	1	2	1
700	8/9/2014	43	1849	2014AugustEarly	SJI	Rosario	22.66022831	28.2076157	21.58084814	23.4520155	4	157	0.108280255	0.108280255	14	18.5	17.641	18.818	15.477	16.534	16.8	19.8	100	160.75	16.9	21.1	14	8	17.5864	307.5	584.71125	Pisaster	110	11	1	1	1
700.1	8/9/2014	43	1849	2014AugustEarly	SJI	Rosario	22.66022831	28.2076157	21.58084814	23.4520155	4	157	0.108280255	0.108280255	14	18.5	17.641	18.818	15.477	16.534	16.8	19.8	100	160.75	16.9	21.1	14	8	17.5864	307.5	584.71125	Pisaster	110	11	1	1	1
700.2	8/9/2014	43	1849	2014AugustEarly	SJI	Rosario	22.66022831	28.2076157	21.58084814	23.4520155	4	157	0.108280255	0.108280255	14	18.5	17.641	18.818	15.477	16.534	16.8	19.8	100	160.75	16.9	21.1	14	8	17.5864	307.5	584.71125	Pisaster	110	11	1	1	1
76	6/14/2014	-13	169	2014JuneEarly	SJI	Rosario	22.66022831	28.2076157	21.58084814	23.4520155	2	285	0.536842105	0.550877193	5	14.166667	22.974	29.966	22.132	23.593	23	30	39.5	275.46115	22.1	23.6	8	8	49.056	120	814.944	Pisaster	120	12	2	0	0
76.1	6/14/2014	-13	169	2014JuneEarly	SJI	Rosario	22.66022831	28.2076157	21.58084814	23.4520155	2	285	0.536842105	0.550877193	5	14.166667	22.974	29.966	22.132	23.593	23	30	39.5	275.46115	22.1	23.6	8	8	49.056	120	814.944	Pisaster	120	12	2	0	0
76.1	6/14/2014	-13	169	2014JuneEarly	SJI	Rosario	22.66022831	28.2076157	21.58084814	23.4520155	2	285	0.536842105	0.550877193	5	14.166667	22.974	29.966	22.132	23.593	23	30	39.5	275.46115	22.1	23.6	8	8	49.056	120	814.944	Pisaster	120	12	2	0	0
76.11	6/14/2014	-13	169	2014JuneEarly	SJI	Rosario	22.66022831	28.2076157	21.58084814	23.4520155	2	285	0.536842105	0.550877193	5	14.166667	22.974	29.966	22.132	23.593	23	30	39.5	275.46115	22.1	23.6	8	8	49.056	120	814.944	Pisaster	120	12	2	0	0
76.12	6/14/2014	-13	169	2014JuneEarly	SJI	Rosario	22.66022831	28.2076157	21.58084814	23.4520155	2	285	0.536842105	0.550877193	5	14.166667	22.974	29.966	22.132	23.593	23	30	39.5	275.46115	22.1	23.6	8	8	49.056	120	814.944	Pisaster	120	12	2	0	0
76.13	6/14/2014	-13	169	2014JuneEarly	SJI	Rosario	22.66022831	28.2076157	21.58084814	23.4520155	2	285	0.536842105	0.550877193	5	14.166667	22.974	29.966	22.132	23.593	23	30	39.5	275.46115	22.1	23.6	8	8	49.056	120	814.944	Pisaster	120	12	2	0	0
76.14	6/14/2014	-13	169	2014JuneEarly	SJI	Rosario	22.66022831	28.2076157	21.58084814	23.4520155	2	285	0.536842105	0.550877193	5	14.166667	22.974	29.966	22.132	23.593	23	30	39.5	275.46115	22.1	23.6	8	8	49.056	120	814.944	Pisaster	120	12	2	0	0
76.15	6/14/2014	-13	169	2014JuneEarly	SJI	Rosario	22.66022831	28.2076157	21.58084814	23.4520155	2	285	0.536842105	0.550877193	5	14.166667	22.974	29.966	22.132	23.593	23	30	39.5	275.46115	22.1	23.6	8	8	49.056	120	814.944	Pisaster	120	12	2	0	0
76.16	6/14/2014	-13	169	2014JuneEarly	SJI	Rosario	22.66022831	28.2076157	21.58084814	23.4520155	2	285	0.536842105	0.550877193	5	14.166667	22.974	29.966	22.132	23.593	23	30	39.5	275.46115	22.1	23.6	8	8	49.056	120	814.944	Pisaster	120	12	2	0	0
76.17	6/14/2014	-13	169	2014JuneEarly	SJI	Rosario	22.66022831	28.2076157	21.58084814	23.4520155	2	285	0.536842105	0.550877193	5	14.166667	22.974	29.966	22.132	23.593	23	30	39.5	275.46115	22.1	23.6	8	8	49.056	120	814.944	Pisaster	120	12	2	0	0
76.18	6/14/2014	-13	169	2014JuneEarly	SJI	Rosario	22.66022831	28.2076157	21.58084814	23.4520155	2	285	0.536842105	0.550877193	5	14.166667	22.974	29.966	22.132	23.593	23	30	39.5	275.46115	22.1	23.6	8	8	49.056	120	814.944	Pisaster	120	12	2	0	0
76.19	6/14/2014	-13	169	2014JuneEarly	SJI	Rosario	22.66022831	28.2076157	21.58084814	23.4520155	2	285	0.536842105	0.550877193	5	14.166667	22.974	29.966	22.132	23.593	23	30	39.5	275.46115	22.1	23.6	8	8	49.056	120	814.944	Pisaster	120	12	2	0	0
76.2	6/14/2014	-13	169	2014JuneEarly	SJI	Rosario	22.66022831	28.2076157	21.58084814	23.4520155	2	285	0.536842105	0.550877193	5	14.166667	22.974	29.966	22.132	23.593	23	30	39.5	275.46115	22.1	23.6	8	8	49.056	120	814.944	Pisaster	120	12	2	0	0
76.2	6/14/2014	-13	169	2014JuneEarly	SJI	Rosario	22.66022831	28.2076157	21.58084814	23.4520155	2	285	0.536842105	0.550877193	5	14.166667	22.974	29.966	22.132	23.593	23	30	39.5	275.46115	22.1	23.6	8	8	49.056	120	814.944	Pisaster	120	12	2	0	0
76.21	6/14/2014	-13	169	2014JuneEarly	SJI	Rosario	22.66022831	28.2076157	21.58084814	23.4520155	2	285	0.536842105	0.550877193	5	14.166667	22.974	29.966	22.132	23.593	23	30	39.5	275.46115	22.1	23.6	8	8	49.056	120	814.944	Pisaster	120	12	2	0	0
76.22	6/14/2014	-13	169	2014JuneEarly	SJI	Rosario	22.66022831	28.2076157	21.58084814	23.4520155	2	285	0.536842105	0.550877193	5	14.166667	22.974	29.966	22.132	23.593	23	30	39.5	275.46115	22.1	23.6	8	8	49.056	120	814.944	Pisaster	120	12	2	0	0
76.23	6/14/2014	-13	169	2014JuneEarly	SJI	Rosario	22.66022831	28.2076157	21.58084814	23.4520155	2	285	0.536842105	0.550877193	5	14.166667	22.974	29.966	22.132	23.593	23	30	39.5	275.46115	22.1	23.6	8	8	49.056	120	814.944	Pisaster	120	12	2	0	0
76.24	6/14/2014	-13	169	2014JuneEarly	SJI	Rosario	22.66022831	28.2076157	21.58084814	23.4520155	2	285	0.536842105	0.550877193	5	14.166667	22.974	29.966	22.132	23.593	23	30	39.5	275.46115	22.1	23.6	8	8	49.056	120	814.944	Pisaster	120	12	2	0	0
76.25	6/14/2014	-13	169	2014JuneEarly	SJI	Rosario	22.66022831	28.2076157	21.58084814	23.4520155	2	285	0.536842105	0.550877193	5	14.166667	22.974	29.966	22.132	23.593	23	30	39.5	275.46115	22.1	23.6	8	8	49.056	120	814.944	Pisaster	120	12	2	0	0
76.26	6/14/2014	-13	169	2014JuneEarly	SJI	Rosario	22.66022831	28.2076157	21.58084814	23.4520155	2	285	0.536842105	0.550877193	5	14.166667	22.974	29.966	22.132	23.593	23	30	39.5	275.46115	22.1	23.6	8	8	49.056	120	814.944	Pisaster	120	12	2	0	0
76.27	6/14/2014	-13	169	2014JuneEarly	SJI	Rosario	22.66022831	28.2076157	21.58084814	23.4520155	2	285	0.536842105	0.550877193	5	14.166667	22.974	29.966	22.132	23.593	23	30	39.5	275.46115	22.1	23.6	8	8	49.056	120	814.944	Pisaster	120	12	2	0	0
76.28	6/14/2014	-13	169	2014JuneEarly	SJI	Rosario	22.66022831	28.2076157	21.58084814	23.4520155	2	285	0.536842105	0.550877193	5	14.166667	22.974	29.966	22.132	23.593	23	30	39.5	275.46115	22.1	23.6	8	8	49.056	120	814.944	Pisaster	120	12	2	0	0
76.29	6/14/2014	-13	169	2014JuneEarly	SJI	Rosario	22.66022831	28.2076157	21.58084814	23.4520155	2	285	0.536842105	0.550877193	5	14.166667	22.974	29.966	22.132	23.593	23	30	39.5	275.46115	22.1	23.6	8	8	49.056	120	814.944	Pisaster	120	12	2	0	0
76.3	6/14/2014	-13	169	2014JuneEarly	SJI	Rosario	22.66022831	28.2076157	21.58084814	23.4520155	2	285	0.536842105	0.550877193	5	14.166667	22.974	29.966	22.132	23.593	23	30	39.5	275.46115	22.1	23.6	8	8	49.056	120	814.944	Pisaster	120	12	2	0	0
76.3	6/14/2014	-13	169	2014JuneEarly	SJI	Rosario	22.66022831	28.2076157	21.58084814	23.4520155	2	285	0.536842105	0.550877193	5	14.166667	22.974	29.966	22.132	23.593	23	30	39.5	275.46115	22.1	23.6	8	8	49.056	120	814.944	Pisaster	120	12	2	0	0
76.31	6/14/2014	-13	169	2014JuneEarly	SJI	Rosario	22.66022831	28.2076157	21.58084814	23.4520155	2	285	0.536842105	0.550877193	5	14.166667	22.974	29.966	22.132	23.593	23	30	39.5	275.46115	22.1	23.6	8	8	49.056	120	814.944	Pisaster	120	12	2	0	0
76.32	6/14/2014	-13	169	2014JuneEarly	SJI	Rosario	22.66022831	28.2076157	21.58084814	23.4520155	2	285	0.536842105	0.550877193	5	14.166667	22.974	29.966	22.132	23.593	23	30	39.5	275.46115	22.1	23.6	8	8	49.056	120	814.944	Pisaster	120	12	2	0	0
76.33	6/14/2014	-13	169	2014JuneEarly	SJI	Rosario	22.66022831	28.2076157	21.58084814	23.4520155	2	285	0.536842105	0.550877193	5	14.166667	22.974	29.966	22.132	23.593	23	30	39.5	275.46115	22.1	23.6	8	8	49.056	120	814.944	Pisaster	120	12	2	0	0
76.34	6/14/2014	-13	169	2014JuneEarly	SJI	Rosario	22.66022831	28.2076157	21.58084814	23.4520155	2	285	0.536842105	0.550877193	5	14.166667	22.974	29.966	22.132	23.593	23	30	39.5	275.46115	22.1	23.6	8	8	49.056	120	814.944	Pisaster	120	12	2	0	0
76.35	6/14/2014	-13	169	2014JuneEarly	SJI	Rosario	22.66022831	28.2076157	21.58084814	23.4520155	2	285	0.536842105	0.550877193	5	14.166667	22.974	29.966	22.132	23.593	23	30	39.5	275.46115	22.1	23.6	8	8	49.056	120	814.944	Pisaster	120	12	2	0	0
76.36	6/14/2014	-13	169	2014JuneEarly	SJI	Rosario	22.66022831	28.2076157	21.58084814	23.4520155	2	285	0.536842105	0.550877193	5	14.166667	22.974	29.966	22.132	23.593	23	30	39.5	275.46115	22.1	23.6	8	8	49.056	120	814.944	Pisaster	120	12	2	0	0
76.37	6/14/2014	-13	169	2014JuneEarly	SJI	Rosario	22.66022831	28.2076157	21.58084814	23.4520155	2	285	0.536842105	0.550877193	5	14.166667	22.974	29.966	22.132	23.593	23	30	39.5	275.46115	22.1	23.6	8	8	49.056	120	814.944	Pisaster	120	12	2	0	0
76.38	6/14/2014	-13	169	2014JuneEarly	SJI	Rosario	22.66022831	28.2076157	21.58084814	23.4520155	2	285	0.536842105	0.550877193	5	14.166667	22.974	29.966	22.132	23.593	23	30	39.5	275.46115	22.1	23.6	8	8	49.056	120	814.944	Pisaster	120	12	2	0	0
76.39	6/14/2014	-13	169	2014JuneEarly	SJI	Rosario	22.66022831	28.2076157	21.58084814	23.4520155	2	285	0.536842105	0.550877193	5	14.166667	22.974	29.966	22.132	23.593	23	30	39.5	275.46115	22.1	23.6	8	8	49.056	120	814.944	Pisaster	120	12	2	0	0
76.4	6/14/2014	-13	169	2014JuneEarly	SJI	Rosario	22.66022831	28.2076157	21.58084814	23.4520155	2	285	0.536842105	0.550877193	5	14.166667	22.974	29.966	22.132	23.593	23	30	39.5	275.46115	22.1	23.6	8	8	49.056	120	814.944	Pisaster	120	12	2	0	0
76.4	6/14/2014	-13	169	2014JuneEarly	SJI	Rosario	22.66022831	28.2076157	21.58084814	23.4520155	2	285	0.536842105	0.550877193	5	14.166667	22.974	29.966	22.132	23.593	23	30	39.5	275.46115	22.1	23.6	8	8	49.056	120	814.944	Pisaster	120	12	2	0	0
76.41	6/14/2014	-13	169	2014JuneEarly	SJI	Rosario	22.66022831	28.2076157	21.58084814	23.4520155	2	285	0.536842105	0.550877193	5	14.166667	22.974	29.966	22.132	23.593	23	30	39.5	275.46115	22.1	23.6	8	8	49.056	120	814.944	Pisaster	120	12	2	0	0
76.42	6/14/2014	-13	169	2014JuneEarly	SJI	Rosario	22.66022831	28.2076157	21.58084814	23.4520155	2	285	0.536842105	0.550877193	5	14.166667	22.974	29.966	22.132	23.593	23	30	39.5	275.46115	22.1	23.6	8	8	49.056	120	814.944	Pisaster	120	12	2	0	0
76.43	6/14/2014	-13	169	2014JuneEarly	SJI	Rosario	22.66022831	28.2076157	21.58084814	23.4520155	2	285	0.536842105	0.550877193	5	14.166667	22.974	29.966	22.132	23.593	23	30	39.5	275.46115	22.1	23.6	8	8	49.056	120	814.944	Pisaster	120	12	2	0	0
76.44	6/14/2014	-13	169	2014JuneEarly	SJI	Rosario	22.66022831	28.2076157	21.58084814	23.4520155	2	285	0.536842105	0.550877193	5	14.166667	22.974	29.966	22.132	23.593	23	30	39.5	275.46115	22.1	23.6	8	8	49.056	120	814.944	Pisaster	120	12	2	0	0
76.45	6/14/2014	-13	169	2014JuneEarly	SJI	Rosario	22.66022831	28.2076157	21.58084814	23.4520155	2	285	0.536842105	0.550877193	5	14.166667	22.974	29.966	22.132	23.593	23	30	39.5	275.46115	22.1	23.6	8	8	49.056	120	814.944	Pisaster	120	12	2	0	0
76.46	6/14/2014	-13	169	2014JuneEarly	SJI	Rosario	22.66022831	28.2076157	21.58084814	23.4520155	2	285	0.536842105	0.550877193	5	14.166667	22.974	29.966	22.132	23.593	23	30	39.5	275.46115	22.1	23.6	8	8	49.056	120	814.944	Pisaster	120	12	2	0	0
76.47	6/14/2014	-13	169	2014JuneEarly	SJI	Rosario	22.66022831	28.2076157	21.58084814	23.4520155	2	285	0.536842105	0.550877193	5	14.166667	22.974	29.966	22.132	23.593	23	30	39.5	275.46115	22.1	23.6	8	8	49.056	120	814.944	Pisaster	120	12	2	0	0
76.48	6/14/2014	-13	169	2014JuneEarly	SJI	Rosario	22.66022831	28.2076157	21.58084814	23.4520155	2	285	0.536842105	0.550877193	5	14.166667	22.974	29.966	22.132	23.593	23	30	39.5	275.46115	22.1	23.6	8	8	49.056	120	814.944	Pisaster	120	12	2	0	0
76.49	6/14/2014	-13	169	2014JuneEarly	SJI	Rosario	22.66022831	28.2076157	21.58084814	23.4520155	2	285	0.536842105	0.550877193	5	14.166667	22.974	29.966	22.132	23.593	23	30	39.5	275.46115	22.1	23.6	8	8	49.056	120	814.944	Pisaster	120	12	2	0	0
76.5	6/14/2014	-13	169	2014JuneEarly	SJI	Rosario	22.66022831	28.2076157	21.58084814	23.4520155	2	285	0.536842105	0.550877193	5	14.166667	22.974	29.966	22.132	23.593	23	30	39.5	275.46115	22.1	23.6	8	8	49.056	120	814.944	Pisaster	120	12	2	0	0
76.5	6/14/2014	-13	169	2014JuneEarly	SJI	Rosario	22.66022831	28.2076157	21.58084814	23.4520155	2	285	0.536842105	0.550877193	5	14.166667	22.974	29.966	22.132	23.593	23	30	39.5	275.46115	22.1	23.6	8	8	49.056	120	814.944	Pisaster	120	12	2	0	0
76.51	6/14/2014	-13	169	2014JuneEarly	SJI	Rosario	22.66022831	28.2076157	21.58084814	23.4520155	2	285	0.536842105	0.550877193	5	14.166667	22.974	29.966	22.132	23.593	23	30	39.5	275.46115	22.1	23.6	8	8	49.056	120	814.944	Pisaster	120	12	2	0	0
76.52	6/14/2014	-13	169	2014JuneEarly	SJI	Rosario	22.66022831	28.2076157	21.58084814	23.4520155	2	285	0.536842105	0.550877193	5	14.166667	22.974	29.966	22.132	23.593	23	30	39.5	275.46115	22.1	23.6	8	8	49.056	120	814.944	Pisaster	120	12	2	0	0
76.53	6/14/2014	-13	169	2014JuneEarly	SJI	Rosario	22.66022831	28.2076157	21.58084814	23.4520155	2	285	0.536842105	0.550877193	5	14.166667	22.974	29.966	22.132	23.593	23	30	39.5	275.46115	22.1	23.6	8	8	49.056	120	814.944	Pisaster	120	12	2	0	0
76.54	6/14/2014	-13	169	2014JuneEarly	SJI	Rosario	22.66022831	28.2076157	21.58084814	23.4520155	2	285	0.536842105	0.550877193	5	14.166667	22.974	29.966	22.132	23.593	23	30	39.5	275.46115	22.1	23.6	8	8	49.056	120	814.944	Pisaster	120	12	2	0	0
76.55	6/14/2014	-13	169	2014JuneEarly	SJI	Rosario	22.66022831	28.2076157	21.58084814	23.4520155	2	285	0.536842105	0.550877193	5	14.166667	22.974	29.966	22.132	23.593	23	30	39.5	275.46115	22.1	23.6	8	8	49.056	120	814.944	Pisaster	120	12	2	0	0
76.6	6/14/2014	-13	169	2014JuneEarly	SJI	Rosario	22.66022831	28.2076157	21.58084814	23.4520155	2	285	0.536842105	0.550877193	5	14.166667	22.974	29.966	22.132	23.593	23	30	39.5	275.46115	22.1	23.6	8	8	49.056	120	814.944	Pisaster	120	12	2	0	0
76.7	6/14/2014	-13	169	2014JuneEarly	SJI	Rosario	22.66022831	28.2076157	21.58084814	23.4520155	2	285	0.536842105	0.550877193	5	14.166667	22.974	29.966	22.132	23.593	23	30	39.5	275.46115	22.1	23.6	8	8	49.056	120	814.944	Pisaster	120	12	2	0	0
76.8	6/14/2014	-13	169	2014JuneEarly	SJI	Rosario	22.66022831	28.2076157	21.58084814	23.4520155	2	285	0.536842105	0.550877193	5	14.166667	22.974	29.966	22.132	23.593	23	30	39.5	275.46115	22.1	23.6	8	8	49.056	120	814.944	Pisaster	120	12	2	0	0
76.9	6/14/2014	-13	169	2014JuneEarly	SJI	Rosario	22.66022831	28.2076157	21.58084814	23.4520155	2	285	0.536842105	0.550877193	5	14.166667	22.974	29.966	22.132	23.593	23	30	39.5	275.46115	22.1	23.6	8	8	49.056	120	814.944	Pisaster	120	12	2	0	0
7610	6/14/2014	-13	169	2014JuneEarly	SJI	Rosario	22.66022831	28.2076157	21.58084814	23.4520155	2	285	0.536842105	0.550877193	5	14.166667	22.974	29.966	22.132	23.593	23	30	39.5	275.46115	22.1	23.6	8	8	49.056	120	814.944	Pisaster	120	12	2	1	1
87	6/14/2014	-13	169	2014JuneEarly	SJI	Rosario	22.66022831	28.2076157	21.58084814	23.4520155	3	173	0.536842105	0.728323699	5	13.966667	22.974	29.966	22.132	23.593	23	30	39.5	275.46115	22.1	23.6	8	8	49.056	120	814.944	Pisaster	120	12	2	0	0
87.1	6/14/2014	-13	169	2014JuneEarly	SJI	Rosario	22.66022831	28.2076157	21.58084814	23.4520155	3	173	0.536842105	0.728323699	5	13.966667	22.974	29.966	22.132	23.593	23	30	39.5	275.46115	22.1	23.6	8	8	49.056	120	814.944	Pisaster	120	12	2	0	0
87.1	6/14/2014	-13	169	2014JuneEarly	SJI	Rosario	22.66022831	28.2076157	21.58084814	23.4520155	3	173	0.536842105	0.728323699	5	13.966667	22.974	29.966	22.132	23.593	23	30	39.5	275.46115	22.1	23.6	8	8	49.056	120	814.944	Pisaster	120	12	2	0	0
87.11	6/14/2014	-13	169	2014JuneEarly	SJI	Rosario	22.66022831	28.2076157	21.58084814	23.4520155	3	173	0.536842105	0.728323699	5	13.966667	22.974	29.966	22.132	23.593	23	30	39.5	275.46115	22.1	23.6	8	8	49.056	120	814.944	Pisaster	120	12	2	0	0
87.11	6/14/2014	-13	169	2014JuneEarly	SJI	Rosario	22.66022831	28.2076157	21.58084814	23.4520155	3	173	0.536842105	0.728323699	5	13.966667	22.974	29.966	22.132	23.593	23	30	39.5	275.46115	22.1	23.6	8	8	49.056	120	814.944	Pisaster	120	12	2	1	1
87.12	6/14/2014	-13	169	2014JuneEarly	SJI	Rosario	22.66022831	28.2076157	21.58084814	23.4520155	3	173	0.536842105	0.728323699	5	13.966667	22.974	29.966	22.132	23.593	23	30	39.5	275.46115	22.1	23.6	8	8	49.056	120	814.944	Pisaster	120	12	2	0	0
87.13	6/14/2014	-13	169	2014JuneEarly	SJI	Rosario	22.66022831	28.2076157	21.58084814	23.4520155	3	173	0.536842105	0.728323699	5	13.966667	22.974	29.966	22.132	23.593	23	30	39.5	275.46115	22.1	23.6	8	8	49.056	120	814.944	Pisaster	120	12	2	0	0
87.14	6/14/2014	-13	169	2014JuneEarly	SJI	Rosario	22.66022831	28.2076157	21.58084814	23.4520155	3	173	0.536842105	0.728323699	5	13.966667	22.974	29.966	22.132	23.593	23	30	39.5	275.46115	22.1	23.6	8	8	49.056	120	814.944	Pisaster	120	12	2	0	0
87.15	6/14/2014	-13	169	2014JuneEarly	SJI	Rosario	22.66022831	28.2076157	21.58084814	23.4520155	3	173	0.536842105	0.728323699	5	13.966667	22.974	29.966	22.132	23.593	23	30	39.5	275.46115	22.1	23.6	8	8	49.056	120	814.944	Pisaster	120	12	2	0	0
87.16	6/14/2014	-13	169	2014JuneEarly	SJI	Rosario	22.66022831	28.2076157	21.58084814	23.4520155	3	173	0.536842105	0.728323699	5	13.966667	22.974	29.966	22.132	23.593	23	30	39.5	275.46115	22.1	23.6	8	8	49.056	120	814.944	Pisaster	120	12	2	0	0
87.17	6/14/2014	-13	169	2014JuneEarly	SJI	Rosario	22.66022831	28.2076157	21.58084814	23.4520155	3	173	0.536842105	0.728323699	5	13.966667	22.974	29.966	22.132	23.593	23	30	39.5	275.46115	22.1	23.6	8	8	49.056	120	814.944	Pisaster	120	12	2	0	0
87.18	6/14/2014	-13	169	2014JuneEarly	SJI	Rosario	22.66022831	28.2076157	21.58084814	23.4520155	3	173	0.536842105	0.728323699	5	13.966667	22.974	29.966	22.132	23.593	23	30	39.5	275.46115	22.1	23.6	8	8	49.056	120	814.944	Pisaster	120	12	2	0	0
87.19	6/14/2014	-13	169	2014JuneEarly	SJI	Rosario	22.66022831	28.2076157	21.58084814	23.4520155	3	173	0.536842105	0.728323699	5	13.966667	22.974	29.966	22.132	23.593	23	30	39.5	275.46115	22.1	23.6	8	8	49.056	120	814.944	Pisaster	120	12	2	0	0
87.2	6/14/2014	-13	169	2014JuneEarly	SJI	Rosario	22.66022831	28.2076157	21.58084814	23.4520155	3	173	0.536842105	0.728323699	5	13.966667	22.974	29.966	22.132	23.593	23	30	39.5	275.46115	22.1	23.6	8	8	49.056	120	814.944	Pisaster	120	12	2	0	0
87.2	6/14/2014	-13	169	2014JuneEarly	SJI	Rosario	22.66022831	28.2076157	21.58084814	23.4520155	3	173	0.536842105	0.728323699	5	13.966667	22.974	29.966	22.132	23.593	23	30	39.5	275.46115	22.1	23.6	8	8	49.056	120	814.944	Pisaster	120	12	2	0	0
87.21	6/14/2014	-13	169	2014JuneEarly	SJI	Rosario	22.66022831	28.2076157	21.58084814	23.4520155	3	173	0.536842105	0.728323699	5	13.966667	22.974	29.966	22.132	23.593	23	30	39.5	275.46115	22.1	23.6	8	8	49.056	120	814.944	Pisaster	120	12	2	0	0
87.22	6/14/2014	-13	169	2014JuneEarly	SJI	Rosario	22.66022831	28.2076157	21.58084814	23.4520155	3	173	0.536842105	0.728323699	5	13.966667	22.974	29.966	22.132	23.593	23	30	39.5	275.46115	22.1	23.6	8	8	49.056	120	814.944	Pisaster	120	12	2	0	0
87.23	6/14/2014	-13	169	2014JuneEarly	SJI	Rosario	22.66022831	28.2076157	21.58084814	23.4520155	3	173	0.536842105	0.728323699	5	13.966667	22.974	29.966	22.132	23.593	23	30	39.5	275.46115	22.1	23.6	8	8	49.056	120	814.944	Pisaster	120	12	2	0	0
87.24	6/14/2014	-13	169	2014JuneEarly	SJI	Rosario	22.66022831	28.2076157	21.58084814	23.4520155	3	173	0.536842105	0.728323699	5	13.966667	22.974	29.966	22.132	23.593	23	30	39.5	275.46115	22.1	23.6	8	8	49.056	120	814.944	Pisaster	120	12	2	0	0
87.25	6/14/2014	-13	169	2014JuneEarly	SJI	Rosario	22.66022831	28.2076157	21.58084814	23.4520155	3	173	0.536842105	0.728323699	5	13.966667	22.974	29.966	22.132	23.593	23	30	39.5	275.46115	22.1	23.6	8	8	49.056	120	814.944	Pisaster	120	12	2	0	0
87.26	6/14/2014	-13	169	2014JuneEarly	SJI	Rosario	22.66022831	28.2076157	21.58084814	23.4520155	3	173	0.536842105	0.728323699	5	13.966667	22.974	29.966	22.132	23.593	23	30	39.5	275.46115	22.1	23.6	8	8	49.056	120	814.944	Pisaster	120	12	2	0	0
87.27	6/14/2014	-13	169	2014JuneEarly	SJI	Rosario	22.66022831	28.2076157	21.58084814	23.4520155	3	173	0.536842105	0.728323699	5	13.966667	22.974	29.966	22.132	23.593	23	30	39.5	275.46115	22.1	23.6	8	8	49.056	120	814.944	Pisaster	120	12	2	0	0
87.28	6/14/2014	-13	169	2014JuneEarly	SJI	Rosario	22.66022831	28.2076157	21.58084814	23.4520155	3	173	0.536842105	0.728323699	5	13.966667	22.974	29.966	22.132	23.593	23	30	39.5	275.46115	22.1	23.6	8	8	49.056	120	814.944	Pisaster	120	12	2	0	0
87.29	6/14/2014	-13	169	2014JuneEarly	SJI	Rosario	22.66022831	28.2076157	21.58084814	23.4520155	3	173	0.536842105	0.728323699	5	13.966667	22.974	29.966	22.132	23.593	23	30	39.5	275.46115	22.1	23.6	8	8	49.056	120	814.944	Pisaster	120	12	2	0	0
87.3	6/14/2014	-13	169	2014JuneEarly	SJI	Rosario	22.66022831	28.2076157	21.58084814	23.4520155	3	173	0.536842105	0.728323699	5	13.966667	22.974	29.966	22.132	23.593	23	30	39.5	275.46115	22.1	23.6	8	8	49.056	120	814.944	Pisaster	120	12	2	0	0
87.3	6/14/2014	-13	169	2014JuneEarly	SJI	Rosario	22.66022831	28.2076157	21.58084814	23.4520155	3	173	0.536842105	0.728323699	5	13.966667	22.974	29.966	22.132	23.593	23	30	39.5	275.46115	22.1	23.6	8	8	49.056	120	814.944	Pisaster	120	12	2	0	0
87.31	6/14/2014	-13	169	2014JuneEarly	SJI	Rosario	22.66022831	28.2076157	21.58084814	23.4520155	3	173	0.536842105	0.728323699	5	13.966667	22.974	29.966	22.132	23.593	23	30	39.5	275.46115	22.1	23.6	8	8	49.056	120	814.944	Pisaster	120	12	2	0	0
87.32	6/14/2014	-13	169	2014JuneEarly	SJI	Rosario	22.66022831	28.2076157	21.58084814	23.4520155	3	173	0.536842105	0.728323699	5	13.966667	22.974	29.966	22.132	23.593	23	30	39.5	275.46115	22.1	23.6	8	8	49.056	120	814.944	Pisaster	120	12	2	0	0
87.33	6/14/2014	-13	169	2014JuneEarly	SJI	Rosario	22.66022831	28.2076157	21.58084814	23.4520155	3	173	0.536842105	0.728323699	5	13.966667	22.974	29.966	22.132	23.593	23	30	39.5	275.46115	22.1	23.6	8	8	49.056	120	814.944	Pisaster	120	12	2	0	0
87.34	6/14/2014	-13	169	2014JuneEarly	SJI	Rosario	22.66022831	28.2076157	21.58084814	23.4520155	3	173	0.536842105	0.728323699	5	13.966667	22.974	29.966	22.132	23.593	23	30	39.5	275.46115	22.1	23.6	8	8	49.056	120	814.944	Pisaster	120	12	2	0	0
87.4	6/14/2014	-13	169	2014JuneEarly	SJI	Rosario	22.66022831	28.2076157	21.58084814	23.4520155	3	173	0.536842105	0.728323699	5	13.966667	22.974	29.966	22.132	23.593	23	30	39.5	275.46115	22.1	23.6	8	8	49.056	120	814.944	Pisaster	120	12	2	0	0
87.5	6/14/2014	-13	169	2014JuneEarly	SJI	Rosario	22.66022831	28.2076157	21.58084814	23.4520155	3	173	0.536842105	0.728323699	5	13.966667	22.974	29.966	22.132	23.593	23	30	39.5	275.46115	22.1	23.6	8	8	49.056	120	814.944	Pisaster	120	12	2	0	0
87.6	6/14/2014	-13	169	2014JuneEarly	SJI	Rosario	22.66022831	28.2076157	21.58084814	23.4520155	3	173	0.536842105	0.728323699	5	13.966667	22.974	29.966	22.132	23.593	23	30	39.5	275.46115	22.1	23.6	8	8	49.056	120	814.944	Pisaster	120	12	2	0	0
87.7	6/14/2014	-13	169	2014JuneEarly	SJI	Rosario	22.66022831	28.2076157	21.58084814	23.4520155	3	173	0.536842105	0.728323699	5	13.966667	22.974	29.966	22.132	23.593	23	30	39.5	275.46115	22.1	23.6	8	8	49.056	120	814.944	Pisaster	120	12	2	0	0
87.8	6/14/2014	-13	169	2014JuneEarly	SJI	Rosario	22.66022831	28.2076157	21.58084814	23.4520155	3	173	0.536842105	0.728323699	5	13.966667	22.974	29.966	22.132	23.593	23	30	39.5	275.46115	22.1	23.6	8	8	49.056	120	814.944	Pisaster	120	12	2	0	0
87.9	6/14/2014	-13	169	2014JuneEarly	SJI	Rosario	22.66022831	28.2076157	21.58084814	23.4520155	3	173	0.536842105	0.728323699	5	13.966667	22.974	29.966	22.132	23.593	23	30	39.5	275.46115	22.1	23.6	8	8	49.056	120	814.944	Pisaster	120	12	2	0	0
8710	6/14/2014	-13	169	2014JuneEarly	SJI	Rosario	22.66022831	28.2076157	21.58084814	23.4520155	3	173	0.536842105	0.728323699	5	13.966667	22.974	29.966	22.132	23.593	23	30	39.5	275.46115	22.1	23.6	8	8	49.056	120	814.944	Pisaster	120	12	2	1	1
99	6/14/2014	-13	169	2014JuneEarly	SJI	Rosario	22.66022831	28.2076157	21.58084814	23.4520155	4	157	1.063694268	1.063694268	5	14.466667	22.974	29.966	22.132	23.593	23	30	39.5	275.46115	22.1	23.6	8	8	49.056	120	814.944	Pisaster	120	12	2	0	0
99.1	6/14/2014	-13	169	2014JuneEarly	SJI	Rosario	22.66022831	28.2076157	21.58084814	23.4520155	4	157	1.063694268	1.063694268	5	14.466667	22.974	29.966	22.132	23.593	23	30	39.5	275.46115	22.1	23.6	8	8	49.056	120	814.944	Pisaster	120	12	2	0	0
99.1	6/14/2014	-13	169	2014JuneEarly	SJI	Rosario	22.66022831	28.2076157	21.58084814	23.4520155	4	157	1.063694268	1.063694268	5	14.466667	22.974	29.966	22.132	23.593	23	30	39.5	275.46115	22.1	23.6	8	8	49.056	120	814.944	Pisaster	120	12	2	0	0
99.11	6/14/2014	-13	169	2014JuneEarly	SJI	Rosario	22.66022831	28.2076157	21.58084814	23.4520155	4	157	1.063694268	1.063694268	5	14.466667	22.974	29.966	22.132	23.593	23	30	39.5	275.46115	22.1	23.6	8	8	49.056	120	814.944	Pisaster	120	12	2	0	0
99.11	6/14/2014	-13	169	2014JuneEarly	SJI	Rosario	22.66022831	28.2076157	21.58084814	23.4520155	4	157	1.063694268	1.063694268	5	14.466667	22.974	29.966	22.132	23.593	23	30	39.5	275.46115	22.1	23.6	8	8	49.056	120	814.944	Pisaster	120	12	2	1	1
99.111	6/14/2014	-13	169	2014JuneEarly	SJI	Rosario	22.66022831	28.2076157	21.58084814	23.4520155	4	157	1.063694268	1.063694268	5	14.466667	22.974	29.966	22.132	23.593	23	30	39.5	275.46115	22.1	23.6	8	8	49.056	120	814.944	Pisaster	120	12	2	2	1
99.12	6/14/2014	-13	169	2014JuneEarly	SJI	Rosario	22.66022831	28.2076157	21.58084814	23.4520155	4	157	1.063694268	1.063694268	5	14.466667	22.974	29.966	22.132	23.593	23	30	39.5	275.46115	22.1	23.6	8	8	49.056	120	814.944	Pisaster	120	12	2	0	0
99.13	6/14/2014	-13	169	2014JuneEarly	SJI	Rosario	22.66022831	28.2076157	21.58084814	23.4520155	4	157	1.063694268	1.063694268	5	14.466667	22.974	29.966	22.132	23.593	23	30	39.5	275.46115	22.1	23.6	8	8	49.056	120	814.944	Pisaster	120	12	2	0	0
99.14	6/14/2014	-13	169	2014JuneEarly	SJI	Rosario	22.66022831	28.2076157	21.58084814	23.4520155	4	157	1.063694268	1.063694268	5	14.466667	22.974	29.966	22.132	23.593	23	30	39.5	275.46115	22.1	23.6	8	8	49.056	120	814.944	Pisaster	120	12	2	0	0
99.15	6/14/2014	-13	169	2014JuneEarly	SJI	Rosario	22.66022831	28.2076157	21.58084814	23.4520155	4	157	1.063694268	1.063694268	5	14.466667	22.974	29.966	22.132	23.593	23	30	39.5	275.46115	22.1	23.6	8	8	49.056	120	814.944	Pisaster	120	12	2	0	0
99.16	6/14/2014	-13	169	2014JuneEarly	SJI	Rosario	22.66022831	28.2076157	21.58084814	23.4520155	4	157	1.063694268	1.063694268	5	14.466667	22.974	29.966	22.132	23.593	23	30	39.5	275.46115	22.1	23.6	8	8	49.056	120	814.944	Pisaster	120	12	2	0	0
99.17	6/14/2014	-13	169	2014JuneEarly	SJI	Rosario	22.66022831	28.2076157	21.58084814	23.4520155	4	157	1.063694268	1.063694268	5	14.466667	22.974	29.966	22.132	23.593	23	30	39.5	275.46115	22.1	23.6	8	8	49.056	120	814.944	Pisaster	120	12	2	0	0
99.18	6/14/2014	-13	169	2014JuneEarly	SJI	Rosario	22.66022831	28.2076157	21.58084814	23.4520155	4	157	1.063694268	1.063694268	5	14.466667	22.974	29.966	22.132	23.593	23	30	39.5	275.46115	22.1	23.6	8	8	49.056	120	814.944	Pisaster	120	12	2	0	0
99.19	6/14/2014	-13	169	2014JuneEarly	SJI	Rosario	22.66022831	28.2076157	21.58084814	23.4520155	4	157	1.063694268	1.063694268	5	14.466667	22.974	29.966	22.132	23.593	23	30	39.5	275.46115	22.1	23.6	8	8	49.056	120	814.944	Pisaster	120	12	2	0	0
99.2	6/14/2014	-13	169	2014JuneEarly	SJI	Rosario	22.66022831	28.2076157	21.58084814	23.4520155	4	157	1.063694268	1.063694268	5	14.466667	22.974	29.966	22.132	23.593	23	30	39.5	275.46115	22.1	23.6	8	8	49.056	120	814.944	Pisaster	120	12	2	0	0
99.2	6/14/2014	-13	169	2014JuneEarly	SJI	Rosario	22.66022831	28.2076157	21.58084814	23.4520155	4	157	1.063694268	1.063694268	5	14.466667	22.974	29.966	22.132	23.593	23	30	39.5	275.46115	22.1	23.6	8	8	49.056	120	814.944	Pisaster	120	12	2	0	0
99.21	6/14/2014	-13	169	2014JuneEarly	SJI	Rosario	22.66022831	28.2076157	21.58084814	23.4520155	4	157	1.063694268	1.063694268	5	14.466667	22.974	29.966	22.132	23.593	23	30	39.5	275.46115	22.1	23.6	8	8	49.056	120	814.944	Pisaster	120	12	2	0	0
99.21	6/14/2014	-13	169	2014JuneEarly	SJI	Rosario	22.66022831	28.2076157	21.58084814	23.4520155	4	157	1.063694268	1.063694268	5	14.466667	22.974	29.966	22.132	23.593	23	30	39.5	275.46115	22.1	23.6	8	8	49.056	120	814.944	Pisaster	120	12	2	1	1
99.22	6/14/2014	-13	169	2014JuneEarly	SJI	Rosario	22.66022831	28.2076157	21.58084814	23.4520155	4	157	1.063694268	1.063694268	5	14.466667	22.974	29.966	22.132	23.593	23	30	39.5	275.46115	22.1	23.6	8	8	49.056	120	814.944	Pisaster	120	12	2	0	0
99.23	6/14/2014	-13	169	2014JuneEarly	SJI	Rosario	22.66022831	28.2076157	21.58084814	23.4520155	4	157	1.063694268	1.063694268	5	14.466667	22.974	29.966	22.132	23.593	23	30	39.5	275.46115	22.1	23.6	8	8	49.056	120	814.944	Pisaster	120	12	2	0	0
99.24	6/14/2014	-13	169	2014JuneEarly	SJI	Rosario	22.66022831	28.2076157	21.58084814	23.4520155	4	157	1.063694268	1.063694268	5	14.466667	22.974	29.966	22.132	23.593	23	30	39.5	275.46115	22.1	23.6	8	8	49.056	120	814.944	Pisaster	120	12	2	0	0
99.25	6/14/2014	-13	169	2014JuneEarly	SJI	Rosario	22.66022831	28.2076157	21.58084814	23.4520155	4	157	1.063694268	1.063694268	5	14.466667	22.974	29.966	22.132	23.593	23	30	39.5	275.46115	22.1	23.6	8	8	49.056	120	814.944	Pisaster	120	12	2	0	0
99.26	6/14/2014	-13	169	2014JuneEarly	SJI	Rosario	22.66022831	28.2076157	21.58084814	23.4520155	4	157	1.063694268	1.063694268	5	14.466667	22.974	29.966	22.132	23.593	23	30	39.5	275.46115	22.1	23.6	8	8	49.056	120	814.944	Pisaster	120	12	2	0	0
99.27	6/14/2014	-13	169	2014JuneEarly	SJI	Rosario	22.66022831	28.2076157	21.58084814	23.4520155	4	157	1.063694268	1.063694268	5	14.466667	22.974	29.966	22.132	23.593	23	30	39.5	275.46115	22.1	23.6	8	8	49.056	120	814.944	Pisaster	120	12	2	0	0
99.28	6/14/2014	-13	169	2014JuneEarly	SJI	Rosario	22.66022831	28.2076157	21.58084814	23.4520155	4	157	1.063694268	1.063694268	5	14.466667	22.974	29.966	22.132	23.593	23	30	39.5	275.46115	22.1	23.6	8	8	49.056	120	814.944	Pisaster	120	12	2	0	0
99.29	6/14/2014	-13	169	2014JuneEarly	SJI	Rosario	22.66022831	28.2076157	21.58084814	23.4520155	4	157	1.063694268	1.063694268	5	14.466667	22.974	29.966	22.132	23.593	23	30	39.5	275.46115	22.1	23.6	8	8	49.056	120	814.944	Pisaster	120	12	2	0	0
99.3	6/14/2014	-13	169	2014JuneEarly	SJI	Rosario	22.66022831	28.2076157	21.58084814	23.4520155	4	157	1.063694268	1.063694268	5	14.466667	22.974	29.966	22.132	23.593	23	30	39.5	275.46115	22.1	23.6	8	8	49.056	120	814.944	Pisaster	120	12	2	0	0
99.3	6/14/2014	-13	169	2014JuneEarly	SJI	Rosario	22.66022831	28.2076157	21.58084814	23.4520155	4	157	1.063694268	1.063694268	5	14.466667	22.974	29.966	22.132	23.593	23	30	39.5	275.46115	22.1	23.6	8	8	49.056	120	814.944	Pisaster	120	12	2	0	0
99.31	6/14/2014	-13	169	2014JuneEarly	SJI	Rosario	22.66022831	28.2076157	21.58084814	23.4520155	4	157	1.063694268	1.063694268	5	14.466667	22.974	29.966	22.132	23.593	23	30	39.5	275.46115	22.1	23.6	8	8	49.056	120	814.944	Pisaster	120	12	2	0	0
99.32	6/14/2014	-13	169	2014JuneEarly	SJI	Rosario	22.66022831	28.2076157	21.58084814	23.4520155	4	157	1.063694268	1.063694268	5	14.466667	22.974	29.966	22.132	23.593	23	30	39.5	275.46115	22.1	23.6	8	8	49.056	120	814.944	Pisaster	120	12	2	0	0
99.33	6/14/2014	-13	169	2014JuneEarly	SJI	Rosario	22.66022831	28.2076157	21.58084814	23.4520155	4	157	1.063694268	1.063694268	5	14.466667	22.974	29.966	22.132	23.593	23	30	39.5	275.46115	22.1	23.6	8	8	49.056	120	814.944	Pisaster	120	12	2	0	0
99.34	6/14/2014	-13	169	2014JuneEarly	SJI	Rosario	22.66022831	28.2076157	21.58084814	23.4520155	4	157	1.063694268	1.063694268	5	14.466667	22.974	29.966	22.132	23.593	23	30	39.5	275.46115	22.1	23.6	8	8	49.056	120	814.944	Pisaster	120	12	2	0	0
99.35	6/14/2014	-13	169	2014JuneEarly	SJI	Rosario	22.66022831	28.2076157	21.58084814	23.4520155	4	157	1.063694268	1.063694268	5	14.466667	22.974	29.966	22.132	23.593	23	30	39.5	275.46115	22.1	23.6	8	8	49.056	120	814.944	Pisaster	120	12	2	0	0
99.36	6/14/2014	-13	169	2014JuneEarly	SJI	Rosario	22.66022831	28.2076157	21.58084814	23.4520155	4	157	1.063694268	1.063694268	5	14.466667	22.974	29.966	22.132	23.593	23	30	39.5	275.46115	22.1	23.6	8	8	49.056	120	814.944	Pisaster	120	12	2	0	0
99.37	6/14/2014	-13	169	2014JuneEarly	SJI	Rosario	22.66022831	28.2076157	21.58084814	23.4520155	4	157	1.063694268	1.063694268	5	14.466667	22.974	29.966	22.132	23.593	23	30	39.5	275.46115	22.1	23.6	8	8	49.056	120	814.944	Pisaster	120	12	2	0	0
99.38	6/14/2014	-13	169	2014JuneEarly	SJI	Rosario	22.66022831	28.2076157	21.58084814	23.4520155	4	157	1.063694268	1.063694268	5	14.466667	22.974	29.966	22.132	23.593	23	30	39.5	275.46115	22.1	23.6	8	8	49.056	120	814.944	Pisaster	120	12	2	0	0
99.39	6/14/2014	-13	169	2014JuneEarly	SJI	Rosario	22.66022831	28.2076157	21.58084814	23.4520155	4	157	1.063694268	1.063694268	5	14.466667	22.974	29.966	22.132	23.593	23	30	39.5	275.46115	22.1	23.6	8	8	49.056	120	814.944	Pisaster	120	12	2	0	0
99.4	6/14/2014	-13	169	2014JuneEarly	SJI	Rosario	22.66022831	28.2076157	21.58084814	23.4520155	4	157	1.063694268	1.063694268	5	14.466667	22.974	29.966	22.132	23.593	23	30	39.5	275.46115	22.1	23.6	8	8	49.056	120	814.944	Pisaster	120	12	2	0	0
99.4	6/14/2014	-13	169	2014JuneEarly	SJI	Rosario	22.66022831	28.2076157	21.58084814	23.4520155	4	157	1.063694268	1.063694268	5	14.466667	22.974	29.966	22.132	23.593	23	30	39.5	275.46115	22.1	23.6	8	8	49.056	120	814.944	Pisaster	120	12	2	0	0
99.41	6/14/2014	-13	169	2014JuneEarly	SJI	Rosario	22.66022831	28.2076157	21.58084814	23.4520155	4	157	1.063694268	1.063694268	5	14.466667	22.974	29.966	22.132	23.593	23	30	39.5	275.46115	22.1	23.6	8	8	49.056	120	814.944	Pisaster	120	12	2	0	0
99.42	6/14/2014	-13	169	2014JuneEarly	SJI	Rosario	22.66022831	28.2076157	21.58084814	23.4520155	4	157	1.063694268	1.063694268	5	14.466667	22.974	29.966	22.132	23.593	23	30	39.5	275.46115	22.1	23.6	8	8	49.056	120	814.944	Pisaster	120	12	2	0	0
99.43	6/14/2014	-13	169	2014JuneEarly	SJI	Rosario	22.66022831	28.2076157	21.58084814	23.4520155	4	157	1.063694268	1.063694268	5	14.466667	22.974	29.966	22.132	23.593	23	30	39.5	275.46115	22.1	23.6	8	8	49.056	120	814.944	Pisaster	120	12	2	0	0
99.5	6/14/2014	-13	169	2014JuneEarly	SJI	Rosario	22.66022831	28.2076157	21.58084814	23.4520155	4	157	1.063694268	1.063694268	5	14.466667	22.974	29.966	22.132	23.593	23	30	39.5	275.46115	22.1	23.6	8	8	49.056	120	814.944	Pisaster	120	12	2	0	0
99.6	6/14/2014	-13	169	2014JuneEarly	SJI	Rosario	22.66022831	28.2076157	21.58084814	23.4520155	4	157	1.063694268	1.063694268	5	14.466667	22.974	29.966	22.132	23.593	23	30	39.5	275.46115	22.1	23.6	8	8	49.056	120	814.944	Pisaster	120	12	2	0	0
99.7	6/14/2014	-13	169	2014JuneEarly	SJI	Rosario	22.66022831	28.2076157	21.58084814	23.4520155	4	157	1.063694268	1.063694268	5	14.466667	22.974	29.966	22.132	23.593	23	30	39.5	275.46115	22.1	23.6	8	8	49.056	120	814.944	Pisaster	120	12	2	0	0
99.8	6/14/2014	-13	169	2014JuneEarly	SJI	Rosario	22.66022831	28.2076157	21.58084814	23.4520155	4	157	1.063694268	1.063694268	5	14.466667	22.974	29.966	22.132	23.593	23	30	39.5	275.46115	22.1	23.6	8	8	49.056	120	814.944	Pisaster	120	12	2	0	0
99.9	6/14/2014	-13	169	2014JuneEarly	SJI	Rosario	22.66022831	28.2076157	21.58084814	23.4520155	4	157	1.063694268	1.063694268	5	14.466667	22.974	29.966	22.132	23.593	23	30	39.5	275.46115	22.1	23.6	8	8	49.056	120	814.944	Pisaster	120	12	2	0	0
9910	6/14/2014	-13	169	2014JuneEarly	SJI	Rosario	22.66022831	28.2076157	21.58084814	23.4520155	4	157	1.063694268	1.063694268	5	14.466667	22.974	29.966	22.132	23.593	23	30	39.5	275.46115	22.1	23.6	8	8	49.056	120	814.944	Pisaster	120	12	2	1	1
9911	6/14/2014	-13	169	2014JuneEarly	SJI	Rosario	22.66022831	28.2076157	21.58084814	23.4520155	4	157	1.063694268	1.063694268	5	14.466667	22.974	29.966	22.132	23.593	23	30	39.5	275.46115	22.1	23.6	8	8	49.056	120	814.944	Pisaster	120	12	2	2	1
9912	6/14/2014	-13	169	2014JuneEarly	SJI	Rosario	22.66022831	28.2076157	21.58084814	23.4520155	4	157	1.063694268	1.063694268	5	14.466667	22.974	29.966	22.132	23.593	23	30	39.5	275.46115	22.1	23.6	8	8	49.056	120	814.944	Pisaster	120	12	2	3	1
292	6/28/2014	1	1	2014JuneLate	SJI	Rosario	22.66022831	28.2076157	21.58084814	23.4520155	2	285	0.375438596	0.396491228	14	15.5	22.748	25.55	21.481	23.857	22.2	47.2	108	666.5652	21.3	23.9	18	18	95.7402	336	2025.8112	Pisaster	120	12	2	0	0
292.1	6/28/2014	1	1	2014JuneLate	SJI	Rosario	22.66022831	28.2076157	21.58084814	23.4520155	2	285	0.375438596	0.396491228	14	15.5	22.748	25.55	21.481	23.857	22.2	47.2	108	666.5652	21.3	23.9	18	18	95.7402	336	2025.8112	Pisaster	120	12	2	0	0
292.1	6/28/2014	1	1	2014JuneLate	SJI	Rosario	22.66022831	28.2076157	21.58084814	23.4520155	2	285	0.375438596	0.396491228	14	15.5	22.748	25.55	21.481	23.857	22.2	47.2	108	666.5652	21.3	23.9	18	18	95.7402	336	2025.8112	Pisaster	120	12	2	0	0
292.11	6/28/2014	1	1	2014JuneLate	SJI	Rosario	22.66022831	28.2076157	21.58084814	23.4520155	2	285	0.375438596	0.396491228	14	15.5	22.748	25.55	21.481	23.857	22.2	47.2	108	666.5652	21.3	23.9	18	18	95.7402	336	2025.8112	Pisaster	120	12	2	0	0
292.12	6/28/2014	1	1	2014JuneLate	SJI	Rosario	22.66022831	28.2076157	21.58084814	23.4520155	2	285	0.375438596	0.396491228	14	15.5	22.748	25.55	21.481	23.857	22.2	47.2	108	666.5652	21.3	23.9	18	18	95.7402	336	2025.8112	Pisaster	120	12	2	1	1
292.2	6/28/2014	1	1	2014JuneLate	SJI	Rosario	22.66022831	28.2076157	21.58084814	23.4520155	2	285	0.375438596	0.396491228	14	15.5	22.748	25.55	21.481	23.857	22.2	47.2	108	666.5652	21.3	23.9	18	18	95.7402	336	2025.8112	Pisaster	120	12	2	0	0
292.3	6/28/2014	1	1	2014JuneLate	SJI	Rosario	22.66022831	28.2076157	21.58084814	23.4520155	2	285	0.375438596	0.396491228	14	15.5	22.748	25.55	21.481	23.857	22.2	47.2	108	666.5652	21.3	23.9	18	18	95.7402	336	2025.8112	Pisaster	120	12	2	0	0
292.4	6/28/2014	1	1	2014JuneLate	SJI	Rosario	22.66022831	28.2076157	21.58084814	23.4520155	2	285	0.375438596	0.396491228	14	15.5	22.748	25.55	21.481	23.857	22.2	47.2	108	666.5652	21.3	23.9	18	18	95.7402	336	2025.8112	Pisaster	120	12	2	0	0
292.5	6/28/2014	1	1	2014JuneLate	SJI	Rosario	22.66022831	28.2076157	21.58084814	23.4520155	2	285	0.375438596	0.396491228	14	15.5	22.748	25.55	21.481	23.857	22.2	47.2	108	666.5652	21.3	23.9	18	18	95.7402	336	2025.8112	Pisaster	120	12	2	0	0
292.6	6/28/2014	1	1	2014JuneLate	SJI	Rosario	22.66022831	28.2076157	21.58084814	23.4520155	2	285	0.375438596	0.396491228	14	15.5	22.748	25.55	21.481	23.857	22.2	47.2	108	666.5652	21.3	23.9	18	18	95.7402	336	2025.8112	Pisaster	120	12	2	0	0
292.7	6/28/2014	1	1	2014JuneLate	SJI	Rosario	22.66022831	28.2076157	21.58084814	23.4520155	2	285	0.375438596	0.396491228	14	15.5	22.748	25.55	21.481	23.857	22.2	47.2	108	666.5652	21.3	23.9	18	18	95.7402	336	2025.8112	Pisaster	120	12	2	0	0
292.8	6/28/2014	1	1	2014JuneLate	SJI	Rosario	22.66022831	28.2076157	21.58084814	23.4520155	2	285	0.375438596	0.396491228	14	15.5	22.748	25.55	21.481	23.857	22.2	47.2	108	666.5652	21.3	23.9	18	18	95.7402	336	2025.8112	Pisaster	120	12	2	0	0
292.9	6/28/2014	1	1	2014JuneLate	SJI	Rosario	22.66022831	28.2076157	21.58084814	23.4520155	2	285	0.375438596	0.396491228	14	15.5	22.748	25.55	21.481	23.857	22.2	47.2	108	666.5652	21.3	23.9	18	18	95.7402	336	2025.8112	Pisaster	120	12	2	0	0
2921	6/28/2014	1	1	2014JuneLate	SJI	Rosario	22.66022831	28.2076157	21.58084814	23.4520155	2	285	0.375438596	0.396491228	14	15.5	22.748	25.55	21.481	23.857	22.2	47.2	108	666.5652	21.3	23.9	18	18	95.7402	336	2025.8112	Pisaster	120	12	2	1	1
2922	6/28/2014	1	1	2014JuneLate	SJI	Rosario	22.66022831	28.2076157	21.58084814	23.4520155	2	285	0.375438596	0.396491228	14	15.5	22.748	25.55	21.481	23.857	22.2	47.2	108	666.5652	21.3	23.9	18	18	95.7402	336	2025.8112	Pisaster	120	12	2	2	1
2923	6/28/2014	1	1	2014JuneLate	SJI	Rosario	22.66022831	28.2076157	21.58084814	23.4520155	2	285	0.375438596	0.396491228	14	15.5	22.748	25.55	21.481	23.857	22.2	47.2	108	666.5652	21.3	23.9	18	18	95.7402	336	2025.8112	Pisaster	120	12	2	3	1
306	6/28/2014	1	1	2014JuneLate	SJI	Rosario	22.66022831	28.2076157	21.58084814	23.4520155	3	173	0.809248555	0.809248555	14	15.166667	22.748	25.55	21.481	23.857	22.2	47.2	108	666.5652	21.3	23.9	18	18	95.7402	336	2025.8112	Pisaster	120	12	2	0	0
306.1	6/28/2014	1	1	2014JuneLate	SJI	Rosario	22.66022831	28.2076157	21.58084814	23.4520155	3	173	0.809248555	0.809248555	14	15.166667	22.748	25.55	21.481	23.857	22.2	47.2	108	666.5652	21.3	23.9	18	18	95.7402	336	2025.8112	Pisaster	120	12	2	0	0
306.1	6/28/2014	1	1	2014JuneLate	SJI	Rosario	22.66022831	28.2076157	21.58084814	23.4520155	3	173	0.809248555	0.809248555	14	15.166667	22.748	25.55	21.481	23.857	22.2	47.2	108	666.5652	21.3	23.9	18	18	95.7402	336	2025.8112	Pisaster	120	12	2	0	0
306.11	6/28/2014	1	1	2014JuneLate	SJI	Rosario	22.66022831	28.2076157	21.58084814	23.4520155	3	173	0.809248555	0.809248555	14	15.166667	22.748	25.55	21.481	23.857	22.2	47.2	108	666.5652	21.3	23.9	18	18	95.7402	336	2025.8112	Pisaster	120	12	2	1	1
306.12	6/28/2014	1	1	2014JuneLate	SJI	Rosario	22.66022831	28.2076157	21.58084814	23.4520155	3	173	0.809248555	0.809248555	14	15.166667	22.748	25.55	21.481	23.857	22.2	47.2	108	666.5652	21.3	23.9	18	18	95.7402	336	2025.8112	Pisaster	120	12	2	2	1
306.2	6/28/2014	1	1	2014JuneLate	SJI	Rosario	22.66022831	28.2076157	21.58084814	23.4520155	3	173	0.809248555	0.809248555	14	15.166667	22.748	25.55	21.481	23.857	22.2	47.2	108	666.5652	21.3	23.9	18	18	95.7402	336	2025.8112	Pisaster	120	12	2	0	0
306.21	6/28/2014	1	1	2014JuneLate	SJI	Rosario	22.66022831	28.2076157	21.58084814	23.4520155	3	173	0.809248555	0.809248555	14	15.166667	22.748	25.55	21.481	23.857	22.2	47.2	108	666.5652	21.3	23.9	18	18	95.7402	336	2025.8112	Pisaster	120	12	2	1	1
306.3	6/28/2014	1	1	2014JuneLate	SJI	Rosario	22.66022831	28.2076157	21.58084814	23.4520155	3	173	0.809248555	0.809248555	14	15.166667	22.748	25.55	21.481	23.857	22.2	47.2	108	666.5652	21.3	23.9	18	18	95.7402	336	2025.8112	Pisaster	120	12	2	0	0
306.31	6/28/2014	1	1	2014JuneLate	SJI	Rosario	22.66022831	28.2076157	21.58084814	23.4520155	3	173	0.809248555	0.809248555	14	15.166667	22.748	25.55	21.481	23.857	22.2	47.2	108	666.5652	21.3	23.9	18	18	95.7402	336	2025.8112	Pisaster	120	12	2	1	1
306.4	6/28/2014	1	1	2014JuneLate	SJI	Rosario	22.66022831	28.2076157	21.58084814	23.4520155	3	173	0.809248555	0.809248555	14	15.166667	22.748	25.55	21.481	23.857	22.2	47.2	108	666.5652	21.3	23.9	18	18	95.7402	336	2025.8112	Pisaster	120	12	2	0	0
306.41	6/28/2014	1	1	2014JuneLate	SJI	Rosario	22.66022831	28.2076157	21.58084814	23.4520155	3	173	0.809248555	0.809248555	14	15.166667	22.748	25.55	21.481	23.857	22.2	47.2	108	666.5652	21.3	23.9	18	18	95.7402	336	2025.8112	Pisaster	120	12	2	1	1
306.5	6/28/2014	1	1	2014JuneLate	SJI	Rosario	22.66022831	28.2076157	21.58084814	23.4520155	3	173	0.809248555	0.809248555	14	15.166667	22.748	25.55	21.481	23.857	22.2	47.2	108	666.5652	21.3	23.9	18	18	95.7402	336	2025.8112	Pisaster	120	12	2	0	0
306.51	6/28/2014	1	1	2014JuneLate	SJI	Rosario	22.66022831	28.2076157	21.58084814	23.4520155	3	173	0.809248555	0.809248555	14	15.166667	22.748	25.55	21.481	23.857	22.2	47.2	108	666.5652	21.3	23.9	18	18	95.7402	336	2025.8112	Pisaster	120	12	2	1	1
306.6	6/28/2014	1	1	2014JuneLate	SJI	Rosario	22.66022831	28.2076157	21.58084814	23.4520155	3	173	0.809248555	0.809248555	14	15.166667	22.748	25.55	21.481	23.857	22.2	47.2	108	666.5652	21.3	23.9	18	18	95.7402	336	2025.8112	Pisaster	120	12	2	0	0
306.61	6/28/2014	1	1	2014JuneLate	SJI	Rosario	22.66022831	28.2076157	21.58084814	23.4520155	3	173	0.809248555	0.809248555	14	15.166667	22.748	25.55	21.481	23.857	22.2	47.2	108	666.5652	21.3	23.9	18	18	95.7402	336	2025.8112	Pisaster	120	12	2	1	1
306.7	6/28/2014	1	1	2014JuneLate	SJI	Rosario	22.66022831	28.2076157	21.58084814	23.4520155	3	173	0.809248555	0.809248555	14	15.166667	22.748	25.55	21.481	23.857	22.2	47.2	108	666.5652	21.3	23.9	18	18	95.7402	336	2025.8112	Pisaster	120	12	2	0	0
306.8	6/28/2014	1	1	2014JuneLate	SJI	Rosario	22.66022831	28.2076157	21.58084814	23.4520155	3	173	0.809248555	0.809248555	14	15.166667	22.748	25.55	21.481	23.857	22.2	47.2	108	666.5652	21.3	23.9	18	18	95.7402	336	2025.8112	Pisaster	120	12	2	0	0
306.9	6/28/2014	1	1	2014JuneLate	SJI	Rosario	22.66022831	28.2076157	21.58084814	23.4520155	3	173	0.809248555	0.809248555	14	15.166667	22.748	25.55	21.481	23.857	22.2	47.2	108	666.5652	21.3	23.9	18	18	95.7402	336	2025.8112	Pisaster	120	12	2	0	0
3061	6/28/2014	1	1	2014JuneLate	SJI	Rosario	22.66022831	28.2076157	21.58084814	23.4520155	3	173	0.809248555	0.809248555	14	15.166667	22.748	25.55	21.481	23.857	22.2	47.2	108	666.5652	21.3	23.9	18	18	95.7402	336	2025.8112	Pisaster	120	12	2	1	1
3062	6/28/2014	1	1	2014JuneLate	SJI	Rosario	22.66022831	28.2076157	21.58084814	23.4520155	3	173	0.809248555	0.809248555	14	15.166667	22.748	25.55	21.481	23.857	22.2	47.2	108	666.5652	21.3	23.9	18	18	95.7402	336	2025.8112	Pisaster	120	12	2	2	1
322	6/28/2014	1	1	2014JuneLate	SJI	Rosario	22.66022831	28.2076157	21.58084814	23.4520155	4	157	0.197452229	0.203821656	14	15.366667	22.748	25.55	21.481	23.857	22.2	47.2	108	666.5652	21.3	23.9	18	18	95.7402	336	2025.8112	Pisaster	120	12	2	0	0
322.1	6/28/2014	1	1	2014JuneLate	SJI	Rosario	22.66022831	28.2076157	21.58084814	23.4520155	4	157	0.197452229	0.203821656	14	15.366667	22.748	25.55	21.481	23.857	22.2	47.2	108	666.5652	21.3	23.9	18	18	95.7402	336	2025.8112	Pisaster	120	12	2	1	1
3221	6/28/2014	1	1	2014JuneLate	SJI	Rosario	22.66022831	28.2076157	21.58084814	23.4520155	4	157	0.197452229	0.203821656	14	15.366667	22.748	25.55	21.481	23.857	22.2	47.2	108	666.5652	21.3	23.9	18	18	95.7402	336	2025.8112	Pisaster	120	12	2	1	1
3222	6/28/2014	1	1	2014JuneLate	SJI	Rosario	22.66022831	28.2076157	21.58084814	23.4520155	4	157	0.197452229	0.203821656	14	15.366667	22.748	25.55	21.481	23.857	22.2	47.2	108	666.5652	21.3	23.9	18	18	95.7402	336	2025.8112	Pisaster	120	12	2	2	1
492	7/12/2014	15	225	2014JulyEarly	SJI	Rosario	22.66022831	28.2076157	21.58084814	23.4520155	2	285	0.129824561	0.136842105	14	16.2	24.042	34.15	23.192	25.671	22.6	34.2	108	707.7564	22.2	25.7	16	16	98.488	336	2028.1632	Pisaster	120	12	2	0	0
492.1	7/12/2014	15	225	2014JulyEarly	SJI	Rosario	22.66022831	28.2076157	21.58084814	23.4520155	2	285	0.129824561	0.136842105	14	16.2	24.042	34.15	23.192	25.671	22.6	34.2	108	707.7564	22.2	25.7	16	16	98.488	336	2028.1632	Pisaster	120	12	2	3	1
492.2	7/12/2014	15	225	2014JulyEarly	SJI	Rosario	22.66022831	28.2076157	21.58084814	23.4520155	2	285	0.129824561	0.136842105	14	16.2	24.042	34.15	23.192	25.671	22.6	34.2	108	707.7564	22.2	25.7	16	16	98.488	336	2028.1632	Pisaster	120	12	2	4	1
4921	7/12/2014	15	225	2014JulyEarly	SJI	Rosario	22.66022831	28.2076157	21.58084814	23.4520155	2	285	0.129824561	0.136842105	14	16.2	24.042	34.15	23.192	25.671	22.6	34.2	108	707.7564	22.2	25.7	16	16	98.488	336	2028.1632	Pisaster	120	12	2	1	1
4922	7/12/2014	15	225	2014JulyEarly	SJI	Rosario	22.66022831	28.2076157	21.58084814	23.4520155	2	285	0.129824561	0.136842105	14	16.2	24.042	34.15	23.192	25.671	22.6	34.2	108	707.7564	22.2	25.7	16	16	98.488	336	2028.1632	Pisaster	120	12	2	2	1
4923	7/12/2014	15	225	2014JulyEarly	SJI	Rosario	22.66022831	28.2076157	21.58084814	23.4520155	2	285	0.129824561	0.136842105	14	16.2	24.042	34.15	23.192	25.671	22.6	34.2	108	707.7564	22.2	25.7	16	16	98.488	336	2028.1632	Pisaster	120	12	2	3	1
4924	7/12/2014	15	225	2014JulyEarly	SJI	Rosario	22.66022831	28.2076157	21.58084814	23.4520155	2	285	0.129824561	0.136842105	14	16.2	24.042	34.15	23.192	25.671	22.6	34.2	108	707.7564	22.2	25.7	16	16	98.488	336	2028.1632	Pisaster	120	12	2	4	1
492.11	7/12/2014	15	225	2014JulyEarly	SJI	Rosario	22.66022831	28.2076157	21.58084814	23.4520155	2	285	0.129824561	0.136842105	14	16.2	24.042	34.15	23.192	25.671	22.6	34.2	108	707.7564	22.2	25.7	16	16	98.488	336	2028.1632	Pisaster	120	12	2	4	1
501.1	7/12/2014	15	225	2014JulyEarly	SJI	Rosario	22.66022831	28.2076157	21.58084814	23.4520155	3	173	0.231213873	0.23699422	14	17.4	24.042	34.15	23.192	25.671	22.6	34.2	108	707.7564	22.2	25.7	16	16	98.488	336	2028.1632	Pisaster	120	12	2	4	1
501.2	7/12/2014	15	225	2014JulyEarly	SJI	Rosario	22.66022831	28.2076157	21.58084814	23.4520155	3	173	0.231213873	0.23699422	14	17.4	24.042	34.15	23.192	25.671	22.6	34.2	108	707.7564	22.2	25.7	16	16	98.488	336	2028.1632	Pisaster	120	12	2	4	1
5011	7/12/2014	15	225	2014JulyEarly	SJI	Rosario	22.66022831	28.2076157	21.58084814	23.4520155	3	173	0.231213873	0.23699422	14	17.4	24.042	34.15	23.192	25.671	22.6	34.2	108	707.7564	22.2	25.7	16	16	98.488	336	2028.1632	Pisaster	120	12	2	4	1
501	7/12/2014	15	225	2014JulyEarly	SJI	Rosario	22.66022831	28.2076157	21.58084814	23.4520155	3	173	0.231213873	0.23699422	14	17.4	24.042	34.15	23.192	25.671	22.6	34.2	108	707.7564	22.2	25.7	16	16	98.488	336	2028.1632	Pisaster	120	12	2	1	1
513	7/12/2014	15	225	2014JulyEarly	SJI	Rosario	22.66022831	28.2076157	21.58084814	23.4520155	4	157	0.171974522	0.171974522	14	15.833333	24.042	34.15	23.192	25.671	22.6	34.2	108	707.7564	22.2	25.7	16	16	98.488	336	2028.1632	Pisaster	120	12	2	1	1
5131	7/12/2014	15	225	2014JulyEarly	SJI	Rosario	22.66022831	28.2076157	21.58084814	23.4520155	4	157	0.171974522	0.171974522	14	15.833333	24.042	34.15	23.192	25.671	22.6	34.2	108	707.7564	22.2	25.7	16	16	98.488	336	2028.1632	Pisaster	120	12	2	3	1
686	8/9/2014	43	1849	2014AugustEarly	SJI	Rosario	22.66022831	28.2076157	21.58084814	23.4520155	2	285	0.007017544	0.007017544	14	18.033333	17.641	18.818	15.477	16.534	16.8	19.8	100	160.75	16.9	21.1	14	8	17.5864	307.5	584.71125	Pisaster	120	12	2	1	1
689	8/9/2014	43	1849	2014AugustEarly	SJI	Rosario	22.66022831	28.2076157	21.58084814	23.4520155	3	173	0.034682081	0.040462428	14	17.9	17.641	18.818	15.477	16.534	16.8	19.8	100	160.75	16.9	21.1	14	8	17.5864	307.5	584.71125	Pisaster	120	12	2	1	1
689.1	8/9/2014	43	1849	2014AugustEarly	SJI	Rosario	22.66022831	28.2076157	21.58084814	23.4520155	3	173	0.034682081	0.040462428	14	17.9	17.641	18.818	15.477	16.534	16.8	19.8	100	160.75	16.9	21.1	14	8	17.5864	307.5	584.71125	Pisaster	120	12	2	1	1
689.2	8/9/2014	43	1849	2014AugustEarly	SJI	Rosario	22.66022831	28.2076157	21.58084814	23.4520155	3	173	0.034682081	0.040462428	14	17.9	17.641	18.818	15.477	16.534	16.8	19.8	100	160.75	16.9	21.1	14	8	17.5864	307.5	584.71125	Pisaster	120	12	2	1	1
701	8/9/2014	43	1849	2014AugustEarly	SJI	Rosario	22.66022831	28.2076157	21.58084814	23.4520155	4	157	0.108280255	0.108280255	14	18.5	17.641	18.818	15.477	16.534	16.8	19.8	100	160.75	16.9	21.1	14	8	17.5864	307.5	584.71125	Pisaster	120	12	2	1	1
701.1	8/9/2014	43	1849	2014AugustEarly	SJI	Rosario	22.66022831	28.2076157	21.58084814	23.4520155	4	157	0.108280255	0.108280255	14	18.5	17.641	18.818	15.477	16.534	16.8	19.8	100	160.75	16.9	21.1	14	8	17.5864	307.5	584.71125	Pisaster	120	12	2	1	1
77	6/14/2014	-13	169	2014JuneEarly	SJI	Rosario	22.66022831	28.2076157	21.58084814	23.4520155	2	285	0.536842105	0.550877193	5	14.166667	22.974	29.966	22.132	23.593	23	30	39.5	275.46115	22.1	23.6	8	8	49.056	120	814.944	Pisaster	130	13	3	0	0
77.1	6/14/2014	-13	169	2014JuneEarly	SJI	Rosario	22.66022831	28.2076157	21.58084814	23.4520155	2	285	0.536842105	0.550877193	5	14.166667	22.974	29.966	22.132	23.593	23	30	39.5	275.46115	22.1	23.6	8	8	49.056	120	814.944	Pisaster	130	13	3	0	0
77.1	6/14/2014	-13	169	2014JuneEarly	SJI	Rosario	22.66022831	28.2076157	21.58084814	23.4520155	2	285	0.536842105	0.550877193	5	14.166667	22.974	29.966	22.132	23.593	23	30	39.5	275.46115	22.1	23.6	8	8	49.056	120	814.944	Pisaster	130	13	3	0	0
77.11	6/14/2014	-13	169	2014JuneEarly	SJI	Rosario	22.66022831	28.2076157	21.58084814	23.4520155	2	285	0.536842105	0.550877193	5	14.166667	22.974	29.966	22.132	23.593	23	30	39.5	275.46115	22.1	23.6	8	8	49.056	120	814.944	Pisaster	130	13	3	0	0
77.12	6/14/2014	-13	169	2014JuneEarly	SJI	Rosario	22.66022831	28.2076157	21.58084814	23.4520155	2	285	0.536842105	0.550877193	5	14.166667	22.974	29.966	22.132	23.593	23	30	39.5	275.46115	22.1	23.6	8	8	49.056	120	814.944	Pisaster	130	13	3	0	0
77.13	6/14/2014	-13	169	2014JuneEarly	SJI	Rosario	22.66022831	28.2076157	21.58084814	23.4520155	2	285	0.536842105	0.550877193	5	14.166667	22.974	29.966	22.132	23.593	23	30	39.5	275.46115	22.1	23.6	8	8	49.056	120	814.944	Pisaster	130	13	3	0	0
77.14	6/14/2014	-13	169	2014JuneEarly	SJI	Rosario	22.66022831	28.2076157	21.58084814	23.4520155	2	285	0.536842105	0.550877193	5	14.166667	22.974	29.966	22.132	23.593	23	30	39.5	275.46115	22.1	23.6	8	8	49.056	120	814.944	Pisaster	130	13	3	0	0
77.15	6/14/2014	-13	169	2014JuneEarly	SJI	Rosario	22.66022831	28.2076157	21.58084814	23.4520155	2	285	0.536842105	0.550877193	5	14.166667	22.974	29.966	22.132	23.593	23	30	39.5	275.46115	22.1	23.6	8	8	49.056	120	814.944	Pisaster	130	13	3	0	0
77.16	6/14/2014	-13	169	2014JuneEarly	SJI	Rosario	22.66022831	28.2076157	21.58084814	23.4520155	2	285	0.536842105	0.550877193	5	14.166667	22.974	29.966	22.132	23.593	23	30	39.5	275.46115	22.1	23.6	8	8	49.056	120	814.944	Pisaster	130	13	3	0	0
77.17	6/14/2014	-13	169	2014JuneEarly	SJI	Rosario	22.66022831	28.2076157	21.58084814	23.4520155	2	285	0.536842105	0.550877193	5	14.166667	22.974	29.966	22.132	23.593	23	30	39.5	275.46115	22.1	23.6	8	8	49.056	120	814.944	Pisaster	130	13	3	0	0
[truncated: 411 more rows]
