# Supplementary material for: Ochre star mortality during the 2014 wasting disease epizootic: role of population size structure and temperature
Source: Philos Trans R Soc Lond B Biol Sci. 2016 Mar 5;371(1689):20150212. doi: 10.1098/rstb.2015.0212 (PMC4760142; doi:10.1098/rstb.2015.0212)
Supplement: Pisaster_Temp_Exp_R.txt [file rstb20150212supp9.txt]

ID	Tank	Temp	Stage	Sign	Status_Sign	Dead	Status_Dead	Between
1	1	12	Adult	5	1	17	1	12
2	1	12	Adult	7	1	17	1	10
3	1	12	Adult	5	1	8	1	3
4	2	12	Adult	7	1	19	0	12
5	2	12	Adult	4	1	17	1	13
6	2	12	Adult	6	1	19	0	13
7	3	12	Adult	3	1	17	1	14
8	3	12	Adult	3	1	17	1	14
9	3	12	Adult	3	1	11	1	8
10	4	19	Adult	1	1	9	1	8
11	4	19	Adult	5	1	8	1	3
12	4	19	Adult	4	1	6	1	2
13	5	19	Adult	1	1	6	1	5
14	5	19	Adult	6	1	10	1	4
15	5	19	Adult	3	1	6	1	3
16	6	19	Adult	4	1	8	1	4
17	6	19	Adult	4	1	8	1	4
18	6	19	Adult	6	1	10	1	4
19	7	16	Adult	4	1	17	1	13
20	7	16	Adult	2	1	10	1	8
21	7	16	Adult	2	1	12	1	10
22	8	16	Adult	8	1	13	1	5
23	8	16	Adult	6	1	17	1	11
24	8	16	Adult	5	1	13	1	8
25	9	16	Adult	2	1	10	1	8
26	9	16	Adult	5	1	12	1	7
27	9	16	Adult	5	1	9	1	4
28	10	14	Adult	1	1	9	1	8
29	10	14	Adult	1	1	9	1	8
30	10	14	Adult	3	1	13	1	10
31	11	14	Adult	1	1	4	1	3
32	11	14	Adult	3	1	8	1	5
33	11	14	Adult	2	1	8	1	6
34	12	14	Adult	5	1	19	1	14
35	12	14	Adult	5	1	17	1	12
36	1	12	Juvenile	9	1	9	1	0
37	1	12	Juvenile	10	1	10	1	0
38	1	12	Juvenile	11	1	11	1	0
39	1	12	Juvenile	14	1	19	0	5
40	2	12	Juvenile	10	1	10	1	0
41	2	12	Juvenile	10	1	10	1	0
42	2	12	Juvenile	10	1	11	1	1
43	2	12	Juvenile	17	1	19	0	2
44	3	12	Juvenile	11	1	11	1	0
45	3	12	Juvenile	11	1	11	1	0
46	3	12	Juvenile	11	1	19	0	8
47	3	12	Juvenile	13	1	19	0	6
48	4	19	Juvenile	7	1	7	1	0
49	4	19	Juvenile	9	1	9	1	0
50	4	19	Juvenile	9	1	11	1	2
51	4	19	Juvenile	9	1	11	1	2
52	5	19	Juvenile	6	1	6	1	0
53	5	19	Juvenile	9	1	9	1	0
54	5	19	Juvenile	9	1	11	1	2
55	5	19	Juvenile	10	1	11	1	1
56	6	19	Juvenile	8	1	8	1	0
57	6	19	Juvenile	9	1	9	1	0
58	6	19	Juvenile	9	1	10	1	1
59	6	19	Juvenile	9	1	11	1	2
60	7	16	Juvenile	7	1	7	1	0
61	7	16	Juvenile	9	1	9	1	0
62	7	16	Juvenile	9	1	11	1	2
63	7	16	Juvenile	9	1	17	1	8
64	8	16	Juvenile	7	1	7	1	0
65	8	16	Juvenile	8	1	8	1	0
66	8	16	Juvenile	9	1	10	1	1
67	8	16	Juvenile	10	1	19	0	9
68	9	16	Juvenile	7	1	7	1	0
69	9	16	Juvenile	7	1	7	1	0
70	9	16	Juvenile	8	1	11	1	3
71	9	16	Juvenile	9	1	11	1	2
72	10	14	Juvenile	3	1	6	1	3
73	10	14	Juvenile	4	1	6	1	2
74	10	14	Juvenile	7	1	11	1	4
75	10	14	Juvenile	10	1	17	1	7
76	11	14	Juvenile	8	1	8	1	0
77	11	14	Juvenile	8	1	8	1	0
78	11	14	Juvenile	8	1	11	1	3
79	11	14	Juvenile	10	1	11	1	1
80	12	14	Juvenile	7	1	7	1	0
81	12	14	Juvenile	10	1	10	1	0
82	12	14	Juvenile	10	1	11	1	1
83	12	14	Juvenile	10	1	19	0	9
